# Supplementary material for: Long-term intravital imaging of the multicolor-coded tumor microenvironment during combination immunotherapy
Source: eLife. 2016 Nov 18;5:e14756. doi: 10.7554/eLife.14756 (PMC5173323; doi:10.7554/eLife.14756)
Supplement: Figure 5—source data 2. — Data listed in the excel files are displacements. Displacement is a function of time. Each column in the excel files lists displacements corresponding to one time. The time values are 0.5 min, 1 min, 1.5 min, and so on, in turn. DOI: http://dx.doi.org/10.7554/eLife.14756.037 [file elife-14756-fig5-data2.xls]

## Sheet: displacement(um)
0	0	0	0	0	0	0	0	0	0	0	0	0	0	0	0	0	0	0	0	0	0	0	0	0	0	0	0	0	0
0	0	0	0	0	0	0	0	0	0	0	0	0	0	0	0	0	0	0	0	0	0	0	0	0	0	0	0.161759	0.101953	0
0	0	0	0	0	0	0	0	0	0	0	0	0	0	0	0	0	0	0	0	0	0	0	0	0	0	0	0.176658	0.148615	0.43212
0	0	0	0	0	0	0	0	0	0	0	0	0	0	0	0	0	0	0	0	0	0	0	0	0	0	0	0.222573	0.203906	0.487738
0	0	0	0	0	0	0	0	0	0	0	0	0	0	0	0	0	0	0	0	0	0	0	0	0	0	0	0.243729	0.210444	0.509766
0	0	0	0	0	0	0	0	0	0	0	0	0	0	0	0	0	0	0	0	0	0	0	0	0	0	0	0.248047	0.248047	0.514469
0	0	0	0	0	0	0	0	0	0	0	0	0	0	0	0	0	0	0	0	0	0	0	0	0	0	0.0511722	0.248047	0.248047	0.555305
0	0	0	0	0	0	0	0	0	0	0	0	0	0	0	0	0	0	0	0	0	0	0	0	0	0	0.135001	0.248047	0.257615	0.567315
0	0	0	0	0	0	0	0	0	0	0	0	0	0	0	0	0	0	0	0	0	0	0	0	0	0.0980834	0.148761	0.248047	0.265082	0.616755
0	0	0	0	0	0	0	0	0	0	0	0	0	0	0	0	0	0	0	0	0	0	0.0337672	0.0610121	0	0.101953	0.150582	0.248047	0.268361	0.620117
0	0	0	0	0	0	0	0	0	0	0	0	0	0	0	0	0	0	0	0	0	0	0.0458158	0.073385	0.0602883	0.134815	0.182777	0.26624	0.277325	0.666456
0	0	0	0	0	0	0	0	0	0	0	0	0	0	0	0	0	0	0	0	0	0	0.0735245	0.0797147	0.0751264	0.139423	0.234849	0.277325	0.307071	0.754194
0	0	0	0	0	0	0	0	0	0	0	0	0	0	0	0	0	0	0	0	0	0	0.118307	0.0959954	0.107657	0.143821	0.248047	0.282012	0.367597	0.786044
0	0	0	0	0	0	0	0	0	0	0	0	0	0	0	0	0	0	0	0	0	0	0.120402	0.106679	0.111688	0.145247	0.248047	0.28442	0.406889	0.871976
0	0	0	0	0	0	0	0	0	0	0	0	0	0	0	0	0	0	0	0	0	0.0514978	0.123237	0.111791	0.118904	0.153712	0.248047	0.335107	0.447836	1.04398
0	0	0	0	0	0	0	0	0	0	0	0	0	0	0	0	0	0	0	0	0	0.0544042	0.124584	0.143176	0.124023	0.158366	0.248047	0.360879	0.455948	1.19806
0	0	0	0	0	0	0	0	0	0	0	0	0	0	0	0	0	0	0	0	0	0.0575988	0.128015	0.144183	0.124023	0.158783	0.248047	0.369926	0.466123	1.24023
0	0	0	0	0	0	0	0	0	0	0	0	0	0	0	0	0	0	0	0	0	0.0665827	0.131853	0.148455	0.13244	0.168031	0.26807	0.37021	0.466959	1.24023
0	0	0	0	0	0	0	0	0	0	0	0	0	0	0	0	0	0	0	0	0	0.0703493	0.134787	0.18168	0.144183	0.180866	0.269097	0.37207	0.475436	1.26278
0	0	0	0	0	0	0	0	0	0	0	0	0	0	0	0	0	0	0	0	0	0.0756568	0.136129	0.181699	0.14586	0.200878	0.277325	0.37207	0.486803	1.26289
0	0	0	0	0	0	0	0	0	0	0	0	0	0	0	0	0	0	0	0	0	0.0872223	0.138737	0.185151	0.1729	0.201751	0.294428	0.397644	0.496094	1.34543
0	0	0	0	0	0	0	0	0	0	0	0	0	0	0	0	0	0	0	0	0	0.0937384	0.144166	0.186841	0.189634	0.204577	0.341298	0.402041	0.496094	1.52043
0	0	0	0	0	0	0	0	0	0	0	0	0	0	0	0	0	0	0	0	0	0.103299	0.150174	0.188842	0.192235	0.205388	0.345304	0.445976	0.496094	1.52206
0	0	0	0	0	0	0	0	0	0	0	0	0	0	0	0	0	0	0	0	0	0.111053	0.164678	0.191844	0.216091	0.232513	0.350791	0.447173	0.526187	1.5293
0	0	0	0	0	0	0	0	0	0	0	0	0	0	0	0	0	0	0	0	0	0.114473	0.170416	0.194508	0.227974	0.240255	0.350791	0.468477	0.53458	1.62073
0	0	0	0	0	0	0	0	0	0	0	0	0	0	0	0	0	0	0	0	0.00922329	0.117968	0.178495	0.203613	0.228752	0.248047	0.366161	0.476011	0.536945	1.67947
0	0	0	0	0	0	0	0	0	0	0	0	0	0	0	0	0	0	0	0	0.0100973	0.118723	0.183703	0.203906	0.229744	0.248047	0.37207	0.477906	0.544029	1.68718
0	0	0	0	0	0	0	0	0	0	0	0	0	0	0	0	0	0	0	0	0.0227884	0.122452	0.19623	0.205445	0.230433	0.248047	0.37207	0.479443	0.548637	1.74628
0	0	0	0	0	0	0	0	0	0	0	0	0	0	0	0	0	0	0	0	0.033195	0.125424	0.19917	0.223292	0.233266	0.248047	0.381756	0.479483	0.556969	1.75396
0	0	0	0	0	0	0	0	0	0	0	0	0	0	0	0	0	0	0	0	0.0426677	0.129756	0.204499	0.225826	0.234559	0.248047	0.396431	0.481007	0.558553	1.75396
0	0	0	0	0	0	0	0	0	0	0	0	0	0	0	0	0	0	0	0	0.0445941	0.143141	0.204634	0.227974	0.242704	0.277325	0.39941	0.490596	0.57191	1.75396
0	0	0	0	0	0	0	0	0	0	0	0	0	0	0	0	0	0	0	0	0.0537192	0.14403	0.206252	0.238564	0.246943	0.278507	0.401774	0.496094	0.579224	1.75396
0	0	0	0	0	0	0	0	0	0	0	0	0	0	0	0	0	0	0	0	0.0568477	0.144824	0.213678	0.24327	0.247836	0.281285	0.415728	0.496094	0.604044	1.75396
0	0	0	0	0	0	0	0	0	0	0	0	0	0	0	0	0	0	0	0.0395279	0.0574834	0.14515	0.215793	0.243333	0.248047	0.308747	0.41949	0.496094	0.608998	1.75396
0	0	0	0	0	0	0	0	0	0	0	0	0	0	0	0	0	0	0	0.0478466	0.0626865	0.153669	0.216451	0.247504	0.256782	0.316225	0.424601	0.508846	0.621223	1.75498
0	0	0	0	0	0	0	0	0	0	0	0	0	0	0	0	0	0	0	0.0540857	0.0627563	0.155304	0.220156	0.259182	0.263832	0.330399	0.428612	0.51171	0.627942	1.77177
0	0	0	0	0	0	0	0	0	0	0	0	0	0	0	0	0	0	0.0210127	0.0596264	0.0632228	0.169868	0.220487	0.26243	0.276529	0.34652	0.438235	0.519861	0.644774	1.7967
0	0	0	0	0	0	0	0	0	0	0	0	0	0	0	0	0	0	0.0380346	0.0604277	0.0778543	0.17675	0.221295	0.265807	0.277325	0.348243	0.448449	0.534892	0.723175	1.83799
0	0	0	0	0	0	0	0	0	0	0	0	0	0	0	0	0	0.0293071	0.0385906	0.0625559	0.0797293	0.178661	0.227974	0.269223	0.277325	0.350791	0.45077	0.5378	0.727047	1.85796
0	0	0	0	0	0	0	0	0	0	0	0	0	0	0	0	0	0.0308479	0.0442357	0.0630642	0.080753	0.199104	0.227974	0.276216	0.286373	0.350791	0.451696	0.551416	0.738051	1.94142
0	0	0	0	0	0	0	0	0	0	0	0	0	0	0	0	0	0.0376529	0.0544751	0.0713523	0.0864616	0.202845	0.240031	0.277325	0.299246	0.365373	0.458647	0.553591	0.750288	1.96098
0	0	0	0	0	0	0	0	0	0	0	0	0	0	0	0	0	0.057101	0.0575982	0.075131	0.0871752	0.207525	0.243042	0.277325	0.302094	0.37207	0.465387	0.554057	0.777874	1.96204
0	0	0	0	0	0	0	0	0	0	0	0	0	0	0	0	0	0.0622981	0.0628789	0.0801345	0.112579	0.212377	0.248047	0.282742	0.304529	0.381353	0.475039	0.559231	0.780613	1.96942
0	0	0	0	0	0	0	0	0	0	0	0	0	0	0	0	0	0.0637502	0.0671342	0.0915429	0.114292	0.213144	0.248047	0.316023	0.310031	0.383019	0.476253	0.56411	0.782685	2.10098
0	0	0	0	0	0	0	0	0	0	0	0	0	0	0	0	0	0.0644463	0.0764378	0.0937638	0.115131	0.222197	0.248047	0.320818	0.312022	0.392197	0.488724	0.564477	0.784393	2.15035
0	0	0	0	0	0	0	0	0	0	0	0	0	0	0	0	0	0.0660003	0.0776391	0.0984595	0.121267	0.223784	0.248047	0.322404	0.314183	0.405131	0.496094	0.579338	0.790347	2.21309
0	0	0	0	0	0	0	0	0	0	0	0	0	0	0	0	0	0.0663898	0.0780129	0.101789	0.124762	0.223823	0.248047	0.322859	0.317237	0.414328	0.496094	0.588671	0.811889	2.21841
0	0	0	0	0	0	0	0	0	0	0	0	0	0	0	0	0	0.0668449	0.0853307	0.111932	0.126851	0.22674	0.248047	0.342245	0.329602	0.417667	0.500034	0.593785	0.819724	2.22814
0	0	0	0	0	0	0	0	0	0	0	0	0	0	0	0	0	0.0688704	0.0916116	0.114002	0.126984	0.228813	0.248047	0.344603	0.336171	0.420364	0.50634	0.596764	0.840325	2.24248
0	0	0	0	0	0	0	0	0	0	0	0	0	0	0	0	0	0.0692416	0.0932146	0.114177	0.143547	0.233172	0.248047	0.346152	0.336636	0.421164	0.507643	0.603031	0.866432	2.48047
0	0	0	0	0	0	0	0	0	0	0	0	0	0	0	0	0	0.0701133	0.0946932	0.114534	0.145263	0.23443	0.254691	0.346639	0.342693	0.422438	0.513159	0.605995	0.872304	2.48047
0	0	0	0	0	0	0	0	0	0	0	0	0	0	0	0	0	0.0710614	0.100343	0.115691	0.145456	0.235519	0.261033	0.350791	0.350791	0.430913	0.513261	0.619828	0.872807	2.55542
0	0	0	0	0	0	0	0	0	0	0	0	0	0	0	0	0	0.0746924	0.109934	0.120006	0.154743	0.248047	0.281316	0.350791	0.350791	0.44021	0.525534	0.643879	0.899518	2.57984
0	0	0	0	0	0	0	0	0	0	0	0	0	0	0	0	0	0.0772861	0.112329	0.121634	0.155634	0.248047	0.282187	0.350791	0.366486	0.445993	0.525697	0.649706	0.916358	2.58192
0	0	0	0	0	0	0	0	0	0	0	0	0	0	0	0	0	0.0810876	0.112911	0.133808	0.156891	0.248047	0.293985	0.352889	0.37214	0.447055	0.525854	0.652819	0.935243	2.77325
0	0	0	0	0	0	0	0	0	0	0	0	0	0	0	0	0	0.0820319	0.113807	0.136554	0.158654	0.248047	0.295684	0.353378	0.372856	0.447173	0.526187	0.662977	0.937717	2.77325
0	0	0	0	0	0	0	0	0	0	0	0	0	0	0	0	0	0.0847116	0.113966	0.137243	0.165183	0.248047	0.296651	0.355348	0.385274	0.452037	0.531748	0.66666	0.983427	2.77325
0	0	0	0	0	0	0	0	0	0	0	0	0	0	0	0	0	0.0890838	0.121713	0.144048	0.170884	0.248047	0.300317	0.35911	0.387468	0.45306	0.53537	0.680317	0.986022	3.41961
0	0	0	0	0	0	0	0	0	0	0	0	0	0	0	0	0	0.0905035	0.1218	0.144669	0.17114	0.248047	0.300933	0.359471	0.391809	0.461696	0.536148	0.690476	0.992188	3.41961
0	0	0	0	0	0	0	0	0	0	0	0	0	0	0	0	0.0117043	0.09179	0.124023	0.146355	0.175321	0.248047	0.302711	0.363821	0.399486	0.470338	0.54427	0.706368	1.01812	3.47423
0	0	0	0	0	0	0	0	0	0	0	0	0	0	0	0	0.016994	0.092668	0.124552	0.148449	0.179067	0.248047	0.313263	0.372543	0.402661	0.47296	0.549034	0.714318	1.02272	3.5421
0	0	0	0	0	0	0	0	0	0	0	0	0	0	0	0	0.0291178	0.0946826	0.12751	0.148541	0.184613	0.248047	0.315045	0.383195	0.41368	0.479662	0.55465	0.744141	1.04967	3.57968
0	0	0	0	0	0	0	0	0	0	0	0	0	0	0	0	0.0314712	0.0950068	0.131682	0.152046	0.186307	0.248047	0.333214	0.383423	0.416126	0.48438	0.571792	0.744141	1.05244	3.7207
0	0	0	0	0	0	0	0	0	0	0	0	0	0	0	0	0.0316904	0.0958015	0.131788	0.155539	0.199855	0.248047	0.341545	0.384066	0.420364	0.490405	0.573234	0.744141	1.08255	3.92197
0	0	0	0	0	0	0	0	0	0	0	0	0	0	0	0	0.0350739	0.0995734	0.146551	0.156879	0.21133	0.248047	0.348738	0.385253	0.439729	0.496094	0.579901	0.764268	1.08856	3.92197
0	0	0	0	0	0	0	0	0	0	0	0	0	0	0	0	0.0372403	0.10057	0.14811	0.161101	0.211718	0.248047	0.350791	0.394381	0.440104	0.496094	0.581469	0.765965	1.09311	3.96658
0	0	0	0	0	0	0	0	0	0	0	0	0	0	0	0	0.0405968	0.104212	0.149673	0.165111	0.212105	0.248047	0.350791	0.396725	0.444679	0.497577	0.584876	0.77518	1.10233	4.42761
0	0	0	0	0	0	0	0	0	0	0	0	0	0	0	0	0.0446436	0.105964	0.149926	0.165855	0.215966	0.248047	0.350791	0.402731	0.447173	0.504134	0.586987	0.779948	1.1093	4.47173
0	0	0	0	0	0	0	0	0	0	0	0	0	0	0	0	0.0492579	0.106054	0.149985	0.167296	0.216652	0.248047	0.350791	0.405913	0.447173	0.510404	0.589673	0.780042	1.12232	4.60502
0	0	0	0	0	0	0	0	0	0	0	0	0	0	0	0	0.0497532	0.107535	0.150401	0.168809	0.217063	0.248047	0.363909	0.409134	0.4643	0.526187	0.599988	0.784393	1.13046	4.63131
0	0	0	0	0	0	0	0	0	0	0	0	0	0	0	0	0.0534379	0.111829	0.152847	0.18045	0.222538	0.248047	0.368515	0.418013	0.464799	0.529424	0.618375	0.784393	1.1782	4.84327
0	0	0	0	0	0	0	0	0	0	0	0	0	0	0	0	0.0646034	0.118204	0.15408	0.180883	0.225462	0.248047	0.378177	0.420364	0.469287	0.532425	0.623463	0.784646	1.18461	4.95141
0	0	0	0	0	0	0	0	0	0	0	0	0	0	0	0	0.0652963	0.122566	0.155895	0.180999	0.227848	0.248047	0.381365	0.430108	0.47088	0.532597	0.626331	0.796191	1.19184	5.02627
0	0	0	0	0	0	0	0	0	0	0	0	0	0	0	0	0.0704602	0.122865	0.167037	0.187701	0.227974	0.257035	0.381561	0.432895	0.471376	0.539049	0.641794	0.805269	1.1984	5.26187
0	0	0	0	0	0	0	0	0	0	0	0	0	0	0	0	0.0712634	0.123815	0.168068	0.187896	0.23324	0.262187	0.38687	0.439401	0.476187	0.547725	0.6465	0.842487	1.20963	5.5465
0	0	0	0	0	0	0	0	0	0	0	0	0	0	0	0	0.0726739	0.124023	0.168474	0.194598	0.236724	0.262576	0.387654	0.443794	0.48067	0.552237	0.662886	0.843374	1.22437	6.15952
0	0	0	0	0	0	0	0	0	0	0	0	0	0	0	0	0.0742005	0.124023	0.171633	0.198529	0.238547	0.264023	0.402571	0.447173	0.486763	0.55465	0.669034	0.858291	1.24023	6.20117
0	0	0	0	0	0	0	0	0	0	0	0	0	0	0	0	0.0760454	0.124023	0.17256	0.204272	0.239602	0.268362	0.407812	0.447173	0.48871	0.55465	0.678606	0.862121	1.24023	6.20157
0	0	0	0	0	0	0	0	0	0	0	0	0	0	0	0	0.0762309	0.124023	0.174979	0.208228	0.241059	0.273564	0.412161	0.448706	0.49433	0.572164	0.679637	0.863198	1.24023	6.28289
0	0	0	0	0	0	0	0	0	0	0	0	0	0	0	0	0.0765092	0.125564	0.17511	0.209416	0.248047	0.281061	0.413306	0.460134	0.496094	0.582764	0.685564	0.86781	1.24023	7.58666
0	0	0	0	0	0	0	0	0	0	0	0	0	0	0	0	0.0784617	0.126756	0.175396	0.211122	0.248047	0.288261	0.42279	0.460351	0.496094	0.583103	0.685764	0.871088	1.24023	8.75421
0	0	0	0	0	0	0	0	0	0	0	0	0	0	0	0	0.0793653	0.126812	0.176363	0.211324	0.248047	0.307289	0.425118	0.461596	0.496094	0.583143	0.694481	0.877034	1.24023	9.99909
0	0	0	0	0	0	0	0	0	0	0	0	0	0	0	0	0.0811925	0.129756	0.177343	0.215083	0.248047	0.307335	0.431294	0.466323	0.496094	0.605205	0.701382	0.883878	1.24023	10.0183
0	0	0	0	0	0	0	0	0	0	0	0	0	0	0	0	0.0823351	0.132052	0.177881	0.218577	0.248047	0.315335	0.43255	0.467697	0.496094	0.608766	0.713397	0.894111	1.25493	11.4653
0	0	0	0	0	0	0	0	0	0	0	0	0	0	0	0	0.0842765	0.132161	0.181462	0.21944	0.248047	0.316026	0.448498	0.472309	0.496094	0.617107	0.721976	0.894346	1.2648	12.4023
0	0	0	0	0	0	0	0	0	0	0	0	0	0	0	0	0.0854269	0.135338	0.184034	0.219624	0.248047	0.316142	0.449498	0.479901	0.499857	0.620117	0.738246	0.901278	1.2648	12.648
0	0	0	0	0	0	0	0	0	0	0	0	0	0	0	0	0.0865428	0.137331	0.184371	0.2201	0.248047	0.316498	0.451667	0.496094	0.513261	0.625549	0.744141	0.936512	1.2648	14.8183
0	0	0	0	0	0	0	0	0	0	0	0	0	0	0	0	0.0866367	0.138399	0.189958	0.220261	0.248047	0.317173	0.4522	0.496094	0.514957	0.641164	0.744141	0.940249	1.27053	16.3205
0	0	0	0	0	0	0	0	0	0	0	0	0	0	0	0.0107693	0.0880766	0.143845	0.19002	0.220693	0.248047	0.322404	0.452924	0.496094	0.519861	0.643397	0.744141	0.940273	1.27553	17.2745
0	0	0	0	0	0	0	0	0	0	0	0	0	0	0	0.0149534	0.0885674	0.144183	0.191081	0.224105	0.248047	0.322404	0.453151	0.496094	0.520235	0.652982	0.746813	0.944161	1.28941	17.4075
0	0	0	0	0	0	0	0	0	0	0	0	0	0	0	0.0158172	0.0888666	0.144183	0.191548	0.227592	0.248047	0.324699	0.453349	0.496094	0.526187	0.654078	0.775057	0.951123	1.2909	17.4075
0	0	0	0	0	0	0	0	0	0	0	0	0	0	0	0.0167867	0.0893981	0.144772	0.196009	0.228263	0.248047	0.32723	0.454419	0.496094	0.529798	0.656478	0.784393	0.951584	1.32215	19.9982
0	0	0	0	0	0	0	0	0	0	0	0	0	0	0	0.0211561	0.0923035	0.14674	0.19802	0.230741	0.248047	0.327516	0.455524	0.496094	0.535936	0.659772	0.785604	0.961948	1.33467	25.7923
0	0	0	0	0	0	0	0	0	0	0	0	0	0	0	0.0214965	0.0924287	0.147194	0.198102	0.231168	0.248047	0.332767	0.455948	0.496094	0.550418	0.663589	0.797529	0.967212	1.33577	29.8173
0	0	0	0	0	0	0	0	0	0	0	0	0	0	0	0.0221576	0.0931816	0.148999	0.199656	0.23194	0.248047	0.344611	0.458075	0.496094	0.55465	0.673944	0.803182	0.969117	1.33577	33.5609
0	0	0	0	0	0	0	0	0	0	0	0	0	0	0	0.026473	0.0934137	0.152824	0.203044	0.23457	0.248047	0.347742	0.458196	0.496094	0.55465	0.682044	0.81068	0.973244	1.33577	34.1581
0	0	0	0	0	0	0	0	0	0	0	0	0	0	0	0.0325736	0.0952095	0.153163	0.205144	0.235624	0.248047	0.350791	0.465328	0.497959	0.55465	0.686213	0.821972	0.974797	1.344	34.2455
0	0	0	0	0	0	0	0	0	0	0	0	0	0	0	0.0328416	0.0968818	0.15562	0.206334	0.24332	0.248047	0.350791	0.473079	0.497961	0.556987	0.68769	0.826453	0.978854	1.34508	34.9253
0	0	0	0	0	0	0	0	0	0	0	0	0	0	0	0.0339602	0.0976214	0.156273	0.207385	0.248047	0.248047	0.350791	0.473216	0.502901	0.557781	0.689718	0.829061	0.982361	1.37926	35.3467
0	0	0	0	0	0	0	0	0	0	0	0	0	0	0	0.0340745	0.10163	0.158661	0.210015	0.248047	0.248047	0.350791	0.475699	0.506307	0.574307	0.691045	0.831092	0.992188	1.38126	35.7792
0	0	0	0	0	0	0	0	0	0	0	0	0	0	0	0.0364524	0.101901	0.158895	0.21229	0.248047	0.248047	0.350791	0.477525	0.509766	0.576734	0.699558	0.831975	0.992188	1.38566	36.1969
0	0	0	0	0	0	0	0	0	0	0	0	0	0	0	0.0376197	0.102803	0.160959	0.212447	0.248047	0.248047	0.365145	0.479777	0.509904	0.5795	0.701583	0.832319	0.992188	1.39093	36.7102
0	0	0	0	0	0	0	0	0	0	0	0	0	0	0	0.039641	0.103085	0.161363	0.213625	0.248047	0.248047	0.376726	0.49484	0.514237	0.580928	0.707893	0.832325	0.992188	1.39263	46.3141
0	0	0	0	0	0	0	0	0	0	0	0	0	0	0	0.0397892	0.103086	0.161407	0.213902	0.248047	0.248047	0.377732	0.496094	0.515206	0.581751	0.715232	0.832536	1.00246	1.41434	48.98
0	0	0	0	0	0	0	0	0	0	0	0	0	0	0	0.039881	0.107926	0.161841	0.215868	0.248047	0.248047	0.379544	0.496094	0.523436	0.583222	0.716434	0.839358	1.01237	1.4155	49.3646
0	0	0	0	0	0	0	0	0	0	0	0	0	0	0	0.040005	0.10808	0.164755	0.215958	0.248047	0.248047	0.384788	0.496094	0.529485	0.589062	0.720917	0.844493	1.01924	1.42053	56.5668
0	0	0	0	0	0	0	0	0	0	0	0	0	0	0.0197478	0.0405396	0.108672	0.165671	0.217274	0.248047	0.248047	0.395881	0.496094	0.539917	0.596879	0.720917	0.865253	1.02272	1.44635	67.159
0	0	0	0	0	0	0	0	0	0	0	0	0	0	0.0201896	0.0432075	0.112304	0.165881	0.217299	0.248047	0.248047	0.407813	0.496094	0.543251	0.605237	0.730665	0.865406	1.0327	1.44635	74.3804
0	0	0	0	0	0	0	0	0	0	0	0	0	0	0.0244864	0.0456504	0.113322	0.166907	0.221428	0.248047	0.248047	0.408545	0.496094	0.546073	0.605919	0.738426	0.867806	1.03655	1.44635	84.6295
0	0	0	0	0	0	0	0	0	0	0	0	0	0	0.0245945	0.0494427	0.115296	0.16784	0.222764	0.248047	0.248047	0.420235	0.496094	0.54652	0.618422	0.740165	0.869683	1.04945	1.44635
0	0	0	0	0	0	0	0	0	0	0	0	0	0	0.02503	0.0500469	0.116345	0.170283	0.223978	0.248047	0.248047	0.420364	0.496094	0.550865	0.618768	0.744141	0.869856	1.05089	1.4669
0	0	0	0	0	0	0	0	0	0	0	0	0	0	0.0281664	0.0501696	0.117143	0.170394	0.224138	0.248047	0.248047	0.420366	0.496094	0.55465	0.620117	0.744141	0.871088	1.05398	1.46948
0	0	0	0	0	0	0	0	0	0	0	0	0	0	0.0290662	0.0509766	0.119947	0.170726	0.224368	0.248047	0.248047	0.420577	0.496094	0.55465	0.620117	0.744141	0.874098	1.06782	1.4756
0	0	0	0	0	0	0	0	0	0	0	0	0	0	0.029301	0.0513703	0.119972	0.171236	0.225638	0.248047	0.248047	0.430522	0.496094	0.554817	0.636484	0.744141	0.894346	1.07114	1.4828
0	0	0	0	0	0	0	0	0	0	0	0	0	0	0.0294205	0.0517392	0.122231	0.172669	0.227571	0.248047	0.248047	0.43255	0.496358	0.558269	0.638957	0.744141	0.894965	1.08745	1.48604
0	0	0	0	0	0	0	0	0	0	0	0	0	0	0.0339063	0.0539047	0.122693	0.175396	0.227603	0.248047	0.266573	0.433652	0.501327	0.566514	0.643135	0.746023	0.896936	1.09127	1.48881
0	0	0	0	0	0	0	0	0	0	0	0	0	0	0.0339716	0.0554297	0.124023	0.175396	0.229606	0.248047	0.267683	0.440881	0.505252	0.578187	0.649155	0.750705	0.898312	1.095	1.50384
0	0	0	0	0	0	0	0	0	0	0	0	0	0	0.0361081	0.056118	0.124023	0.175396	0.229917	0.248047	0.268777	0.454414	0.509766	0.5948	0.652738	0.756073	0.898676	1.09673	1.5079
0	0	0	0	0	0	0	0	0	0	0	0	0	0	0.0383267	0.0562353	0.124023	0.175396	0.230825	0.248047	0.273068	0.457054	0.509766	0.596231	0.652819	0.763026	0.898824	1.09896	1.53843
0	0	0	0	0	0	0	0	0	0	0	0	0	0	0.0388991	0.0563118	0.124023	0.17625	0.232291	0.248047	0.285257	0.461395	0.510505	0.596602	0.656813	0.768496	0.89944	1.1093	1.54163
0	0	0	0	0	0	0	0	0	0	0	0	0	0	0.0393439	0.0599124	0.124023	0.176288	0.233405	0.248047	0.288292	0.46462	0.511149	0.597014	0.658556	0.773619	0.899634	1.11682	1.55827
0	0	0	0	0	0	0	0	0	0	0	0	0	0	0.0442979	0.0608876	0.124023	0.176428	0.233814	0.248047	0.291077	0.464691	0.514702	0.601364	0.661336	0.778485	0.906163	1.12269	1.5598
0	0	0	0	0	0	0	0	0	0	0	0	0	0	0.0475529	0.0632513	0.124598	0.177086	0.234271	0.248047	0.305779	0.473618	0.516202	0.60138	0.663551	0.783603	0.909586	1.12363	1.56195
0	0	0	0	0	0	0	0	0	0	0	0	0	0	0.0475676	0.0689821	0.125288	0.181012	0.235257	0.248047	0.309293	0.486702	0.521397	0.608858	0.666527	0.784393	0.910019	1.12611	1.60334
0	0	0	0	0	0	0	0	0	0	0	0	0	0	0.0486837	0.0702206	0.125298	0.183169	0.235401	0.248047	0.31898	0.486769	0.527366	0.608915	0.667887	0.784393	0.916154	1.12611	1.62636
0	0	0	0	0	0	0	0	0	0	0	0	0	0	0.0530451	0.0742744	0.126586	0.183415	0.237066	0.248047	0.320914	0.494729	0.529897	0.609081	0.667887	0.788714	0.920009	1.1288	1.63409
0	0	0	0	0	0	0	0	0	0	0	0	0	0	0.0552673	0.0748552	0.128174	0.183925	0.239602	0.248047	0.322473	0.496094	0.53146	0.610572	0.667887	0.78948	0.932062	1.12977	1.64283
0	0	0	0	0	0	0	0	0	0	0	0	0	0	0.0557797	0.0785772	0.128202	0.184121	0.240038	0.248047	0.327238	0.496094	0.531777	0.612048	0.670601	0.790681	0.933906	1.14326	1.64296
0	0	0	0	0	0	0	0	0	0	0	0	0	0	0.0605369	0.0802424	0.128802	0.184643	0.240148	0.248047	0.329706	0.496094	0.538305	0.617342	0.671384	0.791844	0.939832	1.14557	1.64787
0	0	0	0	0	0	0	0	0	0	0	0	0	0	0.0616946	0.0820659	0.129425	0.186657	0.240225	0.248047	0.330275	0.496094	0.539325	0.620117	0.673262	0.804986	0.941377	1.14767	1.64882
0	0	0	0	0	0	0	0	0	0	0	0	0	0	0.0619075	0.0850133	0.129557	0.187362	0.242602	0.248047	0.334585	0.496094	0.543858	0.620117	0.674385	0.806197	0.94425	1.15219	1.65747
0	0	0	0	0	0	0	0	0	0	0	0	0	0	0.0622813	0.0866229	0.129714	0.188065	0.243387	0.248047	0.33614	0.496094	0.546465	0.620157	0.680169	0.806702	0.949272	1.1631	1.66395
0	0	0	0	0	0	0	0	0	0	0	0	0	0	0.0623192	0.0871306	0.131477	0.188269	0.245105	0.248047	0.33689	0.496094	0.549671	0.620157	0.687088	0.808077	0.970473	1.18416	1.66414
0	0	0	0	0	0	0	0	0	0	0	0	0	0	0.063822	0.0896356	0.132251	0.188269	0.245321	0.248047	0.349212	0.496094	0.554459	0.620157	0.689446	0.81035	0.974011	1.19131	1.6731
0	0	0	0	0	0	0	0	0	0	0	0	0	0	0.0638644	0.089781	0.132474	0.188482	0.2461	0.248047	0.34945	0.496094	0.55465	0.622971	0.690099	0.81281	0.974629	1.20009	1.68136
0	0	0	0	0	0	0	0	0	0	0	0	0	0	0.0712466	0.0914842	0.132643	0.192228	0.247181	0.248047	0.350791	0.496094	0.55465	0.623016	0.690813	0.813834	0.9785	1.20113	1.68387
0	0	0	0	0	0	0	0	0	0	0	0	0	0	0.0728433	0.0915338	0.133679	0.193285	0.247674	0.248047	0.350791	0.496094	0.55465	0.623356	0.698244	0.815298	0.978669	1.20123	1.69313
0	0	0	0	0	0	0	0	0	0	0	0	0	0	0.0747981	0.0919984	0.136554	0.194322	0.248047	0.248047	0.350791	0.496094	0.55465	0.624862	0.702705	0.820148	0.992188	1.21517	1.70248
0	0	0	0	0	0	0	0	0	0	0	0	0	0	0.0751991	0.0948938	0.137349	0.1946	0.248047	0.248047	0.350791	0.496094	0.557247	0.62795	0.704856	0.821159	0.992188	1.22772	1.70573
0	0	0	0	0	0	0	0	0	0	0	0	0	0	0.07587	0.0956935	0.138404	0.195461	0.248047	0.248047	0.350791	0.496094	0.559005	0.632398	0.711571	0.821437	0.992188	1.23704	1.71693
0	0	0	0	0	0	0	0	0	0	0	0	0	0.000248047	0.0764476	0.0976614	0.138585	0.197827	0.248047	0.248047	0.350791	0.496094	0.573791	0.632398	0.713672	0.823212	0.992188	1.23963	1.71818
0	0	0	0	0	0	0	0	0	0	0	0	0	0.0197447	0.0772312	0.100188	0.138907	0.197963	0.248047	0.248047	0.350791	0.496094	0.579303	0.638467	0.714645	0.825393	0.992188	1.24023	1.72264
0	0	0	0	0	0	0	0	0	0	0	0	0	0.0203569	0.0772893	0.10082	0.139361	0.198286	0.248047	0.248047	0.350791	0.496094	0.5802	0.638855	0.715629	0.834234	0.992188	1.24023	1.7345
0	0	0	0	0	0	0	0	0	0	0	0	0	0.0222016	0.0777128	0.10102	0.139596	0.198814	0.248047	0.248128	0.350791	0.501312	0.584367	0.639313	0.716488	0.836791	1.02004	1.24023	1.75396
0	0	0	0	0	0	0	0	0	0	0	0	0	0.0223574	0.0778083	0.101051	0.13984	0.199029	0.248047	0.249894	0.350998	0.504257	0.584531	0.64026	0.72636	0.837192	1.02272	1.24023	1.75396
0	0	0	0	0	0	0	0	0	0	0	0	0	0.0253375	0.0780971	0.101574	0.141437	0.200545	0.248047	0.250603	0.353686	0.505248	0.587682	0.64112	0.727041	0.837276	1.02573	1.24023	1.75396
0	0	0	0	0	0	0	0	0	0	0	0	0	0.0269904	0.0785977	0.101953	0.141528	0.200583	0.248047	0.250744	0.354645	0.50758	0.588646	0.642959	0.728554	0.847184	1.02616	1.24023	1.75396
0	0	0	0	0	0	0	0	0	0	0	0	0	0.0311338	0.0786753	0.102482	0.141724	0.20082	0.248047	0.254275	0.359164	0.511362	0.58968	0.643633	0.732261	0.852387	1.0311	1.24023	1.77104
0	0	0	0	0	0	0	0	0	0	0	0	0	0.0319694	0.0805019	0.103079	0.141991	0.202588	0.248047	0.254345	0.359167	0.511362	0.594484	0.650318	0.735902	0.853964	1.0332	1.24023	1.77575
0	0	0	0	0	0	0	0	0	0	0	0	0	0.0331163	0.0818427	0.103166	0.14344	0.20365	0.248047	0.256301	0.3594	0.515367	0.601889	0.652819	0.738781	0.854008	1.03409	1.24023	1.79172
0	0	0	0	0	0	0	0	0	0	0	0	0	0.0343767	0.0824465	0.103883	0.143808	0.203906	0.248047	0.258067	0.361156	0.516465	0.606084	0.657693	0.744141	0.854218	1.0359	1.24624	1.79436
0	0	0	0	0	0	0	0	0	0	0	0	0	0.0401193	0.0838884	0.104778	0.14393	0.204858	0.248047	0.261469	0.363921	0.518854	0.606849	0.65895	0.744141	0.854936	1.03613	1.24748	1.7972
0	0	0	0	0	0	0	0	0	0	0	0	0	0.0405088	0.085059	0.105834	0.144947	0.208122	0.248047	0.265571	0.365944	0.519563	0.609871	0.659551	0.744141	0.857605	1.0378	1.25084	1.82174
0	0	0	0	0	0	0	0	0	0	0	0	0	0.0418489	0.0863939	0.107091	0.145317	0.210296	0.248047	0.265601	0.370418	0.520739	0.618364	0.661415	0.744141	0.862112	1.04269	1.2545	1.82464
0	0	0	0	0	0	0	0	0	0	0	0	0	0.044729	0.0876583	0.108626	0.145745	0.210521	0.248047	0.265892	0.37207	0.530147	0.620117	0.665161	0.744141	0.866453	1.04375	1.25739	1.83208
0	0	0	0	0	0	0	0	0	0	0	0	0	0.0477258	0.0878049	0.10895	0.148577	0.211273	0.248047	0.268089	0.377564	0.534633	0.620117	0.667276	0.744141	0.867075	1.05561	1.2648	1.84461
0	0	0	0	0	0	0	0	0	0	0	0	0	0.0485198	0.0880274	0.110748	0.149328	0.211389	0.248047	0.268237	0.380774	0.535065	0.620117	0.667276	0.744141	0.872418	1.06442	1.2648	1.84737
0	0	0	0	0	0	0	0	0	0	0	0	0	0.0485699	0.0883061	0.111179	0.149402	0.211852	0.248047	0.269583	0.383962	0.535404	0.620117	0.667887	0.744141	0.873135	1.06671	1.2648	1.85796
0	0	0	0	0	0	0	0	0	0	0	0	0	0.050607	0.0921638	0.111997	0.153613	0.212934	0.248047	0.274971	0.385289	0.536497	0.620117	0.667887	0.744141	0.875212	1.08266	1.2648	1.85833
0	0	0	0	0	0	0	0	0	0	0	0	0	0.0517178	0.0924105	0.112093	0.154328	0.214028	0.248047	0.275745	0.387271	0.537973	0.622172	0.667887	0.744534	0.877419	1.08897	1.26911	1.86336
0	0	0	0	0	0	0	0	0	0	0	0	0	0.0529361	0.0925659	0.115028	0.155024	0.215229	0.248047	0.277325	0.387633	0.538288	0.628034	0.670636	0.748677	0.880174	1.09866	1.27231	1.86539
0	0	0	0	0	0	0	0	0	0	0	0	0	0.0546341	0.0925978	0.115285	0.155397	0.215231	0.248047	0.278489	0.40861	0.538288	0.628638	0.677781	0.75109	0.886521	1.09869	1.27474	1.87236
0	0	0	0	0	0	0	0	0	0	0	0	0	0.0553376	0.0938491	0.115565	0.15562	0.215597	0.248047	0.27885	0.411524	0.542327	0.629993	0.678747	0.754017	0.88885	1.10054	1.29661	1.87607
0	0	0	0	0	0	0	0	0	0	0	0	0	0.0560196	0.0945345	0.116424	0.156741	0.21565	0.248047	0.279367	0.413535	0.544235	0.630087	0.68804	0.758808	0.894346	1.10254	1.30629	1.88251
0	0	0	0	0	0	0	0	0	0	0	0	0	0.056809	0.0948232	0.116716	0.156828	0.216649	0.248047	0.280314	0.413741	0.545071	0.632398	0.691276	0.758968	0.899792	1.1038	1.3069	1.88371
0	0	0	0	0	0	0	0	0	0	0	0	0	0.0596465	0.096207	0.118067	0.157647	0.217062	0.248047	0.280353	0.420364	0.547581	0.632398	0.691409	0.760435	0.901662	1.1093	1.3193	1.88907
0	0	0	0	0	0	0	0	0	0	0	0	0	0.0605998	0.0964125	0.118598	0.163517	0.217384	0.248047	0.281111	0.424635	0.552532	0.632398	0.695295	0.772786	0.901879	1.1113	1.32404	1.91589
0	0	0	0	0	0	0	0	0	0	0	0	0	0.063026	0.0979802	0.11924	0.16365	0.217725	0.248047	0.281285	0.428571	0.553505	0.632398	0.697314	0.772793	0.905399	1.11368	1.33248	1.92147
0	0	0	0	0	0	0	0	0	0	0	0	0	0.0652303	0.0990217	0.121046	0.163702	0.218039	0.248047	0.284001	0.429811	0.55465	0.632398	0.701583	0.772937	0.917578	1.11786	1.33577	1.93731
0	0	0	0	0	0	0	0	0	0	0	0	0	0.0660621	0.10193	0.121875	0.16437	0.218467	0.248047	0.284642	0.433167	0.55465	0.632721	0.705849	0.777483	0.920425	1.11804	1.33577	1.94338
0	0	0	0	0	0	0	0	0	0	0	0	0	0.0664266	0.101953	0.122709	0.164747	0.220952	0.248047	0.286019	0.435118	0.55465	0.636031	0.706457	0.779304	0.922327	1.12678	1.33577	1.94353
0	0	0	0	0	0	0	0	0	0	0	0	0	0.0680311	0.101953	0.123077	0.165474	0.221511	0.248047	0.289194	0.443763	0.55465	0.637119	0.709079	0.781163	0.925122	1.127	1.33577	1.94675
0	0	0	0	0	0	0	0	0	0	0	0	0	0.0682146	0.101953	0.12317	0.167879	0.221967	0.248047	0.291097	0.444271	0.55465	0.643535	0.710455	0.783888	0.926403	1.13135	1.33577	1.95409
0	0	0	0	0	0	0	0	0	0	0	0	0	0.0697768	0.102282	0.124023	0.168533	0.222503	0.248047	0.296897	0.450031	0.55465	0.644808	0.716202	0.784393	0.928222	1.14531	1.33577	1.96098
0	0	0	0	0	0	0	0	0	0	0	0	0	0.0700125	0.104001	0.124023	0.169386	0.222581	0.248047	0.301885	0.453114	0.558028	0.64519	0.719936	0.784393	0.930226	1.15039	1.33626	1.96098
0	0	0	0	0	0	0	0	0	0	0	0	0	0.0720388	0.104029	0.124023	0.170836	0.223074	0.248047	0.304317	0.456005	0.560136	0.650098	0.722466	0.784393	0.95177	1.15254	1.34565	1.96195
0	0	0	0	0	0	0	0	0	0	0	0	0	0.0730864	0.104137	0.124023	0.172425	0.224454	0.248047	0.308771	0.458388	0.561045	0.651734	0.723175	0.784393	0.954568	1.15274	1.35015	1.97825
0	0	0	0	0	0	0	0	0	0	0	0	0	0.074368	0.105537	0.124023	0.173497	0.225213	0.248047	0.312475	0.458803	0.56751	0.653147	0.725494	0.784393	0.954696	1.15276	1.35726	1.98489
0	0	0	0	0	0	0	0	0	0	0	0	0	0.0749562	0.106464	0.124023	0.173965	0.226198	0.248047	0.314228	0.459452	0.568304	0.657236	0.733595	0.784393	0.954696	1.15425	1.36139	1.99061
0	0	0	0	0	0	0	0	0	0	0	0	0	0.0758575	0.106614	0.124023	0.17418	0.227571	0.248047	0.317702	0.468753	0.573651	0.657693	0.73469	0.806217	0.957956	1.15603	1.36306	2.00746
0	0	0	0	0	0	0	0	0	0	0	0	0	0.0759247	0.106845	0.124023	0.175396	0.227974	0.248047	0.321053	0.471623	0.576734	0.661795	0.737876	0.807784	0.959964	1.1601	1.36495	2.05246
0	0	0	0	0	0	0	0	0	0	0	0	0	0.0765891	0.106913	0.125037	0.175396	0.227974	0.248047	0.324183	0.472472	0.579071	0.662727	0.738692	0.808024	0.968835	1.1613	1.37064	2.0597
0	0	0	0	0	0	0	0	0	0	0	0	0	0.0768955	0.106986	0.126013	0.175396	0.227974	0.248047	0.329176	0.472953	0.580432	0.66474	0.74223	0.81362	0.971058	1.16999	1.37852	2.07526
0	0	0	0	0	0	0	0	0	0	0	0	0	0.077534	0.107489	0.126671	0.175396	0.227974	0.248047	0.32964	0.474182	0.581208	0.66683	0.744141	0.816866	0.982106	1.17051	1.38262	2.08865
0	0	0	0	0	0	0	0	0	0	0	0	0	0.0776602	0.108273	0.128369	0.175541	0.231151	0.248047	0.331575	0.477328	0.582635	0.6671	0.744141	0.821201	0.983005	1.17552	1.38775	2.09662
0	0	0	0	0	0	0	0	0	0	0	0	0	0.07771	0.108326	0.130123	0.175673	0.233706	0.248047	0.332382	0.487525	0.583061	0.66757	0.744141	0.821231	0.983169	1.17659	1.40521	2.10182
0	0	0	0	0	0	0	0	0	0	0	0	0	0.0795644	0.108799	0.131197	0.176636	0.233798	0.248047	0.333589	0.496094	0.584609	0.667887	0.744141	0.82541	0.984616	1.17931	1.40775	2.10797
0	0	0	0	0	0	0	0	0	0	0	0	0	0.0805157	0.109213	0.131907	0.180013	0.236453	0.248047	0.33482	0.496094	0.588004	0.667887	0.744141	0.829824	0.986501	1.18505	1.42553	2.11121
0	0	0	0	0	0	0	0	0	0	0	0	0	0.0809349	0.11008	0.132421	0.180048	0.238085	0.248047	0.342906	0.496094	0.589051	0.667887	0.744141	0.831975	0.992188	1.18683	1.42884	2.11233
0	0	0	0	0	0	0	0	0	0	0	0	0	0.0815812	0.110458	0.133285	0.182061	0.239602	0.248047	0.346149	0.496094	0.590487	0.667971	0.744141	0.832558	0.992188	1.18861	1.43284	2.13039
0	0	0	0	0	0	0	0	0	0	0	0	0	0.0817639	0.110713	0.133405	0.182454	0.240406	0.248047	0.34672	0.496094	0.590846	0.670636	0.744141	0.833664	0.992188	1.19286	1.4352	2.13378
0	0	0	0	0	0	0	0	0	0	0	0	0	0.0835775	0.114524	0.134012	0.183899	0.241263	0.248047	0.347432	0.496094	0.590935	0.671585	0.744141	0.835296	0.992188	1.19452	1.44226	2.13378
0	0	0	0	0	0	0	0	0	0	0	0	0.0108299	0.0836405	0.1159	0.134297	0.184825	0.241406	0.248047	0.3502	0.496094	0.597647	0.674824	0.744141	0.835868	0.992188	1.19587	1.4457	2.13465
0	0	0	0	0	0	0	0	0	0	0	0	0.0222966	0.0848687	0.116018	0.137214	0.185304	0.242338	0.248047	0.350791	0.496094	0.59919	0.677475	0.744141	0.836969	0.997077	1.19699	1.44635	2.14511
0	0	0	0	0	0	0	0	0	0	0	0	0.0262976	0.085812	0.116381	0.137445	0.185761	0.243089	0.248047	0.350791	0.496094	0.60007	0.680803	0.74553	0.841263	0.99725	1.19803	1.44635	2.15187
0	0	0	0	0	0	0	0	0	0	0	0	0.0339261	0.0859991	0.116403	0.139243	0.187494	0.244011	0.248047	0.350791	0.496094	0.601751	0.683608	0.747475	0.842312	1.00041	1.1999	1.44635	2.15241
0	0	0	0	0	0	0	0	0	0	0	0	0.0345687	0.0862247	0.117889	0.139361	0.188822	0.244151	0.248047	0.350791	0.496094	0.606236	0.685015	0.747785	0.843917	1.00325	1.20202	1.44635	2.2186
0	0	0	0	0	0	0	0	0	0	0	0	0.0387321	0.0862247	0.118811	0.143635	0.189643	0.244671	0.248047	0.350791	0.496094	0.610666	0.685487	0.753981	0.845391	1.0037	1.21403	1.44635	2.2186
0	0	0	0	0	0	0	0	0	0	0	0	0.0413949	0.0880493	0.120128	0.144183	0.189676	0.248047	0.248047	0.350791	0.496094	0.614282	0.68818	0.754055	0.847122	1.0057	1.21537	1.44635	2.22748
0	0	0	0	0	0	0	0	0	0	0	0	0.0414424	0.0898547	0.120414	0.144183	0.189973	0.248047	0.250899	0.350791	0.496094	0.61448	0.689119	0.75487	0.854014	1.0093	1.21814	1.44635	2.23242
0	0	0	0	0	0	0	0	0	0	0	0	0.0416573	0.0901173	0.120501	0.144743	0.190416	0.248047	0.253382	0.350791	0.496094	0.620117	0.689619	0.755387	0.855371	1.0216	1.21862	1.44635	2.23242
0	0	0	0	0	0	0	0	0	0	0	0	0.0428262	0.0902538	0.121048	0.145012	0.19051	0.248047	0.254381	0.350972	0.496094	0.620117	0.690852	0.761177	0.85649	1.02272	1.21893	1.44635	2.23242
0	0	0	0	0	0	0	0	0	0	0	0	0.0436028	0.0914665	0.123132	0.145895	0.190515	0.248047	0.254617	0.351447	0.496094	0.620117	0.696832	0.764996	0.857647	1.02272	1.22036	1.44635	2.23242
0	0	0	0	0	0	0	0	0	0	0	0	0.0447209	0.0920303	0.123216	0.14599	0.192543	0.248047	0.255018	0.352169	0.497647	0.62216	0.69867	0.765864	0.860649	1.02272	1.22236	1.44695	2.24616
0	0	0	0	0	0	0	0	0	0	0	0	0.045142	0.0924907	0.123666	0.14611	0.192726	0.248047	0.255464	0.353736	0.501689	0.62244	0.69867	0.769055	0.860966	1.02305	1.22338	1.46048	2.26351
0	0	0	0	0	0	0	0	0	0	0	0	0.0463814	0.0929766	0.124023	0.146128	0.193994	0.248047	0.25609	0.355126	0.50338	0.625958	0.698709	0.76932	0.862871	1.02445	1.22607	1.46195	2.28425
0	0	0	0	0	0	0	0	0	0	0	0	0.0465815	0.0942402	0.124023	0.146571	0.195308	0.248047	0.256874	0.3574	0.50704	0.626585	0.701583	0.773159	0.868066	1.02462	1.22851	1.46508	2.30519
0	0	0	0	0	0	0	0	0	0	0	0	0.0490485	0.0955316	0.124023	0.146707	0.200109	0.248047	0.256893	0.357666	0.509766	0.62687	0.701583	0.776452	0.871726	1.02481	1.23185	1.47215	2.35318
0	0	0	0	0	0	0	0	0	0	0	0	0.0506218	0.095831	0.124023	0.147017	0.200316	0.248047	0.257606	0.358209	0.509766	0.629605	0.701583	0.781911	0.87201	1.02888	1.23249	1.47458	2.35318
0	0	0	0	0	0	0	0	0	0	0	0	0.0509267	0.0974089	0.124023	0.147574	0.201051	0.248047	0.259673	0.361002	0.510226	0.632398	0.702831	0.784393	0.873027	1.03105	1.23573	1.49858	2.4234
0	0	0	0	0	0	0	0	0	0	0	0	0.0524762	0.0976046	0.124023	0.147662	0.20214	0.248047	0.261987	0.361133	0.511362	0.632398	0.703328	0.784393	0.873739	1.03132	1.23604	1.5027	2.47132
0	0	0	0	0	0	0	0	0	0	0	0	0.0537766	0.0983778	0.124023	0.14834	0.203436	0.248047	0.265315	0.362814	0.511596	0.632403	0.704028	0.784393	0.876026	1.03932	1.24023	1.50881	2.48047
0	0	0	0	0	0	0	0	0	0	0	0	0.0579938	0.0990333	0.124023	0.148721	0.203906	0.248047	0.266481	0.364572	0.512461	0.636417	0.704856	0.784393	0.876445	1.04689	1.24023	1.51096	2.48498
0	0	0	0	0	0	0	0	0	0	0	0	0.0587091	0.0990352	0.124023	0.14889	0.203906	0.248047	0.267428	0.368231	0.513661	0.638441	0.705291	0.784393	0.877488	1.04775	1.24023	1.52255	2.49284
0	0	0	0	0	0	0	0	0	0	0	0	0.0623158	0.0997365	0.124023	0.151286	0.204694	0.248047	0.269452	0.37207	0.516054	0.639838	0.706489	0.786037	0.878526	1.04788	1.24023	1.52325	2.49284
0	0	0	0	0	0	0	0	0	0	0	0	0.0637482	0.100682	0.125456	0.151474	0.204883	0.248047	0.270656	0.37207	0.518134	0.641084	0.709348	0.78613	0.87917	1.04963	1.24023	1.53259	2.49645
0	0	0	0	0	0	0	0	0	0	0	0	0.0637893	0.101149	0.127049	0.151812	0.205617	0.248047	0.270942	0.3724	0.518162	0.644396	0.713672	0.790657	0.882641	1.05038	1.24023	1.53963	2.54138
0	0	0	0	0	0	0	0	0	0	0	0	0.0652652	0.101243	0.128083	0.152096	0.206247	0.248047	0.273405	0.375491	0.51829	0.647127	0.714704	0.792982	0.88501	1.05076	1.24023	1.54122	2.5538
0	0	0	0	0	0	0	0	0	0	0	0.00581192	0.0674692	0.102009	0.12815	0.152602	0.209096	0.248047	0.274052	0.375768	0.518659	0.647274	0.720438	0.794137	0.885604	1.05153	1.24023	1.54324	2.5538
0	0	0	0	0	0	0	0	0	0	0	0.0118024	0.0677569	0.102322	0.12824	0.153668	0.209436	0.248047	0.276972	0.377303	0.520881	0.648358	0.720917	0.797167	0.889011	1.05311	1.24023	1.5494	2.55697
0	0	0	0	0	0	0	0	0	0	0	0.0234007	0.0696701	0.103238	0.133203	0.155294	0.209485	0.248047	0.280087	0.378387	0.521769	0.648441	0.722379	0.797478	0.892771	1.05949	1.24023	1.5515	2.55709
0	0	0	0	0	0	0	0	0	0	0	0.0242291	0.0702722	0.105251	0.134544	0.155436	0.210449	0.248047	0.280226	0.379444	0.522147	0.648515	0.722716	0.797913	0.894346	1.06046	1.24023	1.55712	2.63505
0	0	0	0	0	0	0	0	0	0	0	0.0274125	0.0707779	0.105829	0.134635	0.155669	0.211445	0.248047	0.280592	0.379945	0.522639	0.649506	0.723175	0.798535	0.894346	1.06526	1.24023	1.55748	2.64686
0	0	0	0	0	0	0	0	0	0	0	0.0314781	0.0710976	0.107966	0.13547	0.156452	0.211958	0.248047	0.28357	0.380878	0.523474	0.650532	0.723175	0.799387	0.895905	1.07516	1.24023	1.56465	2.65127
0	0	0	0	0	0	0	0	0	0	0	0.0334599	0.0715713	0.111102	0.136943	0.15708	0.213125	0.248047	0.283913	0.382426	0.526615	0.651968	0.723175	0.800324	0.895991	1.07812	1.24023	1.56815	2.67615
0	0	0	0	0	0	0	0	0	0	0	0.0337364	0.0719706	0.111622	0.137049	0.157184	0.21457	0.248047	0.285028	0.385125	0.528843	0.652819	0.723175	0.801991	0.896635	1.07981	1.24023	1.57553	2.68304
0	0	0	0	0	0	0	0	0	0	0	0.0349143	0.073393	0.112037	0.137169	0.158986	0.214836	0.248047	0.285227	0.386218	0.529367	0.657693	0.724484	0.804538	0.897362	1.07999	1.24315	1.58355	2.77325
0	0	0	0	0	0	0	0	0	0	0	0.0349253	0.0735115	0.112146	0.1374	0.159501	0.21681	0.248047	0.287562	0.38638	0.529725	0.661303	0.725778	0.806365	0.899792	1.08854	1.25753	1.58487	2.89554
0	0	0	0	0	0	0	0	0	0	0	0.0359466	0.0735694	0.112551	0.138365	0.159817	0.217009	0.248047	0.288467	0.386988	0.534638	0.662569	0.726352	0.808225	0.908539	1.09237	1.2648	1.58827	2.96165
0	0	0	0	0	0	0	0	0	0	0	0.0362193	0.0747593	0.112612	0.138646	0.160313	0.218075	0.248047	0.288974	0.389417	0.536933	0.667276	0.731547	0.809853	0.911424	1.10244	1.2648	1.58827	2.97565
0	0	0	0	0	0	0	0	0	0	0	0.0371942	0.0755649	0.112831	0.138976	0.161274	0.218234	0.248047	0.290306	0.389691	0.538731	0.667613	0.737724	0.81035	0.912142	1.10482	1.2648	1.58827	2.97766
0	0	0	0	0	0	0	0	0	0	0	0.0410579	0.0767429	0.113016	0.139059	0.161478	0.218536	0.248047	0.290429	0.391018	0.540545	0.667887	0.738122	0.813337	0.919539	1.1093	1.2648	1.59009	3.06708
0	0	0	0	0	0	0	0	0	0	0	0.041366	0.0773779	0.113847	0.139065	0.161739	0.218902	0.248047	0.291007	0.391532	0.540776	0.667887	0.738207	0.81672	0.928268	1.10985	1.2648	1.59102	3.11249
0	0	0	0	0	0	0	0	0	0	0	0.0450227	0.0777391	0.114185	0.139203	0.162604	0.219289	0.248047	0.291302	0.391577	0.541091	0.668497	0.742529	0.819794	0.930021	1.11337	1.2648	1.59673	3.14075
0	0	0	0	0	0	0	0	0	0	0	0.0467974	0.078053	0.114386	0.139539	0.163293	0.219355	0.248047	0.292752	0.392045	0.542399	0.669993	0.74386	0.821972	0.931508	1.11492	1.2648	1.59778	3.15951
0	0	0	0	0	0	0	0	0	0	0	0.0471896	0.0784784	0.114508	0.140118	0.163634	0.220006	0.248047	0.293106	0.392197	0.542656	0.670636	0.744141	0.823321	0.931567	1.11508	1.26833	1.60086	3.16219
0	0	0	0	0	0	0	0	0	0	0	0.0477295	0.0793204	0.114669	0.140302	0.164104	0.220518	0.248047	0.293976	0.398991	0.542883	0.672813	0.744141	0.82462	0.932093	1.11848	1.26922	1.60304	3.17456
0	0	0	0	0	0	0	0	0	0	0	0.0482313	0.0804003	0.114819	0.142161	0.164434	0.220807	0.248047	0.294938	0.401788	0.542944	0.675085	0.744141	0.825025	0.932636	1.11873	1.27731	1.60695	3.20506
0	0	0	0	0	0	0	0	0	0	0	0.0484251	0.0805565	0.11575	0.142798	0.166111	0.22083	0.248047	0.29509	0.401824	0.546432	0.679574	0.744141	0.827366	0.933759	1.12251	1.28316	1.60812	3.22461
0	0	0	0	0	0	0	0	0	0	0	0.0490738	0.0807531	0.116445	0.142966	0.166812	0.222956	0.248047	0.29562	0.402927	0.549996	0.679574	0.744141	0.828252	0.939231	1.1255	1.28561	1.6123	3.26409
0	0	0	0	0	0	0	0	0	0	0	0.0494236	0.0809421	0.116973	0.143108	0.166924	0.224876	0.248047	0.297373	0.403662	0.550442	0.681912	0.744141	0.834008	0.941287	1.12746	1.29167	1.61237	3.30569
0	0	0	0	0	0	0	0	0	0	0	0.0496679	0.0815627	0.117184	0.143273	0.169024	0.22495	0.248047	0.299197	0.407738	0.550965	0.682297	0.744141	0.834315	0.947091	1.14282	1.29212	1.61977	3.3738
0	0	0	0	0	0	0	0	0	0	0	0.0497116	0.0825386	0.117454	0.144318	0.169075	0.225993	0.248047	0.300157	0.407969	0.55465	0.682516	0.744141	0.836818	0.956947	1.147	1.29424	1.62362	3.38776
0	0	0	0	0	0	0	0	0	0	0	0.0503421	0.0829609	0.11876	0.144618	0.170602	0.226091	0.248047	0.300999	0.408613	0.55465	0.683922	0.744141	0.839094	0.962038	1.14816	1.29436	1.62669	3.41151
0	0	0	0	0	0	0	0	0	0	0	0.0512025	0.0830968	0.11946	0.144827	0.170871	0.227097	0.248047	0.301357	0.411624	0.55465	0.686809	0.744141	0.839722	0.966422	1.15085	1.30872	1.64373	3.45961
0	0	0	0	0	0	0	0	0	0	0	0.0514986	0.0832256	0.119563	0.146089	0.171156	0.227296	0.248047	0.30136	0.413536	0.55465	0.689797	0.744141	0.841256	0.966475	1.1512	1.30934	1.64467	3.46641
0	0	0	0	0	0	0	0	0	0	0	0.0524812	0.0840509	0.120316	0.146174	0.172305	0.227974	0.248047	0.301951	0.416133	0.55465	0.690852	0.744141	0.8436	0.966572	1.15186	1.31225	1.64483	3.47266
0	0	0	0	0	0	0	0	0	0	0.0170797	0.0525321	0.0842299	0.120524	0.146555	0.172358	0.227974	0.248047	0.303013	0.418171	0.559187	0.691138	0.744141	0.844186	0.967908	1.15434	1.31364	1.64882	3.47266
0	0	0	0	0	0	0	0	0	0	0.0208156	0.0605388	0.084612	0.121089	0.146696	0.173507	0.227974	0.248047	0.303459	0.419773	0.559701	0.691315	0.744141	0.8453	0.970165	1.15658	1.31666	1.6495	3.55669
0	0	0	0	0	0	0	0	0	0	0.0236492	0.0617281	0.0846223	0.122013	0.147157	0.173616	0.229166	0.248047	0.305859	0.420177	0.560077	0.691934	0.746611	0.847856	0.973511	1.15667	1.32389	1.65208	3.57737
0	0	0	0	0	0	0	0	0	0	0.0240558	0.0623241	0.0862395	0.122864	0.147273	0.173688	0.229438	0.248047	0.30799	0.420364	0.560776	0.692322	0.747171	0.847862	0.974521	1.15833	1.32553	1.654	3.61162
0	0	0	0	0	0	0	0	0	0	0.0263283	0.0628931	0.0865959	0.123221	0.148247	0.173843	0.230836	0.248047	0.309023	0.422993	0.565803	0.693349	0.748288	0.849019	0.976341	1.16356	1.32633	1.66613	3.6168
0	0	0	0	0	0	0	0	0	0	0.0279766	0.0632123	0.0870339	0.123356	0.148519	0.174276	0.23121	0.248047	0.309256	0.423281	0.568063	0.693872	0.748404	0.855048	0.977422	1.16448	1.33577	1.6681	3.65365
0	0	0	0	0	0	0	0	0	0	0.0306315	0.0672533	0.0881028	0.124023	0.149072	0.174296	0.232033	0.248047	0.309408	0.423755	0.56807	0.694389	0.75063	0.855385	0.978098	1.16605	1.33577	1.67064	3.6547
0	0	0	0	0	0	0	0	0	0	0.0319925	0.0682518	0.0882303	0.124023	0.149378	0.174505	0.2328	0.248047	0.310849	0.425653	0.568144	0.694445	0.752586	0.857173	0.979238	1.16642	1.33577	1.68024	3.66718
0	0	0	0	0	0	0	0	0	0	0.0326839	0.0694966	0.0886838	0.124023	0.149487	0.174772	0.234375	0.248047	0.311288	0.427247	0.570804	0.695066	0.752715	0.857914	0.980408	1.16736	1.33577	1.68027	3.68748
0	0	0	0	0	0	0	0	0	0	0.0329597	0.0696376	0.0889988	0.124023	0.149766	0.175396	0.234715	0.248047	0.31251	0.428262	0.571618	0.695296	0.754659	0.858793	0.980723	1.16738	1.33577	1.68189	3.7207
0	0	0	0	0	0	0	0	0	0	0.0342471	0.0701418	0.0890422	0.124023	0.150704	0.175396	0.235948	0.248047	0.312818	0.428415	0.573314	0.69867	0.754857	0.858793	0.987886	1.16907	1.33577	1.68293	3.7207
0	0	0	0	0	0	0	0	0	0	0.0357002	0.0726676	0.0911191	0.124023	0.150935	0.175966	0.236625	0.248047	0.313231	0.42995	0.574472	0.69867	0.755485	0.862353	0.98848	1.17535	1.33577	1.68452	3.72896
0	0	0	0	0	0	0	0	0	0	0.0357558	0.0748166	0.0925459	0.124023	0.152628	0.175993	0.239539	0.248047	0.31581	0.430219	0.576742	0.701583	0.755625	0.865351	0.991	1.17789	1.33577	1.69556	3.74529
0	0	0	0	0	0	0	0	0	0	0.0363819	0.074948	0.0939673	0.124023	0.153809	0.176559	0.239628	0.248187	0.316786	0.431122	0.580462	0.701583	0.757931	0.869454	0.992188	1.19057	1.33829	1.69816	3.7479
0	0	0	0	0	0	0	0	0	0	0.0414235	0.0757955	0.0958781	0.124023	0.153892	0.176794	0.240786	0.24925	0.316884	0.431632	0.581453	0.701583	0.760731	0.876978	0.992188	1.19486	1.3426	1.71154	3.7503
0	0	0	0	0	0	0	0	0	0	0.0414641	0.0769493	0.0965213	0.124023	0.154223	0.177188	0.241561	0.249852	0.317153	0.431734	0.582069	0.701583	0.766275	0.876978	0.992188	1.19539	1.3482	1.71273	3.79439
0	0	0	0	0	0	0	0	0	0	0.0417392	0.0776234	0.0966411	0.124023	0.155179	0.180117	0.241942	0.252934	0.317468	0.431772	0.582191	0.701583	0.766332	0.880624	0.992188	1.19688	1.34892	1.7244	3.81775
0	0	0	0	0	0	0	0	0	0	0.0424452	0.0783876	0.0967758	0.124023	0.155979	0.18022	0.243413	0.253793	0.323403	0.432858	0.584647	0.701583	0.766559	0.881016	0.992188	1.20019	1.35675	1.72745	3.85343
0	0	0	0	0	0	0	0	0	0	0.0431926	0.0784897	0.0976754	0.124023	0.156867	0.180244	0.243701	0.255139	0.323444	0.434303	0.585668	0.702564	0.76866	0.882172	0.992188	1.20507	1.36022	1.73633	3.86132
0	0	0	0	0	0	0	0	0	0	0.0437365	0.0785563	0.0980838	0.124023	0.157075	0.181804	0.245515	0.255419	0.324609	0.436344	0.586633	0.704742	0.77094	0.883684	0.992188	1.20582	1.3605	1.73633	3.95516
0	0	0	0	0	0	0	0	0	0	0.0444722	0.0791861	0.098288	0.124023	0.157196	0.18314	0.245634	0.257369	0.325715	0.438519	0.587471	0.706922	0.774937	0.885756	0.992188	1.20628	1.36066	1.74516	3.96701
0	0	0	0	0	0	0	0	0	0	0.044987	0.0792115	0.0983097	0.124051	0.157261	0.183237	0.246414	0.257384	0.326101	0.439809	0.59025	0.708375	0.77696	0.886283	0.992188	1.20977	1.36445	1.74747	3.96875
0	0	0	0	0	0	0	0	0	0	0.04549	0.0793411	0.0989683	0.124243	0.157674	0.183413	0.247772	0.259191	0.32625	0.439853	0.590674	0.70865	0.778565	0.886352	0.992188	1.21221	1.36469	1.7476	3.97284
0	0	0	0	0	0	0	0	0	0	0.0458182	0.080552	0.1009	0.124944	0.157749	0.183519	0.247876	0.259293	0.32626	0.440592	0.591765	0.709037	0.782838	0.888496	0.995955	1.21766	1.36495	1.75396	4.03249
0	0	0	0	0	0	0	0	0	0	0.0458249	0.0806847	0.100926	0.125539	0.158319	0.183865	0.247968	0.259334	0.327047	0.44095	0.592943	0.709298	0.784393	0.889691	1.00127	1.21813	1.36513	1.75396	4.12553
0	0	0	0	0	0	0	0	0	0	0.0461854	0.0812176	0.100934	0.126362	0.158333	0.187957	0.248034	0.259823	0.327248	0.441333	0.593024	0.710133	0.784393	0.891271	1.00462	1.21873	1.36933	1.75396	4.12879
0	0	0	0	0	0	0	0	0	0	0.0472012	0.082577	0.101226	0.12639	0.158831	0.188095	0.248047	0.260632	0.32791	0.441642	0.594172	0.710236	0.784393	0.892051	1.0054	1.21921	1.37065	1.75396	4.15802
0	0	0	0	0	0	0	0	0	0	0.0480418	0.082848	0.102197	0.127652	0.158851	0.192284	0.248047	0.261742	0.328948	0.446401	0.594398	0.712316	0.784393	0.892879	1.00842	1.22014	1.37241	1.75591	4.1632
0	0	0	0	0	0	0	0	0	0	0.0493697	0.0832589	0.103932	0.127672	0.160338	0.192438	0.248047	0.261906	0.332357	0.446927	0.594484	0.713669	0.784393	0.894346	1.00896	1.22236	1.37787	1.76025	4.2168
0	0	0	0	0	0	0	0	0	0	0.0549618	0.0844469	0.104471	0.128254	0.160681	0.193129	0.248047	0.262252	0.334041	0.447173	0.594613	0.713678	0.784393	0.894346	1.00906	1.22337	1.37904	1.76676	4.33195
0	0	0	0	0	0	0	0	0	0	0.0549803	0.0846345	0.105203	0.128515	0.161418	0.193169	0.248047	0.263561	0.334434	0.451961	0.595779	0.714273	0.785908	0.894346	1.01797	1.2234	1.38085	1.77575	4.33905
0	0	0	0	0	0	0	0	0	0	0.0568715	0.0846863	0.106282	0.129238	0.162344	0.193242	0.248047	0.264774	0.339536	0.452595	0.595958	0.714491	0.787239	0.894346	1.01878	1.22382	1.38662	1.78778	4.33905
0	0	0	0	0	0	0	0	0	0	0.0575465	0.0855687	0.10707	0.130565	0.162585	0.19397	0.248047	0.264971	0.340808	0.456218	0.59667	0.715313	0.787514	0.894346	1.01953	1.22581	1.39764	1.78869	4.37059
0	0	0	0	0	0	0	0	0	0	0.0578121	0.0887111	0.107114	0.130603	0.163101	0.194441	0.248047	0.268952	0.341358	0.460207	0.597924	0.715909	0.787573	0.894346	1.02272	1.22825	1.39852	1.79444	4.39454
0	0	0	0	0	0	0	0	0	0.00642353	0.0579424	0.0888917	0.108676	0.13147	0.163153	0.194723	0.248047	0.269238	0.341499	0.460922	0.598276	0.716213	0.792614	0.894346	1.02274	1.22925	1.39968	1.79486	4.3989
0	0	0	0	0	0	0	0	0	0.00995051	0.0607346	0.0902129	0.109737	0.131827	0.164504	0.195514	0.248047	0.269817	0.341562	0.461606	0.598915	0.717241	0.794137	0.896658	1.0228	1.2319	1.40307	1.79842	4.4372
0	0	0	0	0	0	0	0	0	0.0114102	0.0623425	0.0908058	0.110616	0.13207	0.165069	0.1967	0.248047	0.269946	0.34224	0.462526	0.600852	0.71972	0.794137	0.897349	1.02748	1.23321	1.4032	1.80454	4.47173
0	0	0	0	0	0	0	0	0	0.0145277	0.0629723	0.090948	0.110952	0.132805	0.165431	0.197744	0.248047	0.270564	0.343352	0.465812	0.600976	0.71984	0.794137	0.905522	1.03483	1.23872	1.40529	1.80581	4.5336
0	0	0	0	0	0	0	0	0	0.0175878	0.0639268	0.0914045	0.111247	0.133131	0.166079	0.197945	0.248047	0.270745	0.343443	0.468292	0.601889	0.722404	0.794747	0.909115	1.03733	1.23982	1.41238	1.81696	4.61049
0	0	0	0	0	0	0	0	0	0.0214561	0.064395	0.0914866	0.111455	0.133306	0.167155	0.198074	0.248047	0.271171	0.34452	0.4728	0.602359	0.723175	0.79605	0.910975	1.03887	1.24023	1.41306	1.81742	4.62148
0	0	0	0	0	0	0	0	0	0.0221423	0.0645995	0.0918106	0.112353	0.134804	0.168617	0.198206	0.248047	0.271338	0.345812	0.474569	0.602952	0.723175	0.796279	0.911117	1.04064	1.24023	1.41677	1.8277	4.66038
0	0	0	0	0	0	0	0	0	0.0300139	0.0667022	0.0921414	0.113166	0.135115	0.169444	0.198587	0.248047	0.272336	0.34606	0.474895	0.603487	0.725646	0.796288	0.915189	1.04271	1.24023	1.42218	1.83271	4.68014
0	0	0	0	0	0	0	0	0	0.0317829	0.0674097	0.0929003	0.113431	0.135647	0.169624	0.20009	0.248047	0.273818	0.346253	0.476676	0.605195	0.728444	0.797601	0.9177	1.04414	1.24023	1.4315	1.83634	4.68014
0	0	0	0	0	0	0	0	0	0.0335772	0.0674113	0.0932562	0.113663	0.136372	0.170241	0.200096	0.248047	0.274562	0.349678	0.477425	0.605682	0.72899	0.801132	0.917955	1.04671	1.24023	1.43337	1.8462	4.70636
0	0	0	0	0	0	0	0	0	0.0340484	0.0680637	0.0937017	0.114032	0.137535	0.170483	0.202161	0.248047	0.275734	0.349988	0.478157	0.607442	0.729321	0.801584	0.918093	1.04922	1.24023	1.44183	1.85118	4.76482
0	0	0	0	0	0	0	0	0	0.0340557	0.0688113	0.0954418	0.114435	0.137678	0.171214	0.202312	0.248047	0.275781	0.350791	0.47928	0.608444	0.731	0.804785	0.919539	1.05074	1.24023	1.44183	1.85266	4.77826
0	0	0	0	0	0	0	0	0	0.0341716	0.0705049	0.0954844	0.11477	0.137991	0.171718	0.202376	0.248047	0.276178	0.350791	0.479343	0.609998	0.731194	0.805654	0.919539	1.05237	1.24023	1.44635	1.85422	4.8043
0	0	0	0	0	0	0	0	0	0.0355973	0.0706112	0.0961379	0.114837	0.137991	0.171818	0.202942	0.248047	0.276575	0.350791	0.481426	0.61217	0.731531	0.806047	0.92222	1.05237	1.24023	1.44635	1.85796	4.82535
0	0	0	0	0	0	0	0	0	0.0361632	0.0722445	0.0963759	0.115338	0.138386	0.172295	0.204133	0.248047	0.27661	0.350791	0.485585	0.612545	0.736599	0.806978	0.926457	1.05237	1.24023	1.44635	1.85867	4.83885
0	0	0	0	0	0	0	0	0	0.0367296	0.072469	0.097352	0.115938	0.139518	0.172666	0.205222	0.248047	0.277144	0.350791	0.485755	0.615122	0.741833	0.812726	0.9272	1.05251	1.24023	1.44635	1.85983	4.84327
0	0	0	0	0	0	0	0	0	0.0389047	0.0732327	0.0980165	0.116443	0.140076	0.172817	0.207083	0.248047	0.277272	0.350791	0.485975	0.615832	0.744141	0.813049	0.932092	1.0538	1.24023	1.44635	1.86336	4.85228
0	0	0	0	0	0	0	0	0	0.0394157	0.0737952	0.0985403	0.116537	0.140373	0.173064	0.20793	0.248047	0.277325	0.350791	0.487007	0.617038	0.744141	0.82025	0.932662	1.05447	1.24023	1.44635	1.86539	4.87335
0	0	0	0	0	0	0	0	0	0.0396604	0.0738149	0.0985912	0.117003	0.141589	0.173218	0.208083	0.248047	0.277325	0.350791	0.488609	0.618303	0.744141	0.820736	0.935131	1.05511	1.24023	1.44635	1.86542	4.89225
0	0	0	0	0	0	0	0	0	0.0397489	0.0745583	0.0986287	0.117373	0.141897	0.173968	0.209141	0.248047	0.277427	0.350791	0.489866	0.619662	0.744141	0.820953	0.93648	1.05731	1.24023	1.44635	1.8701	4.9088
0	0	0	0	0	0	0	0	0	0.0415155	0.075637	0.0994232	0.118381	0.142129	0.174521	0.209165	0.248047	0.278496	0.350908	0.490306	0.620117	0.744141	0.821972	0.939074	1.05998	1.24023	1.44635	1.87236	4.92359
0	0	0	0	0	0	0	0	0	0.0421807	0.0766867	0.0995699	0.118568	0.142462	0.175396	0.210244	0.248047	0.278746	0.35115	0.491387	0.620117	0.744141	0.821972	0.939961	1.06303	1.24023	1.44635	1.87236	4.96312
0	0	0	0	0	0	0	0	0	0.0427593	0.0772144	0.0996337	0.118734	0.143288	0.175396	0.211595	0.248047	0.279309	0.352415	0.492154	0.620117	0.744141	0.827621	0.941742	1.06566	1.24023	1.44635	1.87322	5.036
0	0	0	0	0	0	0	0	0	0.0435409	0.077246	0.100348	0.121143	0.143506	0.175396	0.212053	0.248047	0.279548	0.352491	0.492508	0.620117	0.744141	0.827862	0.942083	1.06825	1.24023	1.44784	1.87395	5.0895
0	0	0	0	0	0	0	0	0	0.0442298	0.0774102	0.101469	0.121271	0.144127	0.175396	0.21219	0.248047	0.27993	0.352602	0.492539	0.620236	0.744141	0.828533	0.944529	1.07113	1.24023	1.4486	1.88816	5.0895
0	0	0	0	0	0	0	0	0	0.0477192	0.0780935	0.101728	0.121834	0.144139	0.176388	0.212532	0.248047	0.28015	0.352855	0.492703	0.620252	0.744141	0.829957	0.945151	1.07388	1.24023	1.45182	1.88907	5.09988
0	0	0	0	0	0	0	0	0	0.048162	0.079509	0.101953	0.122061	0.144199	0.177163	0.212634	0.248047	0.281357	0.355763	0.49305	0.621502	0.744141	0.830736	0.945963	1.08226	1.24023	1.45382	1.90416	5.3416
0	0	0	0	0	0	0	0	0	0.0502612	0.0803709	0.102059	0.12216	0.144425	0.177217	0.212975	0.248047	0.282646	0.355886	0.496094	0.623411	0.744141	0.834292	0.946338	1.08267	1.24023	1.46004	1.90464	5.36894
0	0	0	0	0	0	0	0	0	0.0506156	0.080516	0.103398	0.122836	0.14662	0.177326	0.213244	0.248047	0.282854	0.358425	0.496094	0.625072	0.744141	0.835038	0.9473	1.08712	1.24023	1.46311	1.91161	5.38038
0	0	0	0	0	0	0	0	0	0.051384	0.0806035	0.104069	0.123254	0.146964	0.177676	0.213351	0.248047	0.283267	0.358539	0.496094	0.625424	0.744141	0.837711	0.95059	1.09311	1.24023	1.46438	1.91478	5.40598
0	0	0	0	0	0	0	0	0	0.0516393	0.0807709	0.104114	0.123578	0.148429	0.178297	0.214231	0.248047	0.283529	0.359304	0.496094	0.625984	0.744141	0.843805	0.952597	1.0932	1.24023	1.46855	1.91661	5.47953
0	0	0	0	0	0	0	0	0	0.0538326	0.0807709	0.104453	0.123578	0.14864	0.178946	0.214813	0.248047	0.284174	0.361315	0.496094	0.62616	0.745986	0.8441	0.953905	1.09365	1.24023	1.46896	1.92896	5.71047
0	0	0	0	0	0	0	0	0	0.0545996	0.080903	0.105161	0.123727	0.149614	0.180177	0.21488	0.248047	0.28505	0.363921	0.496094	0.627035	0.745987	0.84474	0.955183	1.09499	1.24268	1.4699	1.93031	5.73711
0	0	0	0	0	0	0	0	0	0.0549302	0.0817247	0.105388	0.124023	0.149888	0.180813	0.214895	0.248047	0.28509	0.364686	0.496094	0.63117	0.752492	0.845848	0.955895	1.09516	1.25315	1.47527	1.93731	6.01869
0	0	0	0	0	0	0	0	0	0.0558112	0.0821148	0.105541	0.124023	0.150074	0.182657	0.216336	0.248047	0.285299	0.364758	0.496094	0.632069	0.7529	0.849314	0.957389	1.09621	1.25662	1.4783	1.93731	6.20241
0	0	0	0	0	0	0	0	0	0.0560565	0.0828321	0.105543	0.124023	0.151069	0.182869	0.216709	0.248047	0.288005	0.364848	0.496094	0.632175	0.754405	0.850994	0.962215	1.09658	1.25728	1.48242	1.93731	6.52244
0	0	0	0	0	0	0	0	0	0.0565313	0.0830711	0.106308	0.124023	0.151506	0.183673	0.217006	0.248047	0.288846	0.368363	0.496094	0.632398	0.755429	0.851198	0.962741	1.09844	1.26036	1.48701	1.94412	6.54488
0	0	0	0	0	0	0	0	0	0.0565313	0.0850566	0.106552	0.124023	0.151833	0.183918	0.217382	0.248047	0.289303	0.368525	0.496094	0.635745	0.755458	0.851608	0.964039	1.09911	1.26343	1.48828	1.94636	7.09231
0	0	0	0	0	0	0	0	0	0.0569894	0.085473	0.107621	0.124023	0.151997	0.184587	0.218074	0.248047	0.289968	0.369002	0.496094	0.636785	0.757137	0.853003	0.96493	1.10149	1.2648	1.48828	1.94741	7.14734
0	0	0	0	0	0	0	0	0	0.0576326	0.0859975	0.10947	0.124023	0.15367	0.184878	0.218985	0.248047	0.290549	0.369846	0.496094	0.637668	0.75763	0.854013	0.967611	1.10298	1.2648	1.48999	1.95433	7.48652
0	0	0	0	0	0	0	0	0	0.0577354	0.0859975	0.109478	0.124023	0.154172	0.185388	0.219005	0.248047	0.291611	0.370678	0.496094	0.639597	0.762212	0.854963	0.968654	1.10616	1.2648	1.49097	1.96098	7.57584
0	0	0	0	0	0	0	0	0	0.0584236	0.0861505	0.109922	0.124023	0.154334	0.185505	0.220021	0.248047	0.291687	0.371768	0.496094	0.639781	0.766284	0.856082	0.975721	1.10906	1.2648	1.49398	1.96098	7.71699
0	0	0	0	0	0	0	0	0	0.0590302	0.0862337	0.109956	0.124023	0.155746	0.185523	0.220109	0.248047	0.293459	0.37207	0.496094	0.644632	0.767969	0.857596	0.976631	1.1093	1.2648	1.49858	1.9629	8.71056
0	0	0	0	0	0	0	0	0	0.0593289	0.0871885	0.110145	0.124023	0.156027	0.185523	0.220125	0.248047	0.294907	0.37207	0.496094	0.644808	0.768552	0.864719	0.980654	1.1093	1.2648	1.49858	1.96766	8.95449
0	0	0	0	0	0	0	0	0	0.059359	0.0871999	0.110497	0.124023	0.156054	0.185586	0.221036	0.248047	0.295119	0.37207	0.496094	0.645731	0.770325	0.865307	0.980861	1.1093	1.2648	1.49858	1.97549	9.06729
0	0	0	0	0	0	0	0	0.00722323	0.0598977	0.0872928	0.110937	0.124563	0.156167	0.186058	0.22131	0.248047	0.295267	0.37207	0.496094	0.646212	0.770891	0.865514	0.985727	1.11089	1.2648	1.50268	1.98185	9.18527
0	0	0	0	0	0	0	0	0.00855312	0.0601534	0.0872928	0.110937	0.124745	0.156496	0.188522	0.222177	0.248047	0.296697	0.37207	0.496094	0.64745	0.77192	0.865898	0.986712	1.11389	1.26533	1.50881	1.98438	9.27609
0	0	0	0	0	0	0	0	0.00859618	0.0607777	0.0873644	0.111199	0.12539	0.156612	0.189018	0.222473	0.248047	0.297175	0.37207	0.496094	0.648114	0.774366	0.867421	0.987194	1.11748	1.26701	1.51179	1.98438	9.28294
0	0	0	0	0	0	0	0	0.0101586	0.0611269	0.0874549	0.111656	0.127504	0.15665	0.189189	0.223026	0.248047	0.297311	0.373122	0.496094	0.6482	0.776452	0.87055	0.988238	1.11873	1.27099	1.5165	1.98558	9.32076
0	0	0	0	0	0	0	0	0.0154811	0.0615659	0.0876125	0.111838	0.128116	0.157165	0.189925	0.223093	0.248047	0.298446	0.374287	0.496094	0.648882	0.777577	0.871088	0.989021	1.11977	1.27552	1.52285	1.9913	9.54578
0	0	0	0	0	0	0	0	0.0220417	0.0617244	0.0876125	0.112097	0.12825	0.157685	0.190553	0.223273	0.248047	0.299079	0.37603	0.496094	0.649881	0.778807	0.871346	0.989753	1.12091	1.27801	1.53256	1.99227	9.65661
0	0	0	0	0	0	0	0	0.0225334	0.0621992	0.0883358	0.112232	0.128283	0.15773	0.190895	0.224386	0.248047	0.300373	0.377456	0.496094	0.649894	0.779334	0.872582	0.99203	1.12148	1.28534	1.53412	1.99548	9.6611
0	0	0	0	0	0	0	0	0.0233747	0.0629907	0.088386	0.11271	0.12857	0.157862	0.191521	0.224437	0.248047	0.300496	0.377676	0.496094	0.649913	0.781395	0.875943	0.992188	1.12329	1.29125	1.53949	2.02399	9.69335
0	0	0	0	0	0	0	0	0.0234486	0.0633188	0.0887523	0.112719	0.12857	0.15821	0.19153	0.224777	0.248047	0.300863	0.378427	0.496094	0.650257	0.782038	0.876978	0.992188	1.1267	1.29188	1.54034	2.02678	9.8378
0	0	0	0	0	0	0	0	0.0239279	0.0636696	0.0887943	0.112871	0.129796	0.159085	0.19162	0.225376	0.248047	0.301031	0.379633	0.496094	0.650831	0.782773	0.877231	0.992188	1.12742	1.29678	1.54129	2.02799	9.87837
0	0	0	0	0	0	0	0	0.0250383	0.0643418	0.0893728	0.112894	0.13067	0.159486	0.191707	0.225634	0.248047	0.302122	0.379845	0.497862	0.651749	0.783946	0.877456	0.992188	1.12747	1.2985	1.54317	2.03054	10.2542
0	0	0	0	0	0	0	0	0.0252207	0.0656141	0.0894694	0.113276	0.130783	0.159728	0.192236	0.226819	0.248047	0.302477	0.381252	0.498637	0.651816	0.784393	0.880092	0.992188	1.13243	1.30148	1.54372	2.05259	10.8802
0	0	0	0	0	0	0	0	0.0278487	0.065913	0.0898219	0.113619	0.130832	0.160406	0.193012	0.226973	0.248047	0.302645	0.382288	0.499855	0.652012	0.784393	0.880309	0.992188	1.13376	1.30662	1.54476	2.05427	11.0533
0	0	0	0	0	0	0	0	0.028373	0.0661669	0.0898552	0.114105	0.131876	0.160466	0.193159	0.227053	0.248047	0.30434	0.382401	0.504294	0.653547	0.784393	0.880991	0.992188	1.13813	1.30849	1.54649	2.05667	11.1924
0	0	0	0	0	0	0	0	0.0290384	0.0686174	0.0901372	0.114386	0.13188	0.161098	0.193176	0.227457	0.248047	0.305749	0.383222	0.505394	0.653611	0.784393	0.882997	0.992188	1.13853	1.31109	1.54812	2.05823	11.3832
0	0	0	0	0	0	0	0	0.0316503	0.0686837	0.0914045	0.114427	0.132049	0.161316	0.19413	0.227974	0.248047	0.305859	0.383284	0.506101	0.654155	0.784393	0.88383	0.992188	1.13965	1.31543	1.5529	2.06825	11.4488
0	0	0	0	0	0	0	0	0.0317735	0.0688321	0.0914389	0.114837	0.132372	0.161646	0.194426	0.228015	0.248047	0.306376	0.384009	0.506885	0.656001	0.784393	0.88469	0.992188	1.14002	1.31748	1.55583	2.07929	11.5491
0	0	0	0	0	0	0	0	0.0325625	0.0691079	0.0914594	0.115154	0.132816	0.162264	0.194435	0.228574	0.248047	0.307566	0.384517	0.507257	0.658159	0.784393	0.884783	0.992188	1.14027	1.31851	1.55822	2.1084	11.5814
0	0	0	0	0	0	0	0	0.0330882	0.0693478	0.0915882	0.11541	0.132957	0.162522	0.194763	0.228948	0.248047	0.308219	0.385376	0.508515	0.658285	0.784393	0.886969	0.992188	1.14204	1.32264	1.56013	2.1084	11.7655
0	0	0	0	0	0	0	0	0.0331217	0.0694587	0.091736	0.11624	0.133894	0.163077	0.194865	0.229694	0.248047	0.308567	0.386173	0.509051	0.65867	0.784393	0.889495	0.992188	1.14282	1.32554	1.56172	2.12753	11.7868
0	0	0	0	0	0	0	0	0.0338123	0.0694897	0.0918106	0.117003	0.133909	0.163549	0.195368	0.229979	0.248047	0.311804	0.387712	0.509353	0.659002	0.784393	0.890408	0.992188	1.1443	1.32631	1.56802	2.13378	11.8259
0	0	0	0	0	0	0	0	0.0345974	0.0703105	0.0919549	0.117291	0.134913	0.164661	0.196303	0.229984	0.248047	0.311919	0.388141	0.509766	0.659434	0.784393	0.890766	0.992188	1.14522	1.33225	1.5684	2.13378	11.9006
0	0	0	0	0	0	0	0	0.034922	0.0711979	0.0921586	0.118017	0.135389	0.166766	0.196309	0.230218	0.248047	0.312794	0.388604	0.510289	0.662942	0.787644	0.891639	0.992188	1.14566	1.33311	1.56877	2.13576	12.6334
0	0	0	0	0	0	0	0	0.034922	0.0715993	0.0922114	0.118321	0.136482	0.167076	0.196477	0.23199	0.248047	0.313231	0.390976	0.510328	0.665046	0.789387	0.892779	0.992188	1.15153	1.33345	1.56879	2.1461	12.6914
0	0	0	0	0	0	0	0	0.0369559	0.0717387	0.092667	0.118324	0.137449	0.167344	0.197397	0.232094	0.248047	0.31325	0.392197	0.510557	0.666493	0.791704	0.894346	0.992188	1.15563	1.33418	1.57379	2.14625	13.1393
0	0	0	0	0	0	0	0	0.0378905	0.0732315	0.0932562	0.118365	0.137634	0.167422	0.19743	0.232246	0.248047	0.313309	0.392693	0.510624	0.667887	0.792338	0.894346	0.994539	1.1599	1.33577	1.57451	2.14958	13.3347
0	0	0	0	0	0	0	0	0.0379361	0.0735785	0.0940573	0.118547	0.138043	0.167543	0.197805	0.232596	0.248047	0.315116	0.393197	0.511297	0.668193	0.794137	0.894346	0.996822	1.16065	1.33577	1.57576	2.14972	14.2767
0	0	0	0	0	0	0	0	0.0397489	0.0738174	0.0943037	0.11864	0.138531	0.168151	0.198086	0.23302	0.248047	0.315348	0.393708	0.51154	0.668695	0.794137	0.894346	0.999024	1.16244	1.33577	1.57746	2.15314	14.5298
0	0	0	0	0	0	0	0	0.0399681	0.0740287	0.0954037	0.118886	0.139077	0.168636	0.198667	0.233099	0.248047	0.315549	0.394048	0.512619	0.669007	0.79698	0.894346	0.999454	1.16437	1.33577	1.58079	2.18467	14.6369
0	0	0	0	0	0	0	0	0.0445134	0.0767825	0.0956871	0.119077	0.139147	0.168729	0.199586	0.233208	0.248047	0.316083	0.394097	0.512894	0.669442	0.800394	0.896459	0.999909	1.16466	1.33577	1.58328	2.20029	14.7191
0	0	0	0	0	0	0	0	0.0460443	0.076989	0.0961226	0.119105	0.139727	0.169698	0.199964	0.235113	0.249094	0.316476	0.394168	0.514068	0.670634	0.800707	0.896521	1.0036	1.17654	1.33577	1.58795	2.20612	15.0606
0	0	0	0	0	0	0	0	0.0468278	0.0778465	0.0963167	0.119168	0.140486	0.171547	0.200542	0.235963	0.249194	0.31693	0.394353	0.515095	0.671208	0.80242	0.897175	1.00436	1.17679	1.33577	1.58827	2.21041	15.1235
0	0	0	0	0	0	0	0	0.0472023	0.0798184	0.096318	0.119244	0.140585	0.171844	0.200763	0.236039	0.250775	0.318368	0.394742	0.516103	0.67171	0.803895	0.897356	1.00437	1.17705	1.33577	1.58827	2.23242	15.1816
0	0	0	0	0	0	0	0	0.0478833	0.0798431	0.0967447	0.119808	0.14072	0.17191	0.201107	0.236337	0.251337	0.318974	0.395303	0.51613	0.672171	0.803922	0.900362	1.0055	1.17793	1.33577	1.58827	2.23242	15.3969
0	0	0	0	0	0	0	0	0.0484327	0.0804999	0.0968509	0.120112	0.141208	0.174001	0.201812	0.236954	0.251508	0.319045	0.396808	0.517352	0.673989	0.804445	0.901202	1.00766	1.17808	1.33577	1.58827	2.23242	15.7593
0	0	0	0	0	0	0	0	0.0486229	0.0809878	0.0971412	0.120692	0.141649	0.174067	0.202816	0.237292	0.252926	0.319433	0.398197	0.517796	0.674567	0.804923	0.901723	1.00988	1.18041	1.33577	1.58827	2.24616	15.8231
0	0	0	0	0	0	0	0	0.0487519	0.0814646	0.0978977	0.120791	0.141784	0.174295	0.203047	0.238138	0.253729	0.320358	0.398964	0.519052	0.67596	0.805797	0.902246	1.01417	1.18665	1.33577	1.58827	2.26373	15.8924
0	0	0	0	0	0	0	0	0.048846	0.0816233	0.0982091	0.121118	0.141836	0.175396	0.203292	0.239152	0.253959	0.322063	0.400405	0.51974	0.676729	0.806407	0.905086	1.01417	1.19151	1.33577	1.58827	2.27974	16.4011
0	0	0	0	0	0	0	0	0.0489225	0.0820179	0.0984195	0.121175	0.141845	0.175396	0.204382	0.239372	0.254525	0.322404	0.401194	0.519775	0.678121	0.808204	0.905929	1.01423	1.19184	1.34098	1.58827	2.28688	16.621
0	0	0	0	0	0	0	0	0.0500007	0.0824288	0.0984595	0.121229	0.142097	0.175966	0.205351	0.239782	0.255596	0.322555	0.401303	0.519869	0.679933	0.809049	0.908143	1.01428	1.19333	1.34293	1.59241	2.28688	17.3633
0	0	0	0	0	0	0	0	0.0500147	0.0834468	0.0984599	0.122259	0.14233	0.176025	0.205522	0.239907	0.256204	0.324632	0.401367	0.52225	0.680173	0.809288	0.908885	1.01991	1.1948	1.35011	1.60366	2.29111	17.4075
0	0	0	0	0	0	0	0	0.0501268	0.0834752	0.0986155	0.122412	0.142479	0.176242	0.205777	0.240105	0.256771	0.328236	0.401919	0.522965	0.680316	0.811244	0.909443	1.02104	1.2006	1.3508	1.60372	2.29673	18.9314
0	0	0	0	0	0	0	0	0.05048	0.0839923	0.0996843	0.123255	0.142926	0.176292	0.205787	0.240675	0.258098	0.329989	0.401919	0.523206	0.683004	0.815879	0.909636	1.02272	1.20227	1.35199	1.60408	2.29727	19.143
0	0	0	0	0	0	0	0	0.0511959	0.0842253	0.100273	0.123555	0.143051	0.176393	0.206735	0.24193	0.258414	0.330103	0.402245	0.523631	0.688681	0.816676	0.910078	1.02272	1.20855	1.35246	1.60643	2.35318	19.4444
0	0	0	0	0	0	0	0	0.051362	0.0849108	0.100979	0.123665	0.1431	0.176454	0.206818	0.24242	0.259247	0.33056	0.402525	0.523762	0.689099	0.817447	0.911735	1.02272	1.20858	1.35614	1.60937	2.35645	19.7567
0	0	0	0	0	0	0	0	0.0518793	0.0851062	0.10134	0.123675	0.143158	0.177188	0.207194	0.243069	0.259707	0.33122	0.403289	0.523838	0.689439	0.818161	0.912692	1.02272	1.20956	1.35831	1.61165	2.35645	21.2506
0	0	0	0	0	0	0	0	0.0529555	0.0851753	0.101728	0.124023	0.143333	0.177341	0.207619	0.243506	0.260062	0.332074	0.406174	0.525275	0.689911	0.818324	0.913999	1.02313	1.21012	1.35903	1.61199	2.36267	22.765
0	0	0	0	0	0	0	0	0.0529828	0.0852771	0.101728	0.124023	0.144183	0.1779	0.207841	0.243541	0.260659	0.333058	0.406602	0.525336	0.690488	0.818609	0.914474	1.02376	1.21029	1.35945	1.6123	2.39816	24.3768
0	0	0	0	0	0	0	0	0.0535305	0.0853433	0.101953	0.124023	0.14431	0.178448	0.208113	0.243563	0.260984	0.333493	0.40766	0.525398	0.693392	0.820278	0.914581	1.02608	1.21266	1.36055	1.62018	2.40067	25.9886
0	0	0	0	0	0	0	0	0.0536223	0.0860068	0.101953	0.124023	0.144696	0.178615	0.209823	0.244976	0.261193	0.334029	0.409324	0.526187	0.693866	0.820496	0.917053	1.02633	1.21598	1.36155	1.62081	2.40509	27.5511
0	0	0	0	0	0	0	0	0.0543793	0.0860223	0.10227	0.124023	0.145429	0.179668	0.210607	0.245234	0.261558	0.334054	0.410872	0.52653	0.697302	0.820571	0.918303	1.03053	1.22025	1.36202	1.62173	2.41302	28.4163
0	0	0	0	0	0	0	0	0.0545886	0.0873366	0.102861	0.124023	0.145546	0.181544	0.210701	0.246051	0.262416	0.334217	0.412229	0.52743	0.698333	0.821972	0.92222	1.03083	1.22472	1.36322	1.62733	2.41986	29.1157
0	0	0	0	0	0	0	0	0.0548353	0.0874549	0.103238	0.124023	0.145762	0.181759	0.210734	0.24648	0.262824	0.334314	0.413761	0.528443	0.698481	0.823104	0.925215	1.03264	1.22615	1.36434	1.63443	2.4343	30.348
0	0	0	0	0	0	0	0	0.0549106	0.0875142	0.103471	0.124023	0.145864	0.181768	0.210766	0.246603	0.264458	0.334327	0.414286	0.528471	0.698661	0.823236	0.925805	1.03647	1.22654	1.36457	1.63507	2.44298	31.3147
0	0	0	0	0	0	0	0	0.056508	0.0885396	0.103821	0.124023	0.145878	0.18222	0.211388	0.247629	0.264576	0.335085	0.415029	0.528563	0.69867	0.824889	0.927323	1.03721	1.22783	1.36462	1.63595	2.48047	31.362
0	0	0	0	0	0	0	0	0.0572709	0.0887332	0.104255	0.124023	0.145984	0.182247	0.211422	0.248047	0.264735	0.336604	0.415716	0.530108	0.69867	0.825759	0.927566	1.04363	1.23078	1.36679	1.63666	2.48047	31.8786
0	0	0	0	0	0	0	0	0.0580249	0.0895428	0.104506	0.124023	0.146141	0.182554	0.212326	0.248047	0.265429	0.337056	0.416732	0.530625	0.699319	0.831195	0.928076	1.04413	1.23497	1.36996	1.64005	2.49941	32.1193
0	0	0	0	0	0	0	0	0.0589487	0.090343	0.104673	0.124023	0.146367	0.182723	0.212605	0.248047	0.266098	0.337702	0.417179	0.531842	0.699486	0.834678	0.92877	1.04809	1.23723	1.37114	1.64285	2.5168	32.3232
0	0	0	0	0	0	0	0	0.0598061	0.0912843	0.104753	0.124023	0.146446	0.183416	0.214295	0.248047	0.266436	0.337829	0.4178	0.532741	0.701408	0.834891	0.929575	1.05037	1.23877	1.37142	1.64372	2.52252	32.382
0	0	0	0	0	0	0	0	0.0599167	0.0914045	0.104881	0.124633	0.146611	0.183444	0.21473	0.248047	0.267176	0.338006	0.41797	0.535298	0.701583	0.835213	0.929713	1.05085	1.23984	1.37526	1.64576	2.55087	32.4979
0	0	0	0	0	0	0	0	0.0601642	0.0914175	0.105237	0.124976	0.146942	0.183927	0.214854	0.248047	0.267517	0.33858	0.418201	0.535903	0.701583	0.835269	0.929722	1.05197	1.24023	1.37618	1.64968	2.5538	32.5206
0	0	0	0	0	0	0	0	0.0605891	0.0916224	0.105237	0.125249	0.147391	0.183927	0.215557	0.248047	0.267647	0.339871	0.418238	0.536036	0.701583	0.837597	0.930658	1.05237	1.24023	1.37688	1.65192	2.57364	32.783
0	0	0	0	0	0	0	0	0.0606245	0.0922114	0.105698	0.125778	0.147428	0.184065	0.216093	0.248047	0.267763	0.340865	0.418552	0.536313	0.703232	0.838792	0.932627	1.05237	1.24023	1.37763	1.66271	2.57458	32.9905
0	0	0	0	0	0	0	0	0.060772	0.0923718	0.105831	0.12621	0.147706	0.184089	0.216095	0.248047	0.270216	0.343859	0.419468	0.53738	0.705989	0.838919	0.938979	1.05237	1.24023	1.37764	1.66277	2.58969	33.4459
0	0	0	0	0	0	0	0	0.0613349	0.0926721	0.105856	0.12636	0.147805	0.184411	0.216655	0.248047	0.272843	0.343916	0.420025	0.53753	0.706246	0.840211	0.940503	1.05249	1.24023	1.378	1.66327	2.58969	33.5451
0	0	0	0	0	0	0	0	0.0618026	0.0928892	0.106027	0.126558	0.147871	0.184858	0.216935	0.248047	0.273166	0.343969	0.421469	0.538288	0.706258	0.840411	0.941674	1.05278	1.24023	1.38134	1.66327	2.60643	33.6104
0	0	0	0	0	0	0	0	0.0623227	0.093012	0.106666	0.126633	0.148676	0.185509	0.218131	0.248047	0.275053	0.34404	0.421951	0.540437	0.706348	0.840724	0.942533	1.05296	1.24023	1.38354	1.67004	2.61326	33.7439
0	0	0	0	0	0	0	0.00372896	0.0629074	0.0935499	0.108379	0.127412	0.14884	0.185943	0.218202	0.248047	0.275193	0.345277	0.422089	0.540869	0.706588	0.841764	0.944447	1.05442	1.24023	1.38516	1.67129	2.62202	34.2307
0	0	0	0	0	0	0	0.00413019	0.0630123	0.0939135	0.108379	0.127672	0.149613	0.185969	0.218657	0.248047	0.27593	0.346513	0.42368	0.540947	0.706636	0.844016	0.944732	1.05482	1.24023	1.38662	1.67357	2.66289	34.3596
0	0	0	0	0	0	0	0.0121163	0.0630382	0.0942842	0.109516	0.128731	0.149626	0.186195	0.218851	0.248047	0.279495	0.346785	0.423772	0.541328	0.706939	0.844082	0.946515	1.05521	1.24023	1.38662	1.67581	2.66394	34.7181
0	0	0	0	0	0	0	0.0138065	0.0631543	0.0947218	0.110039	0.128758	0.149911	0.18623	0.219587	0.248047	0.28074	0.347669	0.424482	0.543247	0.707509	0.844494	0.948324	1.05674	1.24023	1.38671	1.68261	2.66508	34.8733
0	0	0	0	0	0	0	0.0140891	0.0631992	0.094761	0.110083	0.129295	0.149942	0.187387	0.219903	0.248047	0.281291	0.350776	0.425376	0.544913	0.707967	0.844722	0.948812	1.05967	1.24023	1.38895	1.68591	2.66646	34.9115
0	0	0	0	0	0	0	0.0202764	0.0638393	0.0951883	0.11187	0.129432	0.150857	0.187651	0.220267	0.248047	0.282929	0.350791	0.425567	0.545042	0.708375	0.844762	0.952261	1.0606	1.24023	1.38908	1.69095	2.67155	34.949
0	0	0	0	0	0	0	0.0218239	0.063922	0.0953489	0.112141	0.130142	0.151048	0.188019	0.220365	0.248047	0.283196	0.350791	0.426022	0.548037	0.70865	0.846187	0.952818	1.06294	1.24023	1.38908	1.69206	2.72045	35.0304
0	0	0	0	0	0	0	0.0225095	0.0640158	0.0961048	0.11247	0.130356	0.151439	0.188104	0.220608	0.248047	0.283728	0.350791	0.427661	0.549817	0.708704	0.848546	0.953467	1.06436	1.24023	1.39437	1.69342	2.72258	35.0791
0	0	0	0	0	0	0	0.0234155	0.0640914	0.0961275	0.112846	0.130434	0.151575	0.188358	0.220637	0.248047	0.283866	0.350791	0.427681	0.549985	0.708806	0.848786	0.955947	1.06626	1.24023	1.39551	1.69451	2.72961	35.3066
0	0	0	0	0	0	0	0.0236629	0.0643041	0.0963541	0.11286	0.130435	0.15171	0.18933	0.22189	0.248047	0.284336	0.350791	0.42874	0.550821	0.709841	0.849118	0.956542	1.06689	1.24023	1.39556	1.69454	2.72978	35.3289
0	0	0	0	0	0	0	0.0251055	0.0646172	0.0976616	0.113117	0.130977	0.152208	0.189399	0.221937	0.248047	0.284464	0.350791	0.428948	0.551621	0.709841	0.851856	0.958157	1.06952	1.24023	1.39653	1.6967	2.74127	35.8548
0	0	0	0	0	0	0	0.0253606	0.0647706	0.0977803	0.11363	0.131067	0.152664	0.190487	0.222137	0.248047	0.284923	0.350791	0.4291	0.553899	0.71176	0.85295	0.958224	1.07285	1.24023	1.39835	1.69893	2.74517	36.0194
0	0	0	0	0	0	0	0.0260744	0.0647736	0.0980699	0.11387	0.131194	0.152816	0.190813	0.223839	0.248047	0.285023	0.350791	0.429629	0.55465	0.712988	0.857079	0.960169	1.07539	1.24023	1.40039	1.7129	2.74517	36.1445
0	0	0	0	0	0	0	0.028083	0.0648208	0.0985382	0.11433	0.131621	0.153134	0.190913	0.22403	0.248047	0.285703	0.350791	0.430986	0.55465	0.713765	0.858654	0.961693	1.0755	1.24023	1.40132	1.72745	2.75972	36.4412
0	0	0	0	0	0	0	0.0283989	0.0652364	0.0986532	0.114406	0.131712	0.153568	0.191188	0.224086	0.248047	0.28637	0.350791	0.431211	0.55465	0.714541	0.861719	0.961824	1.08188	1.24023	1.40317	1.73092	2.77325	36.5839
0	0	0	0	0	0	0	0.0291748	0.0652859	0.098789	0.115535	0.131794	0.15373	0.191387	0.224413	0.248047	0.28645	0.350791	0.433225	0.55465	0.716811	0.862691	0.966197	1.08486	1.24023	1.40652	1.73253	2.77892	36.8423
0	0	0	0	0	0	0	0.0306107	0.0653727	0.0990882	0.115603	0.132686	0.154157	0.191398	0.22471	0.248047	0.287522	0.350791	0.433867	0.55465	0.717521	0.863171	0.967139	1.08569	1.24023	1.40843	1.73633	2.77972	37.0043
0	0	0	0	0	0	0	0.031138	0.0656092	0.0992451	0.115942	0.133626	0.154232	0.192119	0.224752	0.248047	0.28823	0.350791	0.435143	0.55465	0.718321	0.867319	0.967212	1.08695	1.24023	1.41228	1.73633	2.82725	37.3329
0	0	0	0	0	0	0	0.0315333	0.0659865	0.0992899	0.116421	0.13412	0.154471	0.193359	0.225344	0.248047	0.288922	0.350922	0.435268	0.55465	0.719661	0.86901	0.971017	1.08812	1.24023	1.42063	1.7368	2.83276	42.8745
0	0	0	0	0	0	0	0.0317645	0.0660355	0.0995119	0.116622	0.134202	0.154621	0.193631	0.225504	0.248047	0.292075	0.351256	0.437441	0.55465	0.719816	0.869018	0.972088	1.09077	1.24023	1.42147	1.73997	2.84547	42.8788
0	0	0	0	0	0	0	0.0326756	0.0667887	0.100002	0.116636	0.134861	0.154679	0.194157	0.225599	0.248047	0.292382	0.351479	0.438521	0.55465	0.71984	0.869717	0.97409	1.09123	1.24023	1.42366	1.74487	2.86648	43.1675
0	0	0	0	0	0	0	0.0340776	0.0672516	0.100063	0.117554	0.135324	0.154734	0.194744	0.225626	0.248047	0.292958	0.352218	0.438723	0.55465	0.720004	0.870738	0.975603	1.09201	1.24023	1.42427	1.74508	2.87103	43.8735
0	0	0	0	0	0	0	0.0355226	0.0679266	0.100559	0.118252	0.137348	0.156101	0.19518	0.226355	0.248047	0.29347	0.356205	0.438998	0.55465	0.72047	0.870856	0.980456	1.09392	1.24023	1.42451	1.74516	2.89536	47.7272
0	0	0	0	0	0	0	0.035633	0.0680284	0.100734	0.118481	0.138134	0.156482	0.195757	0.226775	0.248047	0.29383	0.357437	0.439358	0.55465	0.721309	0.871671	0.981003	1.09414	1.24023	1.42516	1.74863	2.90331	48.2346
0	0	0	0	0	0	0	0.0357586	0.0681259	0.101402	0.118839	0.138527	0.156505	0.195878	0.227379	0.248047	0.294689	0.358458	0.439735	0.554859	0.723175	0.872524	0.981031	1.09511	1.24023	1.42528	1.75396	2.90331	48.3426
0	0	0	0	0	0	0	0.0358771	0.068236	0.101572	0.118873	0.138668	0.156733	0.197023	0.2276	0.248047	0.295116	0.358509	0.441199	0.555679	0.723175	0.873273	0.984268	1.09575	1.24023	1.4262	1.75396	2.92298	48.3661
0	0	0	0	0	0	0	0.0359802	0.0682549	0.101613	0.118999	0.138775	0.157233	0.197386	0.227715	0.248047	0.296097	0.35853	0.441564	0.556625	0.723175	0.873933	0.986496	1.09741	1.24023	1.42902	1.75396	2.92473	48.6572
0	0	0	0	0	0	0	0.0361066	0.0689536	0.101624	0.119531	0.140534	0.157359	0.198065	0.227974	0.248047	0.296175	0.359281	0.442265	0.557199	0.723175	0.875094	0.991795	1.09782	1.24024	1.42994	1.75396	2.97106	48.7443
0	0	0	0	0	0	0	0.0363202	0.0690343	0.101726	0.119588	0.140743	0.157464	0.198159	0.227974	0.248047	0.296241	0.359404	0.443524	0.558738	0.723396	0.875172	0.992188	1.09894	1.24418	1.43136	1.75396	2.97242	49.0501
0	0	0	0	0	0	0	0.0363911	0.0691606	0.101905	0.119959	0.140744	0.157903	0.198582	0.22814	0.248047	0.296321	0.3598	0.443708	0.558842	0.7256	0.876978	0.992188	1.09965	1.24818	1.43477	1.75396	2.97855	49.089
0	0	0	0	0	0	0	0.0367882	0.069203	0.102778	0.120118	0.140847	0.158413	0.198946	0.22948	0.248047	0.296612	0.360135	0.443993	0.559683	0.728767	0.876978	0.992188	1.10032	1.25383	1.436	1.75396	2.99716	52.8044
0	0	0	0	0	0	0	0.0372567	0.0693349	0.102934	0.120364	0.140898	0.159048	0.199064	0.229713	0.248047	0.296727	0.361144	0.444726	0.559855	0.732438	0.878345	0.992188	1.10347	1.25464	1.43765	1.75396	2.99853	52.9272
0	0	0	0	0	0	0	0.0374051	0.0695537	0.103566	0.120396	0.141015	0.159294	0.19928	0.229765	0.248047	0.296975	0.363201	0.445281	0.560002	0.733303	0.879183	0.992188	1.10565	1.25523	1.43813	1.76196	2.99853	53.1634
0	0	0	0	0	0	0	0.0382041	0.0696533	0.103836	0.120876	0.141542	0.159418	0.199351	0.229869	0.248047	0.297806	0.36398	0.445404	0.560732	0.736398	0.879585	0.992188	1.10591	1.25546	1.44313	1.77009	3.00026	53.6756
0	0	0	0	0	0	0	0.0390056	0.0696711	0.10387	0.12136	0.141604	0.159988	0.1996	0.229962	0.248047	0.29783	0.365151	0.445566	0.561077	0.736541	0.881106	0.992188	1.10634	1.25703	1.4439	1.77431	3.03733	54.5483
0	0	0	0	0	0	0	0.0392197	0.0698474	0.104397	0.121567	0.142218	0.160059	0.199706	0.230061	0.248047	0.298297	0.365463	0.446383	0.561487	0.742172	0.881148	0.992188	1.10637	1.25921	1.44536	1.77575	3.04155	60.7822
0	0	0	0	0	0	0	0.0392197	0.0701236	0.104514	0.121762	0.142652	0.160072	0.199955	0.230216	0.248047	0.298446	0.365784	0.446597	0.562489	0.744141	0.881847	0.992188	1.10706	1.26109	1.44635	1.78269	3.04828	62.4655
0	0	0	0	0	0	0	0.0392197	0.0701802	0.105051	0.121787	0.14299	0.160319	0.200204	0.230436	0.248047	0.299087	0.365884	0.447495	0.562966	0.744141	0.883097	0.992188	1.1093	1.26196	1.44635	1.78652	3.05519	64.1575
0	0	0	0	0	0	0	0.0394449	0.0703716	0.105394	0.121845	0.14344	0.160456	0.200408	0.231108	0.248047	0.299214	0.366058	0.449021	0.56511	0.744141	0.886353	0.992188	1.1093	1.2648	1.44635	1.78845	3.05906	65.5742
0	0	0	0	0	0	0	0.040059	0.0707184	0.105466	0.122082	0.143689	0.161099	0.200647	0.231355	0.248047	0.299521	0.366804	0.449124	0.565712	0.744141	0.886918	0.992188	1.1093	1.2648	1.44635	1.78869	3.09166	73.9427
0	0	0	0	0	0	0	0.0406332	0.0711671	0.105556	0.1224	0.143701	0.161699	0.200658	0.23174	0.248047	0.299601	0.367463	0.449178	0.568118	0.744141	0.888972	0.992188	1.1093	1.2648	1.44635	1.78978	3.10748	74.0633
0	0	0	0	0	0	0	0.0406995	0.0711822	0.105853	0.122732	0.144066	0.161978	0.200704	0.23185	0.248047	0.300542	0.368265	0.449313	0.571191	0.744141	0.892629	0.992188	1.1093	1.2648	1.44635	1.80612	3.13303	74.1054
0	0	0	0	0	0	0	0.0412454	0.0716917	0.106245	0.122995	0.144183	0.162775	0.201189	0.232083	0.248047	0.301576	0.369025	0.452902	0.572095	0.744141	0.893081	0.992188	1.11069	1.2648	1.44635	1.80961	3.14089	74.2629
0	0	0	0	0	0	0	0.0417966	0.0729361	0.10645	0.123784	0.144209	0.162812	0.201692	0.232256	0.248047	0.302726	0.369816	0.455948	0.574487	0.744141	0.894068	0.992188	1.11128	1.2648	1.44635	1.81071	3.15712	83.1021
0	0	0	0	0	0	0	0.0420984	0.0733969	0.106985	0.124023	0.144788	0.164371	0.201791	0.232392	0.248047	0.303037	0.369923	0.456262	0.574603	0.744141	0.894346	0.992188	1.11162	1.2648	1.44635	1.81447	3.18693	83.1224
0	0	0	0	0	0	0	0.0422141	0.0737864	0.107099	0.124023	0.145137	0.165054	0.201917	0.233037	0.248047	0.303103	0.371068	0.459637	0.574701	0.744141	0.894346	0.992188	1.11285	1.2648	1.44635	1.81556	3.18855	83.4281
0	0	0	0	0	0	0	0.042608	0.0739365	0.10733	0.124023	0.145139	0.165084	0.202553	0.23304	0.248047	0.303508	0.371116	0.460102	0.575892	0.744141	0.894346	0.992912	1.1138	1.2648	1.44635	1.81673	3.19977	83.7418
0	0	0	0	0	0	0	0.0426186	0.0740221	0.107862	0.124023	0.145389	0.165279	0.203609	0.233619	0.248047	0.305604	0.372054	0.460923	0.576734	0.744141	0.894346	0.994284	1.11389	1.2648	1.44635	1.81709	3.19977
0	0	0	0	0	0	0	0.0434176	0.0743008	0.107953	0.124023	0.145868	0.166171	0.203774	0.234154	0.248047	0.305714	0.37207	0.46143	0.57711	0.744141	0.894346	0.994405	1.1146	1.2648	1.44635	1.82967	3.2192
0	0	0	0	0	0	0	0.0436628	0.074382	0.108252	0.124023	0.146261	0.16675	0.204113	0.234307	0.248047	0.305859	0.37207	0.461606	0.577676	0.744141	0.894346	0.996951	1.11594	1.2648	1.44635	1.83446	3.2192
0	0	0	0	0	0	0	0.0438147	0.0753741	0.108364	0.124023	0.147391	0.167354	0.204302	0.234637	0.248047	0.306311	0.37207	0.461737	0.578218	0.744141	0.894346	0.997719	1.11798	1.2648	1.44635	1.83516	3.24012
0	0	0	0	0	0	0	0.0439892	0.0757955	0.108382	0.124023	0.1474	0.168663	0.204816	0.234907	0.248047	0.306698	0.37207	0.462265	0.579763	0.744141	0.894346	0.998476	1.12266	1.2648	1.44635	1.83552	3.24012
0	0	0	0	0	0	0	0.0450764	0.076307	0.108476	0.124023	0.147715	0.168777	0.205055	0.235719	0.248047	0.307389	0.37207	0.462885	0.579808	0.744141	0.894346	1.00353	1.12453	1.26515	1.44635	1.83583	3.26409
0	0	0	0	0	0	0	0.0456725	0.076915	0.108657	0.124023	0.148855	0.16888	0.205218	0.235735	0.248047	0.308078	0.37207	0.464129	0.580181	0.744141	0.894346	1.00383	1.12576	1.26631	1.44669	1.83799	3.29921
0	0	0	0	0	0	0	0.0456935	0.0771207	0.108689	0.124023	0.149034	0.16902	0.205238	0.235789	0.248047	0.308865	0.37207	0.464253	0.580192	0.744141	0.894702	1.00728	1.12688	1.26798	1.45174	1.83966	3.38666
0	0	0	0	0	0	0	0.0460207	0.0771519	0.108692	0.124023	0.149234	0.169264	0.205269	0.236433	0.248047	0.309345	0.37207	0.464621	0.580994	0.744141	0.89696	1.01128	1.13426	1.26812	1.45405	1.85114	3.42134
0	0	0	0	0	0	0	0.0466566	0.0774396	0.108739	0.124023	0.150396	0.169732	0.205666	0.236515	0.248047	0.309607	0.37207	0.465123	0.581224	0.744367	0.897125	1.01201	1.13489	1.26907	1.45586	1.85496	3.43683
0	0	0	0	0	0	0	0.0474394	0.0775514	0.108856	0.124023	0.150712	0.1701	0.205989	0.237281	0.248047	0.31038	0.37207	0.467254	0.583511	0.744397	0.898967	1.01201	1.13492	1.27027	1.46112	1.85496	3.4543
0	0	0	0	0	0	0	0.0478308	0.0777153	0.108934	0.124023	0.150712	0.170414	0.206272	0.237645	0.248047	0.310763	0.37207	0.467878	0.583644	0.74569	0.899806	1.01466	1.13885	1.27928	1.46753	1.86047	3.45489
0	0	0	0	0	0	0	0.0487432	0.0787174	0.109055	0.124023	0.15099	0.170723	0.206863	0.238184	0.248047	0.311795	0.37207	0.468271	0.583948	0.745924	0.901432	1.01546	1.1409	1.28064	1.46874	1.86394	3.45489
0	0	0	0	0	0	0	0.0490838	0.079491	0.109814	0.124023	0.151439	0.171011	0.206979	0.23821	0.248047	0.31197	0.37207	0.469013	0.58493	0.746813	0.90197	1.02086	1.14225	1.2817	1.47304	1.86542	3.45489
0	0	0	0	0	0	0	0.0491205	0.0795265	0.110104	0.124023	0.152226	0.171029	0.206984	0.238363	0.248047	0.312042	0.37216	0.469023	0.585545	0.752685	0.902904	1.02271	1.14269	1.28281	1.4806	1.86966	3.51685
0	0	0	0	0	0	0	0.0494609	0.0795918	0.110586	0.124023	0.152395	0.171366	0.207536	0.239178	0.248047	0.312154	0.372477	0.470146	0.586438	0.752874	0.902904	1.02272	1.14434	1.28423	1.48132	1.87236	3.53266
0	0	0	0	0	0	0	0.0500875	0.0797066	0.11093	0.124023	0.152653	0.171542	0.207588	0.239202	0.248047	0.31258	0.372895	0.470506	0.586607	0.753535	0.903677	1.02272	1.14481	1.28462	1.48828	1.87236	3.5423
0	0	0	0	0	0	0	0.0503633	0.0797279	0.111126	0.124023	0.153391	0.17243	0.207923	0.239954	0.248047	0.312631	0.373501	0.471132	0.586901	0.754405	0.903828	1.02272	1.14507	1.28751	1.48884	1.87296	3.55149
0	0	0	0	0	0	0	0.0505216	0.0801944	0.111208	0.124023	0.153658	0.172853	0.208352	0.240026	0.248047	0.313283	0.373746	0.47122	0.587871	0.754548	0.904152	1.02272	1.14747	1.28928	1.48926	1.87322	3.59361
0	0	0	0	0	0	0	0.0505447	0.0804178	0.111668	0.124023	0.153791	0.173126	0.208565	0.240053	0.248047	0.313511	0.375422	0.471271	0.589839	0.756093	0.905483	1.02272	1.14852	1.29021	1.49167	1.87745	3.63976
0	0	0	0	0	0	0	0.05108	0.0805417	0.111814	0.124467	0.154545	0.17328	0.208753	0.241113	0.248047	0.313972	0.377139	0.472405	0.590542	0.756345	0.906269	1.0239	1.15046	1.29043	1.49341	1.88066	3.65137
0	0	0	0	0	0	0	0.05109	0.0820875	0.11253	0.124805	0.154579	0.175366	0.208859	0.241129	0.248047	0.316437	0.380026	0.473529	0.591663	0.759943	0.909252	1.02462	1.1506	1.29132	1.49504	1.88907	3.66237
0	0	0	0	0	0	0	0.051384	0.0826794	0.11257	0.125243	0.154643	0.175396	0.209028	0.241156	0.248047	0.316716	0.380307	0.474056	0.593518	0.762374	0.910053	1.02482	1.15215	1.29219	1.49858	1.89151	3.67902
0	0	0	0	0	0	0	0.0529828	0.0827009	0.112631	0.125769	0.155249	0.175396	0.209096	0.241846	0.248047	0.317254	0.382683	0.474948	0.593843	0.763601	0.910327	1.02581	1.15344	1.29247	1.49858	1.89825	3.68748
0	0	0	0	0	0	0	0.0529885	0.0830377	0.112818	0.12618	0.155979	0.175396	0.209623	0.241983	0.248047	0.317828	0.382686	0.475302	0.595542	0.76377	0.911735	1.0261	1.15382	1.29534	1.49858	1.91498	3.70994
0	0	0	0	0	0	0	0.0536705	0.0830868	0.113862	0.126389	0.156373	0.175566	0.209876	0.242105	0.248047	0.318889	0.383504	0.475777	0.596021	0.763798	0.913538	1.02844	1.15484	1.29652	1.4988	1.91884	3.7207
0	0	0	0	0	0	0	0.0550682	0.0838041	0.114374	0.126563	0.156804	0.175903	0.209985	0.242465	0.248047	0.319357	0.383669	0.477013	0.598054	0.764011	0.917608	1.02904	1.15563	1.29812	1.50347	1.92221	3.7207
0	0	0	0	0	0	0	0.0550794	0.0838283	0.114534	0.126789	0.156917	0.176022	0.211066	0.243082	0.248047	0.319828	0.383773	0.477385	0.598376	0.768066	0.918186	1.02986	1.15734	1.29893	1.50354	1.92589	3.7207
0	0	0	0	0	0	0	0.0551235	0.0843801	0.114842	0.127327	0.157173	0.176896	0.211176	0.243108	0.248047	0.319887	0.385518	0.479697	0.599887	0.768552	0.918481	1.03016	1.16311	1.2991	1.5043	1.93504	3.74372
0	0	0	0	0	0	0	0.0556207	0.08488	0.115051	0.12739	0.157423	0.176932	0.21118	0.243886	0.248047	0.320879	0.385785	0.481261	0.600312	0.769069	0.918769	1.03094	1.16346	1.29984	1.50461	1.93731	3.75155
0	0	0	0	0	0	0	0.056106	0.0850939	0.115051	0.127832	0.157559	0.177073	0.211301	0.244796	0.248047	0.321005	0.387712	0.482491	0.600778	0.769833	0.918831	1.03095	1.1637	1.30361	1.50635	1.93731	3.76872
0	0	0	0	0	0	0	0.0571852	0.0851297	0.115421	0.127857	0.157877	0.177903	0.21194	0.245479	0.248047	0.321813	0.388075	0.483363	0.603061	0.77633	0.919329	1.03317	1.16717	1.3038	1.50881	1.93731	3.85072
0	0	0	0	0	0	0	0.0572177	0.0851695	0.11543	0.127906	0.15795	0.178719	0.212714	0.245923	0.248047	0.322082	0.389501	0.483803	0.603345	0.781476	0.919329	1.03355	1.16918	1.30382	1.50881	1.94088	3.85181
0	0	0	0	0	0	0	0.0573296	0.085215	0.116058	0.128282	0.158925	0.178858	0.21344	0.246442	0.248047	0.322404	0.390378	0.484512	0.603345	0.782676	0.919991	1.03376	1.17061	1.30456	1.51311	1.94476	3.86295
0	0	0	0	0	0	0	0.0577002	0.0858257	0.116127	0.128459	0.158951	0.178934	0.214084	0.247345	0.248047	0.322404	0.391845	0.485266	0.605297	0.784393	0.920022	1.03743	1.17371	1.3053	1.51508	1.94726	3.88255
0	0	0	0	0	0	0	0.0581959	0.0858982	0.11629	0.128546	0.15912	0.179258	0.214247	0.247601	0.248047	0.322501	0.392533	0.485708	0.606163	0.784393	0.921255	1.03805	1.17807	1.30531	1.5182	1.95974	3.88627
0	0	0	0	0	0	0	0.0585345	0.0865119	0.116767	0.128669	0.159363	0.179765	0.214716	0.247784	0.248119	0.322707	0.393103	0.485983	0.607325	0.784393	0.923599	1.03838	1.17873	1.30596	1.52072	1.96067	3.91802
0	0	0	0	0	0	0	0.0594802	0.0869512	0.116782	0.128697	0.159428	0.180427	0.21477	0.247895	0.248421	0.324634	0.393415	0.486775	0.607723	0.784393	0.923834	1.03847	1.18025	1.306	1.52205	1.96098	3.92197
0	0	0	0	0	0	0	0.0594807	0.0869612	0.116791	0.128701	0.159772	0.180976	0.214831	0.248047	0.249088	0.324933	0.394725	0.487077	0.607782	0.784393	0.923917	1.03972	1.18111	1.30984	1.52241	1.96098	3.92197
0	0	0	0	0	0	0	0.0596857	0.0873977	0.11721	0.128887	0.159924	0.181415	0.215714	0.248047	0.249629	0.325464	0.395234	0.487557	0.608416	0.784393	0.925788	1.03992	1.18188	1.30994	1.53009	1.96297	3.92197
0	0	0	0	0	0	0	0.0599257	0.0877018	0.117339	0.129126	0.160037	0.181647	0.215753	0.248047	0.250812	0.325889	0.395276	0.488749	0.610419	0.784393	0.925986	1.04085	1.18317	1.31229	1.53215	1.96592	3.95213
0	0	0	0	0	0	0	0.0600017	0.088135	0.117728	0.129128	0.160054	0.18224	0.216094	0.248047	0.251423	0.3259	0.396006	0.489453	0.610704	0.784393	0.928146	1.04166	1.18528	1.31275	1.53928	1.97392	3.95516
0	0	0	0	0	0	0	0.0600102	0.0886532	0.118533	0.129167	0.160142	0.184458	0.216306	0.248047	0.25448	0.326581	0.396094	0.491109	0.612197	0.784393	0.9282	1.04234	1.18774	1.31345	1.54059	1.98005	3.96875
0	0	0	0	0	0	0	0.0600823	0.0891346	0.119125	0.12973	0.160463	0.185978	0.216314	0.248047	0.254683	0.326675	0.396095	0.491525	0.613076	0.784393	0.929973	1.04268	1.18808	1.31503	1.54109	1.98438	3.96875
0	0	0	0	0	0	0	0.0601422	0.0893187	0.119322	0.129976	0.16054	0.186116	0.216388	0.248047	0.255667	0.327364	0.396523	0.492101	0.613281	0.784393	0.933171	1.04351	1.1965	1.31538	1.54627	1.99295	3.96875
0	0	0	0	0	0	0	0.0602824	0.0895794	0.11997	0.130154	0.16125	0.186158	0.216871	0.248047	0.255754	0.327807	0.396683	0.494565	0.613312	0.784393	0.933635	1.04457	1.19678	1.31582	1.54908	1.9951	3.96875
0	0	0	0	0	0	0	0.0604411	0.0896343	0.120089	0.13048	0.161347	0.186177	0.21711	0.248047	0.256307	0.32821	0.397522	0.494714	0.613497	0.787244	0.933635	1.04715	1.19804	1.32253	1.55034	1.99982	3.96875
0	0	0	0	0	0	0	0.0604472	0.0898047	0.120319	0.130677	0.161571	0.186618	0.217369	0.248047	0.256636	0.328494	0.398081	0.495056	0.615498	0.787581	0.933641	1.04796	1.19918	1.32653	1.55256	1.99982	3.97649
0	0	0	0	0	0	0.0119017	0.0608652	0.0903607	0.120349	0.131735	0.162546	0.186738	0.217925	0.248047	0.256682	0.328554	0.398412	0.495363	0.61959	0.788283	0.934699	1.04913	1.20125	1.32667	1.55279	2.00121	3.98604
0	0	0	0	0	0	0.0120424	0.0610121	0.091373	0.121545	0.131998	0.162653	0.186938	0.218119	0.248047	0.256995	0.32893	0.398663	0.496094	0.620117	0.788545	0.934795	1.04983	1.20407	1.32712	1.55405	2.00277	4.09089
0	0	0	0	0	0	0.0136161	0.0610387	0.0918551	0.121545	0.132032	0.162681	0.187184	0.218155	0.248047	0.258484	0.329376	0.39883	0.496094	0.620117	0.790897	0.935583	1.05237	1.20688	1.32723	1.55541	2.00712	4.2168
0	0	0	0	0	0	0.0155049	0.061195	0.092504	0.121552	0.13224	0.162882	0.18744	0.218327	0.248047	0.258821	0.329503	0.399554	0.496094	0.620117	0.791166	0.935703	1.05237	1.20943	1.32886	1.55677	2.03875	4.2168
0	0	0	0	0	0	0.0159263	0.0613082	0.0925636	0.122252	0.132596	0.162964	0.187621	0.218471	0.248047	0.260163	0.330076	0.399895	0.496094	0.620117	0.791514	0.93646	1.05237	1.21189	1.33164	1.55713	2.03906	4.2168
0	0	0	0	0	0	0.0163734	0.0615709	0.0930921	0.12239	0.133342	0.163311	0.187842	0.21848	0.248047	0.260694	0.3303	0.399978	0.496094	0.620166	0.792439	0.938755	1.05237	1.21205	1.33179	1.56052	2.04161	4.2168
0	0	0	0	0	0	0.0164956	0.0621972	0.0932486	0.122427	0.133361	0.163438	0.188778	0.21887	0.248047	0.26077	0.330438	0.400487	0.496094	0.62127	0.794137	0.939355	1.05237	1.21269	1.33244	1.56762	2.04923	4.23863
0	0	0	0	0	0	0.0176415	0.0625065	0.0935263	0.122595	0.133602	0.163756	0.189758	0.219001	0.248047	0.26085	0.331112	0.401694	0.496094	0.62151	0.794137	0.940186	1.05237	1.21449	1.33516	1.56778	2.0508	4.32686
0	0	0	0	0	0	0.0196145	0.0625142	0.0935609	0.122921	0.133715	0.163756	0.190021	0.219549	0.248047	0.261084	0.331644	0.403018	0.496094	0.621757	0.794991	0.940877	1.05237	1.22177	1.33577	1.56903	2.05409	4.33905
0	0	0	0	0	0	0.0212779	0.0630577	0.0936163	0.123219	0.133811	0.164196	0.190107	0.219772	0.248047	0.261734	0.331684	0.40348	0.496094	0.622735	0.79546	0.942168	1.05277	1.222	1.33577	1.57171	2.0556	4.33905
0	0	0	0	0	0	0.0213159	0.0631181	0.0943147	0.123301	0.13388	0.164256	0.190626	0.219891	0.248047	0.262135	0.332346	0.404407	0.496094	0.623528	0.798674	0.943158	1.05315	1.22231	1.33577	1.57444	2.06022	4.35902
0	0	0	0	0	0	0.0213367	0.0631797	0.0944623	0.123316	0.133959	0.164774	0.190672	0.220167	0.248047	0.262311	0.333538	0.404658	0.496094	0.624879	0.799927	0.946263	1.05442	1.22548	1.33577	1.5758	2.07082	4.3989
0	0	0	0	0	0	0.0228193	0.0632963	0.0950762	0.123379	0.13396	0.164849	0.191849	0.221226	0.248047	0.262698	0.333662	0.404852	0.496094	0.625645	0.800821	0.946842	1.05472	1.22781	1.33577	1.57626	2.07188	4.40721
0	0	0	0	0	0	0.0228648	0.0636145	0.0952224	0.123558	0.134326	0.165108	0.192088	0.221358	0.248047	0.263681	0.334111	0.404999	0.496094	0.626037	0.800991	0.948554	1.05474	1.23424	1.33577	1.57755	2.07944	4.46484
0	0	0	0	0	0	0.0242887	0.0636273	0.095435	0.123692	0.134369	0.165145	0.192344	0.221643	0.248047	0.264902	0.334748	0.405258	0.496094	0.626432	0.801041	0.949381	1.05769	1.23512	1.33577	1.58761	2.0844	4.47817
0	0	0	0	0	0	0.0243494	0.0641882	0.0955265	0.123823	0.134453	0.166164	0.193055	0.223146	0.248047	0.264979	0.33481	0.405615	0.496094	0.626518	0.802424	0.950442	1.05788	1.23714	1.33577	1.58827	2.08676	4.51141
0	0	0	0	0	0	0.0244578	0.064481	0.0956048	0.124005	0.135652	0.166173	0.193091	0.223211	0.248047	0.265126	0.334977	0.406012	0.496094	0.62706	0.804581	0.9505	1.05933	1.23887	1.33577	1.58827	2.0943	4.51155
0	0	0	0	0	0	0.0246564	0.0646608	0.0957783	0.124006	0.135888	0.166211	0.193727	0.223244	0.248047	0.265172	0.335045	0.406335	0.496094	0.627523	0.805242	0.953082	1.06135	1.24023	1.33577	1.58827	2.09471	4.52516
0	0	0	0	0	0	0.0255242	0.0647394	0.0960253	0.124023	0.135902	0.166222	0.193853	0.223403	0.248047	0.26541	0.335483	0.406568	0.496094	0.627525	0.805604	0.953667	1.06256	1.24023	1.33577	1.58827	2.1084	4.55354
0	0	0	0	0	0	0.0272089	0.0647706	0.0968382	0.124023	0.13636	0.16644	0.194247	0.223472	0.248047	0.266939	0.335799	0.406871	0.496094	0.628123	0.806349	0.954194	1.06262	1.24023	1.33577	1.58827	2.1084	4.56029
0	0	0	0	0	0	0.0272632	0.064934	0.0970983	0.124023	0.136416	0.16644	0.1945	0.223647	0.248047	0.26811	0.336145	0.407233	0.496094	0.629526	0.80649	0.955828	1.06269	1.24023	1.33577	1.58827	2.1084	4.56279
0	0	0	0	0	0	0.0276909	0.0652859	0.0971597	0.124023	0.137057	0.166706	0.194559	0.223767	0.248047	0.268796	0.336153	0.40757	0.496094	0.629674	0.806556	0.956155	1.06405	1.24023	1.33668	1.58827	2.1084	4.57376
0	0	0	0	0	0	0.0278487	0.0654367	0.0975649	0.124023	0.137637	0.167025	0.195291	0.223877	0.248047	0.269305	0.336281	0.407893	0.496094	0.630068	0.808074	0.956554	1.06777	1.24023	1.34472	1.58827	2.11175	4.57376
0	0	0	0	0	0	0.0278726	0.0655471	0.0976469	0.124023	0.13842	0.167738	0.195615	0.224602	0.248047	0.270283	0.336666	0.408147	0.496094	0.63227	0.808356	0.958224	1.06876	1.24023	1.35875	1.58827	2.11411	4.61394
0	0	0	0	0	0	0.0286537	0.0662359	0.0977776	0.124023	0.138659	0.168146	0.195663	0.224688	0.248047	0.270536	0.337025	0.408434	0.496094	0.63227	0.809796	0.961824	1.06942	1.24023	1.36335	1.58827	2.11603	4.61394
0	0	0	0	0	0	0.0287092	0.0663294	0.0980803	0.124023	0.139029	0.168573	0.195695	0.225088	0.248047	0.272157	0.337414	0.408857	0.496094	0.632398	0.811137	0.966233	1.07155	1.24023	1.36414	1.58827	2.11684	4.61713
0	0	0	0	0	0	0.0289573	0.0667115	0.0981301	0.124023	0.139796	0.168919	0.195758	0.225201	0.248047	0.272517	0.337845	0.409496	0.496094	0.632641	0.811566	0.96665	1.07339	1.24023	1.36477	1.58827	2.11757	4.62901
0	0	0	0	0	0	0.0289974	0.0667887	0.0981797	0.124023	0.139821	0.169147	0.195835	0.225351	0.248047	0.272663	0.337911	0.41019	0.496094	0.634358	0.812848	0.967881	1.07592	1.24023	1.37182	1.58827	2.11931	4.63599
0	0	0	0	0	0	0.0295424	0.0674958	0.0982611	0.124023	0.140125	0.169372	0.196155	0.22634	0.248047	0.272764	0.339318	0.410369	0.496094	0.634728	0.813418	0.968177	1.07805	1.24023	1.37189	1.58827	2.1222	4.65094
0	0	0	0	0	0	0.0304298	0.0675608	0.0986362	0.124023	0.140371	0.169415	0.196579	0.226652	0.248047	0.273165	0.340065	0.411443	0.496094	0.635814	0.814361	0.96825	1.07873	1.24023	1.374	1.58827	2.13378	4.66038
0	0	0	0	0	0	0.0307428	0.0679627	0.0990643	0.124023	0.14044	0.1696	0.196658	0.226995	0.248047	0.273249	0.340221	0.411772	0.496094	0.637316	0.815383	0.968654	1.07884	1.24023	1.37457	1.58865	2.13378	4.66038
0	0	0	0	0	0	0.0311128	0.0682531	0.0992858	0.124023	0.140466	0.169928	0.196849	0.227523	0.248047	0.273264	0.340286	0.41197	0.496094	0.637316	0.815821	0.969567	1.08063	1.24023	1.37569	1.59163	2.13378	4.66785
0	0	0	0	0	0	0.0316043	0.0682866	0.0993043	0.124023	0.140698	0.170278	0.197322	0.227974	0.248047	0.273486	0.340409	0.412346	0.497185	0.63807	0.816351	0.969577	1.08109	1.24023	1.37596	1.59653	2.13378	4.69981
0	0	0	0	0	0	0.0321144	0.0684992	0.0993248	0.124023	0.140776	0.171111	0.197537	0.228335	0.248047	0.273523	0.34106	0.412871	0.49734	0.638827	0.816364	0.972314	1.08404	1.24023	1.37898	1.59864	2.14344	4.70465
0	0	0	0	0	0	0.0323102	0.0685943	0.0995561	0.124023	0.14097	0.171461	0.197691	0.228359	0.248047	0.274136	0.341065	0.413768	0.498295	0.639594	0.816442	0.975304	1.08453	1.24023	1.37983	1.60402	2.14868	4.72667
0	0	0	0	0	0	0.0324252	0.0689575	0.0997668	0.124023	0.141123	0.171945	0.197761	0.228767	0.248047	0.274325	0.342352	0.414145	0.49959	0.641566	0.816732	0.977856	1.08485	1.24023	1.38139	1.60867	2.15187	4.76311
0	0	0	0	0	0	0.0326756	0.0691168	0.100268	0.124023	0.141161	0.172097	0.198121	0.228919	0.248047	0.274442	0.344266	0.414575	0.499661	0.643634	0.817138	0.978472	1.08892	1.24023	1.38233	1.61047	2.15282	4.76482
0	0	0	0	0	0	0.0345554	0.0691812	0.100346	0.124023	0.141271	0.17235	0.198747	0.22991	0.248047	0.274606	0.344841	0.4147	0.501776	0.643912	0.817706	0.97968	1.08901	1.24023	1.38269	1.61055	2.17608	4.76482
0	0	0	0	0	0	0.0348585	0.0691812	0.100712	0.124023	0.141365	0.172726	0.198966	0.229996	0.248047	0.274791	0.345094	0.414996	0.502433	0.644382	0.820012	0.979797	1.08935	1.24023	1.38429	1.61227	2.18034	4.78747
0	0	0	0	0	0	0.0353557	0.0695776	0.101326	0.124023	0.141638	0.172812	0.199188	0.230216	0.248047	0.275278	0.345242	0.415448	0.502572	0.644808	0.820069	0.982195	1.08984	1.24023	1.38662	1.6123	2.18153	4.79067
0	0	0	0	0	0	0.0355073	0.0697948	0.101435	0.124023	0.141837	0.173205	0.199491	0.230255	0.248047	0.275348	0.345405	0.415735	0.502657	0.645925	0.820572	0.982401	1.0915	1.24023	1.38662	1.6161	2.21223	4.79983
0	0	0	0	0	0	0.0357293	0.0702713	0.101881	0.124023	0.141998	0.173403	0.199593	0.230646	0.248047	0.275903	0.345489	0.4161	0.503853	0.648171	0.822003	0.985375	1.09441	1.24023	1.38662	1.61959	2.21319	4.84327
0	0	0	0	0	0	0.0358865	0.0711437	0.101953	0.124023	0.142139	0.173443	0.199833	0.230865	0.248047	0.276187	0.345722	0.416832	0.504052	0.649824	0.822887	0.98544	1.09532	1.24023	1.38779	1.62528	2.21445	4.88596
0	0	0	0	0	0	0.0368348	0.071481	0.101953	0.124023	0.142175	0.17355	0.200039	0.231153	0.248047	0.276851	0.345829	0.417117	0.504293	0.651533	0.823494	0.985919	1.09674	1.24023	1.38867	1.62554	2.2186	4.88596
0	0	0	0	0	0	0.0379933	0.0715006	0.101953	0.124023	0.142198	0.173662	0.200118	0.231604	0.248047	0.277325	0.345924	0.41733	0.504412	0.65204	0.823685	0.986891	1.09807	1.24023	1.38923	1.63138	2.22251	4.93866
0	0	0	0	0	0	0.038597	0.0715649	0.101953	0.124023	0.142302	0.173886	0.200409	0.232057	0.248047	0.277325	0.345956	0.417408	0.505561	0.654123	0.824615	0.987284	1.09836	1.24023	1.39057	1.63274	2.22462	4.96937
0	0	0	0	0	0	0.0386669	0.0718182	0.101953	0.124366	0.142682	0.17452	0.200458	0.232201	0.248047	0.277325	0.346719	0.417541	0.505565	0.656001	0.826047	0.988028	1.10076	1.24023	1.39086	1.63684	2.23242	5.00277
0	0	0	0	0	0	0.0387878	0.0718203	0.102067	0.124804	0.143013	0.174847	0.201022	0.232594	0.248047	0.277325	0.347155	0.418834	0.506652	0.657387	0.826564	0.989874	1.10108	1.24023	1.39279	1.63924	2.23242	5.01644
0	0	0	0	0	0	0.0392197	0.0719948	0.102098	0.125022	0.143377	0.1749	0.201974	0.232721	0.248047	0.277325	0.348089	0.420359	0.506656	0.657693	0.82677	0.990354	1.10149	1.24023	1.39312	1.64294	2.23601	5.11362
0	0	0	0	0	0	0.0392197	0.0720952	0.102318	0.125064	0.143604	0.174924	0.202073	0.232829	0.248047	0.279082	0.34855	0.420364	0.506725	0.65798	0.827455	0.991078	1.1017	1.24023	1.39375	1.64536	2.24616	5.11362
0	0	0	0	0	0	0.0394221	0.0730914	0.102404	0.125161	0.143687	0.174983	0.202395	0.23301	0.248047	0.279934	0.349939	0.422519	0.507937	0.658941	0.829064	0.992089	1.10267	1.24023	1.39399	1.6464	2.24616	5.19498
0	0	0	0	0	0	0.0396285	0.0731149	0.102731	0.126013	0.144049	0.175025	0.202843	0.233622	0.248047	0.279956	0.35048	0.422583	0.5092	0.659521	0.830132	0.992188	1.1035	1.24023	1.39537	1.66508	2.24874	5.21489
0	0	0	0	0	0	0.0417215	0.0732353	0.102763	0.126026	0.14409	0.175396	0.203222	0.233809	0.248047	0.280836	0.350636	0.423748	0.509863	0.660198	0.830366	0.992188	1.10774	1.24023	1.39891	1.66745	2.26879	5.21642
0	0	0	0	0	0	0.0417966	0.0733064	0.102868	0.126148	0.144183	0.175396	0.20363	0.234165	0.248047	0.281565	0.35065	0.424709	0.510132	0.660633	0.830422	0.992188	1.10858	1.24154	1.39923	1.67435	2.27462	5.22013
0	0	0	0	0	0	0.0423837	0.0733323	0.103045	0.127797	0.144183	0.175396	0.20383	0.234518	0.248047	0.281695	0.350753	0.425137	0.510175	0.661761	0.831423	0.992188	1.1093	1.24645	1.39984	1.6801	2.28443	5.25602
0	0	0	0	0	0	0.0424447	0.0737863	0.103778	0.128249	0.144183	0.175396	0.20388	0.234764	0.248047	0.281904	0.350791	0.425957	0.510392	0.662761	0.831981	0.992188	1.1093	1.24697	1.40065	1.70274	2.30697	5.2621
0	0	0	0	0	0	0.0424838	0.0740546	0.104019	0.128255	0.144359	0.175396	0.203906	0.234782	0.248047	0.282227	0.350791	0.426594	0.51061	0.664996	0.833113	0.992188	1.1093	1.24831	1.40283	1.70412	2.30862	5.32612
0	0	0	0	0	0	0.0426419	0.0742842	0.104159	0.128362	0.144495	0.175396	0.204305	0.234809	0.248047	0.282275	0.350791	0.427018	0.510906	0.665046	0.833359	0.992188	1.1093	1.25019	1.40432	1.70433	2.31241	5.34309
0	0	0	0	0	0	0.0428113	0.0743212	0.104287	0.1289	0.144504	0.175396	0.204447	0.235136	0.248047	0.282794	0.350791	0.428387	0.51108	0.667887	0.834983	0.992188	1.1093	1.25093	1.40694	1.70853	2.32815	5.35603
0	0	0	0	0	0	0.0429438	0.0743587	0.105094	0.128937	0.145144	0.175396	0.204533	0.235503	0.248047	0.283538	0.350791	0.429292	0.511469	0.667887	0.83541	0.992188	1.1093	1.25269	1.41027	1.70868	2.33783	5.36894
0	0	0	0	0	0	0.0432627	0.0745191	0.105138	0.129269	0.145252	0.176433	0.204938	0.235678	0.248047	0.283836	0.350791	0.42987	0.511671	0.669515	0.835555	0.992188	1.1093	1.25331	1.41042	1.71062	2.34007	5.46267
0	0	0	0	0	0	0.0433571	0.0745336	0.105306	0.129652	0.145272	0.176477	0.205152	0.235816	0.248047	0.283901	0.350791	0.430534	0.511736	0.669698	0.837215	0.992188	1.10943	1.25527	1.41153	1.71094	2.34007	5.48795
0	0	0	0	0	0	0.0433758	0.0746537	0.105332	0.130212	0.145466	0.17663	0.205152	0.235859	0.248047	0.284166	0.350791	0.430639	0.513504	0.670894	0.837283	0.992188	1.11162	1.2564	1.41455	1.71634	2.34007	5.49215
0	0	0	0	0	0	0.043514	0.0750013	0.105371	0.130359	0.145663	0.176841	0.205164	0.23685	0.248047	0.28459	0.350791	0.430915	0.51352	0.671323	0.837821	0.992188	1.11249	1.25879	1.41638	1.71671	2.34714	5.52902
0	0	0	0	0	0	0.0436992	0.0750584	0.105519	0.130683	0.145816	0.177005	0.205196	0.236913	0.248047	0.284705	0.350791	0.431465	0.513858	0.672143	0.838377	0.992188	1.11303	1.25894	1.42111	1.71879	2.35318	5.6154
0	0	0	0	0	0	0.044076	0.0750628	0.10561	0.130857	0.145935	0.177223	0.205542	0.236965	0.248047	0.284912	0.350791	0.431842	0.514527	0.673172	0.839494	0.992188	1.11444	1.26109	1.42405	1.72745	2.35377	5.68078
0	0	0	0	0	0	0.0442181	0.0757202	0.106191	0.130948	0.14615	0.177346	0.205826	0.237246	0.248047	0.284932	0.350791	0.431852	0.514862	0.67354	0.84029	0.996179	1.11525	1.26185	1.42542	1.73067	2.36174	5.70643
0	0	0	0	0	0	0.0445568	0.076142	0.106258	0.13103	0.146302	0.177743	0.206198	0.23732	0.248047	0.284992	0.350791	0.432727	0.514862	0.67354	0.840719	0.996986	1.11591	1.263	1.42891	1.73138	2.37683	5.71302
0	0	0	0	0	0	0.0446333	0.0763837	0.106426	0.13145	0.146314	0.177791	0.206467	0.237423	0.248047	0.285649	0.352449	0.433479	0.516246	0.676695	0.840911	0.997047	1.12069	1.26336	1.43236	1.73282	2.38012	5.80589
0	0	0	0	0	0	0.0447356	0.0764237	0.106484	0.131621	0.146471	0.178099	0.206616	0.237459	0.248047	0.286544	0.352895	0.435135	0.517278	0.677253	0.841241	0.997275	1.12213	1.2648	1.43344	1.73633	2.38241	5.88269
0	0	0	0	0	0	0.0454278	0.0768781	0.106676	0.131656	0.146615	0.178144	0.20728	0.237506	0.248047	0.28874	0.353216	0.435443	0.518389	0.677292	0.841336	0.999909	1.12549	1.2648	1.4358	1.73633	2.39777	6.0071
0	0	0	0	0	0	0.0454889	0.0772717	0.107489	0.132441	0.146696	0.17856	0.207405	0.237757	0.248047	0.288956	0.353359	0.436174	0.519201	0.677384	0.842105	1.00026	1.12599	1.2648	1.43584	1.73633	2.40009	6.22098
0	0	0	0	0	0	0.0458893	0.077442	0.10802	0.132545	0.14672	0.178989	0.207454	0.238006	0.248047	0.289582	0.353683	0.436784	0.519861	0.679418	0.843091	1.00107	1.12657	1.2648	1.43636	1.74745	2.40472	6.28647
0	0	0	0	0	0	0.0459398	0.0776361	0.10855	0.132574	0.14688	0.181236	0.207621	0.238058	0.248047	0.289682	0.355109	0.436842	0.519861	0.682396	0.843678	1.00307	1.13025	1.2648	1.43742	1.7487	2.40978	6.33811
0	0	0	0	0	0	0.0460187	0.0781352	0.108866	0.132717	0.147618	0.181999	0.207795	0.238316	0.248047	0.289834	0.355683	0.43841	0.52016	0.684332	0.84377	1.00381	1.13281	1.2648	1.44111	1.74948	2.41593	6.64199
0	0	0	0	0	0	0.0463066	0.0782647	0.109622	0.132761	0.147943	0.182734	0.207963	0.238507	0.248047	0.290183	0.356061	0.438459	0.520534	0.685448	0.844137	1.00511	1.13437	1.2648	1.44298	1.75396	2.41999	6.95153
0	0	0	0	0	0	0.0469392	0.0782694	0.109662	0.132794	0.148194	0.182894	0.208191	0.238668	0.248047	0.291425	0.356273	0.440565	0.520581	0.685853	0.844235	1.00551	1.13457	1.2648	1.44308	1.75396	2.4234	7.06623
0	0	0	0	0	0	0.0473185	0.0797	0.109778	0.133002	0.148271	0.183029	0.208351	0.238695	0.248047	0.291665	0.356758	0.440951	0.521903	0.686127	0.846949	1.00715	1.13654	1.2648	1.44635	1.75396	2.42595	7.10007
0	0	0	0	0	0	0.0482304	0.080673	0.110187	0.133298	0.148786	0.183095	0.208741	0.239021	0.248047	0.292127	0.356971	0.441106	0.523282	0.686412	0.84729	1.00879	1.14028	1.2648	1.44635	1.75396	2.43068	7.31801
0	0	0	0	0	0	0.0484277	0.0809253	0.110397	0.133811	0.149439	0.183572	0.209208	0.239144	0.248047	0.293914	0.357195	0.441576	0.523334	0.686895	0.847606	1.00928	1.14064	1.2648	1.44635	1.75396	2.44096	7.37246
0	0	0	0	0	0.00629717	0.0486698	0.0809345	0.110696	0.133959	0.149884	0.183644	0.209308	0.23931	0.248047	0.294733	0.35739	0.442618	0.523769	0.687924	0.847772	1.01079	1.14434	1.2648	1.44635	1.75396	2.44298	7.40077
0	0	0	0	0	0.00651153	0.0487292	0.0811726	0.110719	0.134021	0.149894	0.183956	0.210246	0.239546	0.248047	0.29507	0.357599	0.44335	0.524139	0.688964	0.848095	1.01301	1.14434	1.2648	1.44635	1.75396	2.44502	7.8774
0	0	0	0	0	0.00806152	0.0496109	0.0812271	0.11093	0.134488	0.149903	0.183956	0.210714	0.239692	0.248047	0.295103	0.3578	0.444453	0.524579	0.689207	0.848709	1.01315	1.14449	1.2648	1.44635	1.75699	2.47022	8.31975
0	0	0	0	0	0.00829011	0.0501552	0.0812536	0.111057	0.134602	0.150022	0.184225	0.210742	0.240064	0.248047	0.295414	0.358243	0.444797	0.525393	0.690885	0.848786	1.01577	1.14483	1.2648	1.44635	1.77249	2.47993	8.35926
0	0	0	0	0	0.0120533	0.0501681	0.0818392	0.111753	0.1348	0.150245	0.184284	0.210788	0.240147	0.248047	0.295421	0.358367	0.445111	0.526187	0.692779	0.852232	1.01618	1.14661	1.2648	1.44635	1.77575	2.48047	8.53512
0	0	0	0	0	0.0131278	0.0503976	0.0820105	0.111819	0.134879	0.15046	0.185223	0.210848	0.240371	0.248047	0.295938	0.358943	0.445626	0.526217	0.695796	0.853023	1.01625	1.14865	1.2648	1.44635	1.78179	2.48047	8.57198
0	0	0	0	0	0.013192	0.0504594	0.0820999	0.112217	0.134885	0.150519	0.18523	0.210973	0.240586	0.248047	0.296241	0.35906	0.445823	0.526654	0.698481	0.85337	1.01634	1.14877	1.2648	1.44635	1.78325	2.48047	8.62297
0	0	0	0	0	0.0143535	0.0507638	0.0822992	0.112218	0.134976	0.150809	0.185729	0.211025	0.240676	0.248047	0.296269	0.359263	0.44612	0.526797	0.699706	0.85661	1.01891	1.1494	1.2648	1.44635	1.78609	2.48047	8.67967
0	0	0	0	0	0.0153409	0.0508615	0.0826143	0.113037	0.135019	0.151237	0.185973	0.211515	0.241169	0.248047	0.296614	0.359395	0.446629	0.527844	0.700333	0.856782	1.01898	1.1498	1.2648	1.44635	1.78869	2.48047	8.77154
0	0	0	0	0	0.0153409	0.0509893	0.0827125	0.113547	0.135995	0.151326	0.186262	0.211836	0.241724	0.248047	0.297487	0.35967	0.446631	0.529637	0.701408	0.857148	1.01953	1.15068	1.26647	1.44635	1.78869	2.48047	8.89171
0	0	0	0	0	0.0153759	0.0510834	0.0830958	0.113982	0.136479	0.151378	0.186389	0.212296	0.241975	0.248047	0.297913	0.35993	0.447173	0.530447	0.701488	0.857151	1.02011	1.15212	1.2704	1.44635	1.7887	2.48272	9.00687
0	0	0	0	0	0.0174455	0.05166	0.0836246	0.114204	0.136676	0.151379	0.186432	0.212413	0.242488	0.248047	0.298611	0.360247	0.447412	0.533094	0.701583	0.861623	1.02253	1.15423	1.27119	1.44635	1.7941	2.48312	9.01882
0	0	0	0	0	0.0179885	0.0516795	0.0837955	0.11429	0.136966	0.151729	0.1865	0.212473	0.243015	0.248047	0.298672	0.360738	0.447429	0.534164	0.701583	0.863589	1.02272	1.1544	1.27321	1.44635	1.7952	2.48485	9.04691
0	0	0	0	0	0.0198992	0.0520313	0.083798	0.114896	0.137145	0.151754	0.186697	0.212742	0.243088	0.248047	0.298738	0.361833	0.447725	0.534164	0.701583	0.863948	1.02272	1.15519	1.27429	1.44635	1.8004	2.52218	9.08339
0	0	0	0	0	0.0202067	0.0524959	0.083912	0.115095	0.13728	0.152477	0.186748	0.212752	0.243821	0.248047	0.2988	0.36214	0.44819	0.534486	0.701583	0.863978	1.02272	1.15556	1.27747	1.44705	1.80173	2.52424	9.14971
0	0	0	0	0	0.0204304	0.0529578	0.0840793	0.115138	0.137428	0.152737	0.186827	0.212935	0.243926	0.248047	0.299138	0.362397	0.448311	0.534696	0.701583	0.865101	1.02272	1.15756	1.2784	1.45394	1.80327	2.52959	9.15592
0	0	0	0	0	0.0207368	0.0534975	0.0844399	0.115239	0.137605	0.152852	0.186832	0.213651	0.244157	0.248047	0.299243	0.362927	0.448498	0.53512	0.701583	0.866313	1.02272	1.1588	1.2821	1.4547	1.80436	2.5425	9.18249
0	0	0	0	0	0.0212584	0.0539359	0.0852416	0.115658	0.137852	0.152906	0.187107	0.214462	0.244191	0.248047	0.299449	0.363343	0.448878	0.536894	0.701583	0.868164	1.02272	1.15908	1.28263	1.45725	1.80661	2.54436	9.26115
0	0	0	0	0	0.0221919	0.0540475	0.0854717	0.11577	0.138453	0.153377	0.187338	0.214704	0.244582	0.248047	0.299958	0.363735	0.449929	0.53728	0.701583	0.868377	1.02272	1.15971	1.28375	1.45968	1.81118	2.54866	9.31085
0	0	0	0	0	0.0224678	0.0542234	0.0855095	0.11611	0.139012	0.154356	0.187577	0.21476	0.245274	0.248047	0.300451	0.364846	0.450895	0.537292	0.702775	0.870053	1.02272	1.15986	1.28388	1.46716	1.81384	2.55473	9.40613
0	0	0	0	0	0.0226353	0.0542385	0.0855432	0.116312	0.139183	0.154385	0.187624	0.214953	0.245443	0.248047	0.300515	0.365297	0.452258	0.537686	0.7043	0.871088	1.02278	1.16244	1.28391	1.46855	1.81886	2.55917	9.49731
0	0	0	0	0	0.0231052	0.0545207	0.0855976	0.116332	0.1393	0.154926	0.187673	0.21576	0.245598	0.248047	0.301244	0.365531	0.452791	0.538034	0.70656	0.872353	1.02281	1.16535	1.2846	1.4712	1.8192	2.58969	9.55841
0	0	0	0	0	0.0233987	0.0550432	0.0857182	0.116404	0.139332	0.15532	0.18833	0.216175	0.245607	0.248047	0.301718	0.36565	0.452849	0.538442	0.70865	0.872695	1.02354	1.1658	1.28533	1.47701	1.82294	2.59214	9.62472
0	0	0	0	0	0.0234155	0.0551882	0.0857382	0.116481	0.139419	0.155368	0.188401	0.216249	0.245737	0.248047	0.302488	0.365998	0.45344	0.539418	0.709686	0.87297	1.02543	1.16685	1.28601	1.48129	1.82524	2.5993	9.63605
0	0	0	0	0	0.0246959	0.0555459	0.0860247	0.116798	0.139563	0.155399	0.188624	0.216432	0.245856	0.248047	0.302628	0.366912	0.454684	0.539736	0.709841	0.873105	1.02633	1.16686	1.28656	1.48308	1.83278	2.61461	9.68253
0	0	0	0	0	0.0255202	0.0561963	0.0866281	0.117162	0.139934	0.155562	0.188697	0.216598	0.245999	0.248047	0.30291	0.367486	0.455239	0.54015	0.709841	0.873303	1.03021	1.16892	1.28826	1.48828	1.83952	2.61882	9.75301
0	0	0	0	0	0.025627	0.056286	0.0866981	0.117194	0.140044	0.156568	0.188826	0.216712	0.246404	0.248047	0.302915	0.36805	0.455249	0.540153	0.710431	0.876783	1.03028	1.17105	1.29765	1.48906	1.84825	2.63036	9.77506
0	0	0	0	0	0.0260735	0.0563676	0.0868965	0.117318	0.140621	0.157396	0.189027	0.217027	0.247111	0.248047	0.303051	0.368304	0.455948	0.541997	0.711329	0.876978	1.03138	1.17619	1.29909	1.49523	1.85234	2.63677	9.78764
0	0	0	0	0	0.0262725	0.0565798	0.0879451	0.117567	0.140822	0.15755	0.189197	0.217042	0.247337	0.248195	0.303111	0.368509	0.456307	0.542216	0.713378	0.876978	1.0321	1.17791	1.30068	1.49744	1.85249	2.64164	9.84257
0	0	0	0	0	0.0263561	0.0567712	0.0880459	0.117659	0.141305	0.158095	0.189847	0.217775	0.24749	0.248446	0.303226	0.369076	0.456473	0.543257	0.713666	0.877764	1.03232	1.17818	1.30116	1.49858	1.85347	2.64489	9.88133
0	0	0	0	0	0.0269476	0.0568458	0.0880649	0.118231	0.141565	0.158212	0.189981	0.218382	0.24758	0.248557	0.303764	0.36932	0.456515	0.545014	0.713823	0.879451	1.03307	1.17903	1.30204	1.49858	1.85496	2.66566	9.94187
0	0	0	0	0	0.0279799	0.0568624	0.0881033	0.118328	0.141658	0.158314	0.190226	0.218443	0.248043	0.249303	0.303791	0.369841	0.456521	0.545616	0.714294	0.879745	1.03339	1.18137	1.30393	1.49858	1.85496	2.66837	9.98976
0	0	0	0	0	0.0281664	0.0569975	0.0881619	0.1185	0.14177	0.158428	0.190845	0.218655	0.248047	0.249458	0.304406	0.370143	0.457497	0.545756	0.71465	0.881344	1.03553	1.18175	1.30406	1.50541	1.85648	2.66837	10.0412
0	0	0	0	0	0.0283214	0.0570047	0.088234	0.118769	0.142129	0.158651	0.191037	0.219047	0.248047	0.249677	0.304538	0.371127	0.457649	0.546936	0.717354	0.881837	1.03668	1.18428	1.30666	1.50761	1.85919	2.67138	10.1971
0	0	0	0	0	0.0283322	0.0570676	0.0885146	0.119039	0.142177	0.158778	0.191095	0.219254	0.248047	0.250269	0.305117	0.371127	0.457717	0.547157	0.717671	0.882309	1.03727	1.18501	1.30711	1.50769	1.85964	2.67155	10.2415
0	0	0	0	0	0.0284403	0.0582694	0.0886531	0.119052	0.142562	0.15885	0.191368	0.219666	0.248047	0.250368	0.305765	0.371848	0.457807	0.54753	0.719076	0.882427	1.03893	1.18531	1.30777	1.50881	1.8613	2.69085	10.3171
0	0	0	0	0	0.029318	0.0583796	0.0888439	0.119882	0.142593	0.159045	0.191402	0.219758	0.248047	0.250573	0.305859	0.37207	0.458195	0.547849	0.719575	0.884504	1.03925	1.18762	1.30796	1.51038	1.86394	2.69357	10.4102
0	0	0	0	0	0.029333	0.058651	0.0888687	0.120055	0.142705	0.159361	0.191707	0.220327	0.248047	0.250617	0.305889	0.37207	0.458586	0.548198	0.71984	0.886799	1.04065	1.18928	1.30854	1.51201	1.86542	2.69935	10.4555
0	0	0	0	0	0.0311128	0.0587732	0.0896786	0.120218	0.143042	0.159789	0.19175	0.22059	0.248047	0.250774	0.306126	0.37207	0.4591	0.548463	0.720917	0.886874	1.04232	1.19113	1.31347	1.51295	1.86788	2.74718	10.4655
0	0	0	0	0	0.0313684	0.0593833	0.0898047	0.120667	0.143634	0.16016	0.191906	0.220684	0.248047	0.251607	0.30656	0.37207	0.459204	0.548875	0.721519	0.887165	1.04277	1.19246	1.31427	1.51592	1.87871	2.74942	10.5471
0	0	0	0	0	0.0314191	0.0604202	0.0898361	0.120731	0.144024	0.160403	0.191965	0.221058	0.248047	0.252282	0.306934	0.372332	0.459583	0.550227	0.721997	0.888232	1.04333	1.1926	1.31437	1.51841	1.87945	2.75054	10.5858
0	0	0	0	0	0.0315783	0.0606316	0.0898879	0.120968	0.14409	0.161207	0.192011	0.22122	0.248047	0.252923	0.307925	0.372544	0.461202	0.551471	0.722692	0.888466	1.04362	1.19293	1.31471	1.52261	1.88907	2.75761	10.672
0	0	0	0	0	0.0316162	0.0606719	0.0900695	0.121498	0.144181	0.161603	0.192566	0.221263	0.248047	0.253225	0.308603	0.373336	0.461212	0.551569	0.723175	0.888832	1.04613	1.19333	1.31682	1.52351	1.88907	2.76028	10.849
0	0	0	0	0	0.0321142	0.0611586	0.0903233	0.121643	0.144183	0.161739	0.192924	0.221337	0.248047	0.25364	0.308608	0.373422	0.461866	0.551585	0.723175	0.889873	1.04905	1.19568	1.31749	1.52426	1.88907	2.77325	11.1334
0	0	0	0	0	0.0325934	0.0611667	0.0904879	0.121996	0.144183	0.161941	0.193292	0.221527	0.248047	0.254268	0.308811	0.374305	0.462978	0.551703	0.723605	0.891311	1.04947	1.19605	1.32529	1.52602	1.89046	2.77325	11.14
0	0	0	0	0	0.0328924	0.0612616	0.0910238	0.122044	0.144183	0.162493	0.193558	0.221725	0.248047	0.255131	0.309025	0.375092	0.463623	0.552487	0.724234	0.893641	1.05139	1.19625	1.32789	1.52636	1.89698	2.77325	11.1924
0	0	0	0	0	0.033128	0.0615032	0.0910607	0.122627	0.144183	0.162658	0.193972	0.221743	0.248047	0.255535	0.309145	0.375351	0.465741	0.553266	0.724443	0.893721	1.05237	1.19865	1.32822	1.53179	1.90225	2.77342	11.2823
0	0	0	0	0	0.0332385	0.0616312	0.0914281	0.123169	0.144327	0.162902	0.194002	0.221959	0.248047	0.255798	0.309173	0.375977	0.46593	0.55332	0.725488	0.89422	1.05237	1.20165	1.3286	1.5371	1.9097	2.78904	11.3393
0	0	0	0	0	0.033628	0.0619329	0.0915629	0.123307	0.144403	0.163329	0.194585	0.221968	0.248047	0.256946	0.309232	0.376504	0.466745	0.554541	0.730037	0.894346	1.05237	1.20172	1.33462	1.54109	1.91617	2.818	11.4344
0	0	0	0	0	0.0336296	0.0623635	0.0916563	0.123603	0.144758	0.163413	0.194813	0.222148	0.248047	0.257008	0.309486	0.376628	0.467028	0.55465	0.730453	0.894346	1.05237	1.20284	1.33576	1.5426	1.91653	2.82633	11.7659
0	0	0	0	0	0.0348137	0.0627893	0.0918551	0.123612	0.145311	0.163589	0.195115	0.222418	0.248047	0.257609	0.309686	0.37677	0.467197	0.55465	0.73067	0.894346	1.05237	1.2039	1.33577	1.54522	1.91661	2.84311	11.8189
0	0	0	0	0	0.0350495	0.0629074	0.0921284	0.124023	0.145572	0.164423	0.195149	0.222419	0.248047	0.258883	0.309858	0.377916	0.467832	0.55465	0.735015	0.894346	1.05237	1.20448	1.33577	1.54676	1.91979	2.85252	11.9732
0	0	0	0	0	0.0357222	0.063125	0.0925285	0.124023	0.146094	0.16468	0.195229	0.222635	0.248047	0.259427	0.30986	0.378227	0.467916	0.55465	0.736021	0.894346	1.05237	1.20481	1.33577	1.54743	1.92109	2.87826	12.3227
0	0	0	0	0	0.0365648	0.0632048	0.0927395	0.124023	0.146674	0.165176	0.195363	0.222937	0.248047	0.260096	0.311244	0.379645	0.468565	0.55465	0.736029	0.894346	1.05676	1.20536	1.33577	1.54812	1.92278	2.88727	12.338
0	0	0	0	0	0.0367152	0.0634729	0.0932317	0.124023	0.147403	0.165799	0.196499	0.223776	0.248047	0.260811	0.312097	0.380758	0.469023	0.55465	0.736213	0.894601	1.05697	1.20571	1.33577	1.54872	1.93596	2.89536	12.8459
0	0	0	0	0	0.0381222	0.064074	0.0932317	0.124023	0.14775	0.166964	0.196544	0.22382	0.248047	0.260882	0.312845	0.381593	0.469647	0.55465	0.737455	0.894629	1.05738	1.20732	1.33577	1.54976	1.93711	2.90072	13.0219
0	0	0	0	0	0.0385042	0.0640869	0.0934818	0.124023	0.147908	0.167241	0.196794	0.224239	0.248047	0.260908	0.31375	0.382065	0.469668	0.55465	0.738485	0.895441	1.05865	1.20738	1.33577	1.55066	1.93731	2.90331	13.0502
0	0	0	0	0	0.0385619	0.0641475	0.0935549	0.124023	0.148194	0.168141	0.196856	0.224312	0.248047	0.261061	0.314249	0.382106	0.470173	0.55465	0.739586	0.895738	1.06065	1.20956	1.33577	1.55145	1.93731	2.90357	13.089
0	0	0	0	0	0.0391891	0.0643686	0.0936627	0.124023	0.148453	0.16838	0.197037	0.224346	0.248047	0.261714	0.314529	0.382258	0.471815	0.55465	0.739895	0.896459	1.06067	1.21282	1.33577	1.55229	1.93731	2.95664	13.2186
0	0	0	0	0	0.0392197	0.0651471	0.094397	0.124023	0.148484	0.168387	0.19704	0.224377	0.248047	0.262064	0.314633	0.382297	0.472547	0.55465	0.741069	0.896649	1.06098	1.21459	1.33577	1.55277	1.94275	2.96568	13.4244
0	0	0	0	0	0.0393137	0.0652859	0.0945163	0.124023	0.14852	0.168998	0.19805	0.224393	0.248047	0.262508	0.31554	0.383366	0.472704	0.55465	0.741789	0.896737	1.06344	1.21961	1.33577	1.56538	1.94697	2.99439	13.4518
0	0	0	0	0	0.0393139	0.0652859	0.0947498	0.124023	0.148903	0.169528	0.198271	0.224725	0.248047	0.263395	0.315873	0.383417	0.473188	0.55465	0.74223	0.898393	1.06391	1.2201	1.33577	1.56689	1.94925	2.99716	13.4518
0	0	0	0	0	0.0394738	0.0655342	0.0947764	0.124023	0.148929	0.169547	0.198619	0.225429	0.248047	0.263446	0.316307	0.383649	0.473361	0.55465	0.742553	0.898422	1.06466	1.22125	1.33577	1.56879	1.9517	3.00951	13.477
0	0	0	0	0	0.0400373	0.0655577	0.095424	0.124023	0.149063	0.169696	0.199274	0.22591	0.248047	0.263935	0.316616	0.384095	0.474218	0.55465	0.74372	0.898829	1.06617	1.22128	1.33577	1.56879	1.96098	3.08566	13.7213
0	0	0	0	0	0.0401782	0.0660435	0.0956178	0.124023	0.14907	0.170134	0.199352	0.226113	0.248047	0.263951	0.317466	0.384157	0.47625	0.55465	0.744141	0.899026	1.06669	1.22148	1.33577	1.57622	1.96098	3.08725	13.7788
0	0	0	0	0	0.0406367	0.0666267	0.0958714	0.124023	0.149166	0.170426	0.199369	0.226487	0.248047	0.264074	0.318231	0.384384	0.476489	0.55465	0.744141	0.899947	1.06979	1.22612	1.33577	1.57665	1.96111	3.10078	13.8023
0	0	0	0	0	0.0412683	0.0666523	0.0958729	0.124023	0.149395	0.170561	0.199402	0.226667	0.248047	0.264078	0.318283	0.384406	0.476775	0.55465	0.744141	0.900579	1.07068	1.22675	1.33577	1.5775	1.96331	3.11701	13.8995
0	0	0	0	0	0.041314	0.0667547	0.0963004	0.124023	0.14983	0.170615	0.199528	0.226724	0.248047	0.264093	0.31831	0.385016	0.477773	0.55465	0.744141	0.900712	1.07104	1.23259	1.33577	1.58331	1.97785	3.13757	13.9105
0	0	0	0	0	0.0415987	0.0668232	0.0970058	0.124023	0.149972	0.170651	0.199568	0.227314	0.248047	0.26421	0.318912	0.385487	0.479827	0.555272	0.744141	0.900945	1.07853	1.23304	1.33577	1.58695	1.98217	3.13757	13.9244
0	0	0	0	0	0.0420095	0.0677105	0.0972765	0.124023	0.149972	0.170821	0.199878	0.227602	0.248047	0.26469	0.31914	0.385776	0.480498	0.555319	0.744141	0.901185	1.07893	1.23424	1.33577	1.58827	1.98438	3.15712	14.1689
0	0	0	0	0	0.0430619	0.0679062	0.097346	0.124023	0.150109	0.171124	0.200042	0.228009	0.248047	0.265243	0.319384	0.38598	0.480896	0.556219	0.744141	0.902532	1.07974	1.23581	1.3381	1.58827	1.98438	3.17097	14.6369
0	0	0	0	0	0.0431363	0.0679074	0.0976047	0.124023	0.150166	0.171551	0.200109	0.228193	0.248047	0.265495	0.320151	0.387684	0.481375	0.557152	0.744141	0.903456	1.08055	1.2365	1.33883	1.58827	1.98438	3.17531	14.6369
0	0	0	0	0	0.0433837	0.0679123	0.0976124	0.124023	0.150273	0.17172	0.200111	0.228218	0.248047	0.265878	0.32118	0.388299	0.482164	0.55716	0.744141	0.904829	1.08072	1.24023	1.34461	1.58827	1.98872	3.19755	14.7874
0	0	0	0	0	0.0434064	0.0680124	0.0976754	0.124023	0.150626	0.171846	0.200377	0.228233	0.248047	0.265882	0.321562	0.388568	0.48219	0.559058	0.744141	0.905611	1.08123	1.24023	1.34579	1.58827	1.99314	3.22461	15.1309
0	0	0	0	0	0.0434161	0.068013	0.097725	0.124023	0.150801	0.172486	0.200524	0.228696	0.248047	0.266542	0.321767	0.38902	0.483523	0.55931	0.744141	0.906401	1.08223	1.24023	1.34928	1.58827	1.9933	3.27681	15.3969
0	0	0	0	0	0.0438026	0.0683171	0.0978429	0.124023	0.151247	0.173367	0.201341	0.229055	0.248047	0.266575	0.322404	0.389272	0.484603	0.559378	0.744141	0.906979	1.08295	1.24023	1.35006	1.58827	1.99853	3.28246	15.8769
0	0	0	0	0	0.0440945	0.0684557	0.0979275	0.124023	0.151497	0.173762	0.201386	0.229187	0.248047	0.267053	0.32354	0.389874	0.484647	0.559445	0.744141	0.907062	1.08338	1.24023	1.35289	1.58827	2.00238	3.3085	16.418
0	0	0	0	0	0.0442201	0.0689166	0.0982067	0.124023	0.151561	0.173993	0.201576	0.229232	0.248047	0.268187	0.323545	0.390232	0.485094	0.561071	0.744141	0.907933	1.08382	1.24023	1.35296	1.58827	2.00246	3.3279	16.621
0	0	0	0	0	0.0444698	0.0689986	0.0982255	0.124023	0.151561	0.174015	0.201804	0.229293	0.248047	0.270535	0.323702	0.3904	0.48642	0.561742	0.744141	0.911937	1.08543	1.24023	1.35391	1.58827	2.01358	3.33251	17.3704
0	0	0	0	0	0.0446341	0.0692252	0.0982614	0.124023	0.15233	0.174173	0.20225	0.229314	0.248047	0.27088	0.32441	0.391046	0.487184	0.562063	0.744141	0.912181	1.08556	1.24023	1.35761	1.58827	2.01623	3.37245	17.4269
0	0	0	0	0	0.0447647	0.0694298	0.0984172	0.124023	0.152389	0.174247	0.202399	0.229338	0.248047	0.270944	0.324632	0.391158	0.4874	0.562916	0.744141	0.91222	1.08651	1.24023	1.35787	1.58827	2.02079	3.3738	17.6461
0	0	0	0	0	0.0459632	0.0695578	0.0987667	0.124023	0.152416	0.17452	0.202479	0.229684	0.248047	0.271463	0.324664	0.391906	0.487615	0.562916	0.744141	0.914711	1.08772	1.24023	1.35942	1.58827	2.02278	3.3738	18.3789
0	0	0	0	0	0.045966	0.0700154	0.0988946	0.124023	0.152458	0.174565	0.202489	0.230067	0.248047	0.271583	0.324887	0.392197	0.487655	0.563251	0.744141	0.916348	1.0904	1.24023	1.36029	1.58914	2.02755	3.3738	18.4307
0	0	0	0	0	0.0463106	0.0700243	0.0989284	0.124023	0.15266	0.174569	0.202941	0.230165	0.248047	0.271778	0.325918	0.392197	0.48809	0.565195	0.744448	0.918914	1.09159	1.24023	1.3626	1.58974	2.02987	3.38908	18.5522
0	0	0	0	0	0.0467358	0.0702257	0.0993525	0.124023	0.152779	0.174872	0.202978	0.230166	0.248047	0.271929	0.325946	0.392197	0.48809	0.56524	0.744644	0.919633	1.09338	1.24023	1.3641	1.593	2.03414	3.39658	18.6761
0	0	0	0	0	0.0468048	0.0706536	0.0994539	0.124023	0.152788	0.175396	0.203102	0.230588	0.248047	0.271971	0.326068	0.392197	0.48828	0.565878	0.745234	0.920518	1.09345	1.24023	1.3642	1.59405	2.03906	3.42134	18.6761
0	0	0	0	0	0.0468162	0.0710594	0.099551	0.124023	0.15298	0.175396	0.203163	0.230987	0.248047	0.272083	0.326078	0.392334	0.489343	0.565981	0.745699	0.921051	1.09741	1.24023	1.3668	1.59629	2.04161	3.42377	18.6819
0	0	0	0	0	0.0479272	0.0711234	0.0996152	0.124023	0.153093	0.175396	0.203306	0.231209	0.248047	0.272124	0.326221	0.392508	0.489752	0.566472	0.746599	0.921172	1.09789	1.24023	1.36757	1.5991	2.04161	3.45489	18.7206
0	0	0	0	0	0.0480195	0.0711623	0.0996345	0.124023	0.153518	0.175396	0.203499	0.231544	0.248047	0.272672	0.327015	0.392828	0.490025	0.566651	0.747163	0.92254	1.09882	1.24023	1.3682	1.60194	2.04545	3.45489	18.8025
0	0	0	0	0	0.0485188	0.0712471	0.0998851	0.124023	0.153523	0.175396	0.203601	0.231815	0.248047	0.272687	0.32721	0.392841	0.490067	0.568433	0.749039	0.927887	1.09902	1.24023	1.36905	1.60668	2.04545	3.46791	20.0685
0	0	0	0	0	0.0485354	0.0717346	0.0998909	0.124023	0.153541	0.175708	0.203765	0.231966	0.248047	0.27311	0.327788	0.392927	0.490167	0.568543	0.750373	0.928239	1.10026	1.24023	1.36929	1.61028	2.04825	3.4724	20.5496
0	0	0	0	0	0.0492187	0.0718661	0.100487	0.124023	0.153638	0.176342	0.203825	0.233009	0.248047	0.273192	0.327879	0.392984	0.490214	0.570576	0.750417	0.929075	1.10075	1.24023	1.37051	1.6123	2.05425	3.47987	21.2105
0	0	0	0	0	0.0494729	0.0722148	0.100709	0.124023	0.154051	0.176462	0.203906	0.233179	0.248047	0.273715	0.328077	0.393083	0.490214	0.573875	0.75133	0.929233	1.1026	1.24023	1.37362	1.61473	2.07007	3.48654	21.455
0	0	0	0	0	0.0494804	0.0728226	0.100856	0.124023	0.154253	0.177082	0.203972	0.233297	0.248047	0.274342	0.328423	0.39331	0.491464	0.573939	0.751349	0.929892	1.10404	1.24023	1.37375	1.61998	2.07537	3.49031	21.8683
0	0	0	0	0	0.0495852	0.0730245	0.101247	0.124023	0.154481	0.177113	0.204008	0.233308	0.248047	0.274412	0.329192	0.393778	0.491641	0.574698	0.751437	0.930408	1.10471	1.24023	1.37591	1.62638	2.07792	3.50873	22.4879
0	0	0	0	0	0.0497872	0.0732479	0.101468	0.124023	0.154813	0.17746	0.204031	0.233338	0.248047	0.276579	0.329204	0.393796	0.492044	0.575107	0.751592	0.93256	1.10522	1.24023	1.37728	1.63077	2.08012	3.55149	22.7767
0	0	0	0	0	0.0502126	0.0732995	0.101482	0.124023	0.154834	0.177693	0.204248	0.233473	0.248047	0.277076	0.32921	0.3938	0.493218	0.576399	0.752417	0.933206	1.10537	1.24023	1.37888	1.63178	2.08182	3.56982	22.9395
0	0	0	0	0	0.0503915	0.0733654	0.101605	0.124053	0.154974	0.177905	0.204428	0.233523	0.248047	0.277218	0.330397	0.39428	0.493596	0.577127	0.757917	0.933234	1.10758	1.24023	1.37944	1.63432	2.08304	3.58336	24.3956
0	0	0	0	0	0.0504594	0.0734094	0.101919	0.12446	0.155509	0.178005	0.20455	0.233529	0.248047	0.277325	0.331354	0.394332	0.49434	0.577273	0.758321	0.933719	1.1093	1.24023	1.38207	1.63443	2.09892	3.596	24.8586
0	0	0	0	0	0.0504594	0.0734823	0.101953	0.12447	0.155522	0.178405	0.204793	0.233686	0.248047	0.277325	0.331713	0.394395	0.495469	0.577476	0.759258	0.934232	1.1093	1.24023	1.38359	1.6353	2.10182	3.60459	25.6841
0	0	0	0	0	0.0508643	0.0740546	0.101953	0.124515	0.155525	0.178477	0.204922	0.233742	0.248047	0.277325	0.332436	0.394425	0.495987	0.577726	0.761108	0.936068	1.1093	1.24023	1.38421	1.63884	2.10558	3.61525	26.3467
0	0	0	0	0	0.0509302	0.0741293	0.101953	0.124794	0.155948	0.178718	0.205152	0.233747	0.248047	0.277325	0.333325	0.395246	0.496094	0.578582	0.761707	0.938745	1.1093	1.24023	1.38662	1.63981	2.10625	3.61963	27.2005
0	0	0	0	0	0.0511847	0.0750349	0.101953	0.124969	0.156298	0.17896	0.205383	0.23397	0.248047	0.277325	0.333364	0.396091	0.496094	0.579335	0.763421	0.939567	1.1093	1.24023	1.38662	1.64088	2.1084	3.66733	27.5511
0	0	0	0	0	0.0512588	0.0751067	0.101953	0.125161	0.156328	0.178969	0.205513	0.234205	0.248047	0.277325	0.333665	0.396605	0.496094	0.579717	0.763937	0.941608	1.1093	1.24023	1.38662	1.641	2.11618	3.68614	28.0655
0	0	0	0	0	0.0513768	0.0751881	0.101953	0.125339	0.156396	0.179189	0.205543	0.234273	0.248047	0.277325	0.333696	0.397364	0.496094	0.580886	0.765903	0.941696	1.1093	1.24023	1.38662	1.64231	2.11978	3.68748	28.7649
0	0	0	0	0	0.0515001	0.0753317	0.101953	0.125379	0.1564	0.179856	0.205844	0.234672	0.248047	0.277689	0.334202	0.397412	0.496094	0.581235	0.766886	0.945144	1.10952	1.24023	1.38662	1.6448	2.12494	3.68748	28.8471
0	0	0	0	0	0.0518045	0.0753317	0.101953	0.125389	0.157122	0.180493	0.205874	0.234699	0.248047	0.277716	0.334542	0.398733	0.496094	0.581596	0.767939	0.945358	1.10994	1.24023	1.39621	1.64571	2.12946	3.68748	29.4686
0	0	0	0	0	0.0519529	0.0759562	0.101953	0.12543	0.15716	0.18068	0.20597	0.234797	0.248047	0.278099	0.334675	0.399271	0.496094	0.587853	0.769677	0.945589	1.1108	1.24023	1.3978	1.64574	2.13378	3.7207	29.4853
0	0	0	0	0	0.0522011	0.0759925	0.102055	0.125431	0.157164	0.180731	0.206038	0.235011	0.248047	0.278605	0.334834	0.399493	0.496094	0.588899	0.769684	0.946783	1.11399	1.24023	1.39808	1.64969	2.13378	3.7207	29.863
0	0	0	0	0	0.0523552	0.0768514	0.102107	0.125581	0.157225	0.180799	0.206973	0.235982	0.248047	0.279028	0.336387	0.399689	0.496094	0.591457	0.76986	0.947019	1.11536	1.24023	1.39818	1.65089	2.13378	3.7207	29.94
0	0	0	0	0	0.0536567	0.0774265	0.102115	0.12587	0.15743	0.180925	0.207321	0.236498	0.248047	0.279296	0.336492	0.40164	0.496094	0.592286	0.770048	0.947382	1.11609	1.24023	1.39853	1.6554	2.13534	3.7207	30.1364
0	0	0	0	0	0.0541958	0.0775934	0.102258	0.126921	0.157541	0.181279	0.20733	0.236614	0.248047	0.279671	0.336906	0.402338	0.496094	0.592571	0.770121	0.948005	1.1172	1.24023	1.39853	1.65546	2.14102	3.73878	30.173
0	0	0	0	0	0.0542327	0.0776067	0.10231	0.12722	0.157795	0.181431	0.208011	0.236623	0.248047	0.280505	0.336911	0.402537	0.496094	0.593992	0.770739	0.948583	1.11804	1.24023	1.40317	1.65935	2.14598	3.75363	30.1934
0	0	0	0	0	0.0544498	0.0776321	0.102328	0.127298	0.157931	0.181758	0.208207	0.236808	0.248047	0.28091	0.337018	0.402756	0.496094	0.594128	0.770904	0.950194	1.12003	1.24023	1.40461	1.65988	2.14972	3.77814	30.2418
0	0	0	0	0.0012769	0.0545791	0.0777975	0.102413	0.127334	0.158752	0.181802	0.208809	0.236967	0.248047	0.281056	0.337174	0.402869	0.496094	0.594484	0.770904	0.951065	1.12164	1.24054	1.4056	1.66012	2.14976	3.79425	30.2871
0	0	0	0	0.00794137	0.05461	0.077893	0.102752	0.127493	0.158912	0.181997	0.208838	0.236986	0.248047	0.281457	0.337272	0.402878	0.496094	0.595101	0.772669	0.951551	1.12447	1.24067	1.40611	1.66371	2.1507	3.80802	30.348
0	0	0	0	0.00838902	0.0549862	0.0779424	0.102884	0.127765	0.158933	0.182339	0.208888	0.23726	0.248047	0.281756	0.337291	0.403721	0.496094	0.595652	0.772717	0.952045	1.12517	1.24185	1.41351	1.66395	2.15187	3.81113	30.464
0	0	0	0	0.00980099	0.0550753	0.0781011	0.10349	0.128275	0.159375	0.182864	0.209608	0.237322	0.248047	0.281972	0.337328	0.404675	0.496094	0.596718	0.773059	0.952277	1.12831	1.24212	1.41501	1.66691	2.15727	3.83754	30.5256
0	0	0	0	0.0103238	0.0552143	0.0783366	0.1035	0.128336	0.159597	0.183519	0.209663	0.237357	0.248047	0.282177	0.337356	0.405512	0.496094	0.596946	0.773859	0.952621	1.12853	1.24753	1.41641	1.66793	2.20465	3.86156	30.7668
0	0	0	0	0.010457	0.0558488	0.0785069	0.104123	0.128744	0.159601	0.183562	0.209696	0.237436	0.248047	0.282323	0.337532	0.405683	0.496094	0.598465	0.774217	0.955359	1.12947	1.24893	1.42141	1.67478	2.21081	3.86462	30.7668
0	0	0	0	0.0109227	0.0560697	0.0785613	0.104495	0.128924	0.15963	0.183599	0.209765	0.237532	0.248047	0.282326	0.337674	0.40579	0.496094	0.598526	0.776279	0.957231	1.12947	1.24912	1.42218	1.67514	2.2186	3.88255	30.8869
0	0	0	0	0.0114162	0.0561492	0.0786399	0.104901	0.129066	0.160049	0.184144	0.210425	0.237612	0.248047	0.28277	0.337747	0.405935	0.496094	0.59988	0.778716	0.957392	1.13002	1.24983	1.42575	1.67665	2.2186	3.89723	31.1917
0	0	0	0	0.0120711	0.056154	0.0786599	0.105312	0.129164	0.160051	0.184288	0.210547	0.237934	0.248047	0.282837	0.337942	0.407313	0.496094	0.601085	0.780134	0.958583	1.13007	1.24999	1.42662	1.67982	2.23242	3.90229	31.2817
0	0	0	0	0.013849	0.0563701	0.0789656	0.105422	0.129242	0.160123	0.185147	0.210573	0.23809	0.248047	0.283508	0.340103	0.407871	0.496094	0.601477	0.781061	0.961637	1.13088	1.25086	1.42833	1.69093	2.23242	3.92197	31.3801
0	0	0	0	0.0146353	0.0566293	0.0791317	0.10569	0.129668	0.160173	0.185467	0.210581	0.238194	0.248047	0.283523	0.340895	0.408395	0.496094	0.601744	0.782563	0.961824	1.13451	1.25309	1.4322	1.69666	2.23242	3.95088	31.4198
0	0	0	0	0.0147353	0.0566315	0.0793006	0.105695	0.130129	0.160508	0.185729	0.210613	0.238212	0.248047	0.284166	0.340966	0.409287	0.496094	0.601911	0.782785	0.964842	1.13457	1.255	1.43373	1.70267	2.23242	3.95516	31.6155
0	0	0	0	0.0152115	0.0567182	0.0793248	0.10596	0.130662	0.160811	0.185811	0.210649	0.238502	0.248047	0.28444	0.341183	0.409347	0.496094	0.60289	0.783467	0.965289	1.1354	1.26076	1.43526	1.7035	2.23242	3.96875	31.9457
0	0	0	0	0.0153072	0.0568128	0.0793666	0.106046	0.130912	0.161105	0.185857	0.210722	0.238769	0.248047	0.2849	0.341494	0.410915	0.496094	0.602896	0.784393	0.969108	1.13611	1.26189	1.43828	1.71269	2.23242	3.96875	32.005
0	0	0	0	0.0156117	0.0569268	0.0794832	0.106286	0.131279	0.16146	0.186006	0.210788	0.239234	0.248047	0.285173	0.341725	0.411836	0.496094	0.602952	0.784393	0.969723	1.13657	1.26223	1.44097	1.71313	2.24094	3.96875	32.0498
0	0	0	0	0.0163622	0.0569327	0.0798269	0.106529	0.131363	0.161487	0.186643	0.210823	0.239842	0.248047	0.285592	0.342642	0.413814	0.496094	0.602952	0.784393	0.970186	1.13776	1.2648	1.44103	1.7154	2.24279	3.96875	32.094
0	0	0	0	0.0168073	0.0571144	0.0802677	0.106582	0.1315	0.161522	0.186655	0.211428	0.240199	0.248047	0.286266	0.342737	0.414654	0.496094	0.603345	0.784393	0.971358	1.1384	1.2648	1.44315	1.72391	2.24381	3.96875	32.1223
0	0	0	0	0.0177554	0.0572324	0.0803263	0.106737	0.131609	0.161562	0.186677	0.211795	0.240406	0.248047	0.286544	0.342943	0.414668	0.496094	0.603345	0.784393	0.974196	1.13885	1.2648	1.44564	1.72745	2.24528	3.97649	32.4986
0	0	0	0	0.0184558	0.057402	0.0805033	0.107033	0.13204	0.161565	0.186908	0.212173	0.240581	0.248047	0.286579	0.343061	0.414908	0.496094	0.6038	0.784393	0.975314	1.13895	1.2648	1.44612	1.73162	2.24616	3.97649	32.776
0	0	0	0	0.0185351	0.0575482	0.0807249	0.107051	0.132156	0.161798	0.187328	0.212326	0.240854	0.248047	0.28678	0.343461	0.41617	0.496094	0.604397	0.784393	0.976663	1.13928	1.2648	1.44635	1.73297	2.24616	3.99409	32.7772
0	0	0	0	0.0196228	0.0578159	0.0807701	0.107095	0.13237	0.161816	0.187336	0.21254	0.241836	0.248047	0.287117	0.343467	0.417162	0.496094	0.605187	0.784393	0.977843	1.13987	1.2648	1.44635	1.73351	2.24616	3.99556	32.9905
0	0	0	0	0.0197602	0.0581204	0.0808114	0.107283	0.132539	0.161822	0.187944	0.21258	0.242358	0.248047	0.287489	0.343966	0.417678	0.496094	0.606209	0.784393	0.978946	1.14025	1.2648	1.44635	1.73504	2.25043	4.00121	33.0985
0	0	0	0	0.0198302	0.0586851	0.0811113	0.107343	0.132708	0.161912	0.188124	0.212696	0.242991	0.248047	0.287525	0.344125	0.417905	0.496094	0.607371	0.784393	0.980797	1.14201	1.2648	1.44635	1.73532	2.25091	4.00248	33.1276
0	0	0	0	0.0199458	0.0587418	0.0811228	0.107537	0.133005	0.162086	0.188159	0.213369	0.243338	0.248047	0.287822	0.34516	0.41836	0.496094	0.607371	0.784393	0.9809	1.14342	1.2648	1.44635	1.73633	2.25382	4.00732	33.2713
0	0	0	0	0.0208629	0.0591707	0.0813117	0.10774	0.133241	0.162227	0.188189	0.213696	0.243409	0.248047	0.288156	0.346047	0.419328	0.496094	0.608416	0.785355	0.98448	1.14352	1.2648	1.44635	1.73633	2.26434	4.03791	33.3306
0	0	0	0	0.0223328	0.0592397	0.0813129	0.107841	0.133283	0.162379	0.188417	0.214151	0.24391	0.248047	0.288367	0.346498	0.419339	0.496094	0.608594	0.785628	0.98661	1.14444	1.2648	1.44635	1.73633	2.26858	4.03791	33.4155
0	0	0	0	0.022465	0.0595603	0.0813534	0.10805	0.133645	0.162617	0.188731	0.21439	0.244166	0.248047	0.288382	0.347644	0.420364	0.496094	0.608768	0.786721	0.992188	1.14499	1.2648	1.44635	1.73732	2.27273	4.06827	33.4607
0	0	0	0	0.0225614	0.0600932	0.0816082	0.108219	0.133863	0.162747	0.188812	0.214411	0.244225	0.248047	0.288543	0.348144	0.420366	0.496094	0.609453	0.788486	0.992188	1.14542	1.2648	1.44635	1.74072	2.27589	4.07671	33.5822
0	0	0	0	0.0229698	0.0600951	0.0817412	0.108226	0.133959	0.163014	0.188917	0.214471	0.244409	0.248047	0.28859	0.348324	0.421099	0.496094	0.609909	0.788545	0.992188	1.14694	1.2648	1.44635	1.74218	2.28236	4.08147	33.7353
0	0	0	0	0.02357	0.060487	0.0818221	0.108325	0.133997	0.163494	0.189076	0.214489	0.244447	0.248047	0.288885	0.348787	0.421587	0.496094	0.610799	0.788545	0.992188	1.14702	1.2648	1.44635	1.74504	2.28306	4.09661	33.7503
0	0	0	0	0.0236914	0.0605513	0.0818339	0.108498	0.134488	0.163501	0.18932	0.214578	0.244611	0.248047	0.288925	0.34927	0.421624	0.496094	0.610839	0.788607	0.992188	1.15006	1.2648	1.44635	1.74771	2.28626	4.09846	34.0621
0	0	0	0	0.0239378	0.0606626	0.0819728	0.108945	0.134595	0.163523	0.189359	0.214956	0.244827	0.248047	0.290008	0.349318	0.42192	0.496094	0.61164	0.791097	0.992188	1.15096	1.2648	1.44635	1.74813	2.28688	4.10591	34.1748
0	0	0	0	0.0239413	0.0608397	0.0821081	0.109045	0.134875	0.163914	0.189901	0.215196	0.244868	0.248047	0.290533	0.34973	0.421983	0.496094	0.611719	0.791704	0.992188	1.15245	1.2648	1.44635	1.74961	2.29111	4.10591	34.2279
0	0	0	0	0.0240605	0.0609353	0.0825249	0.109224	0.135449	0.163983	0.189932	0.215486	0.244875	0.248047	0.290689	0.350382	0.422124	0.496094	0.612764	0.792229	0.992188	1.15474	1.2648	1.44635	1.75125	2.29111	4.18132	34.3151
0	0	0	0	0.0245933	0.0609701	0.0827646	0.109464	0.135464	0.164083	0.189932	0.215568	0.24527	0.248047	0.291292	0.350485	0.422971	0.496094	0.616002	0.793681	0.992188	1.15799	1.2648	1.44635	1.75273	2.30215	4.18678	34.3296
0	0	0	0	0.0246152	0.0612722	0.082896	0.109854	0.135467	0.164092	0.189963	0.216008	0.245361	0.248047	0.291446	0.350791	0.423164	0.496094	0.616035	0.794137	0.992188	1.15866	1.26497	1.44635	1.75396	2.30252	4.2168	34.4137
0	0	0	0	0.0246707	0.0615686	0.0830941	0.110353	0.136161	0.16417	0.189981	0.216408	0.245469	0.248047	0.291858	0.350791	0.42385	0.497247	0.616255	0.794137	0.992188	1.16083	1.26571	1.44635	1.75396	2.30284	4.2168	34.5537
0	0	0	0	0.0247814	0.061636	0.0832016	0.11047	0.13646	0.164405	0.190181	0.216639	0.245509	0.248047	0.292285	0.350791	0.424254	0.49729	0.616471	0.795122	0.992188	1.16123	1.26584	1.44635	1.75396	2.30297	4.26756	35.2358
0	0	0	0	0.0249161	0.0616401	0.0834642	0.110628	0.136953	0.164515	0.190293	0.216875	0.245652	0.248047	0.292472	0.350791	0.424503	0.49734	0.617285	0.795127	0.992188	1.16141	1.26885	1.44635	1.75396	2.30697	4.28689	35.4362
0	0	0	0	0.024929	0.0618192	0.0835072	0.110861	0.137142	0.164528	0.190307	0.216964	0.245733	0.248047	0.293138	0.350791	0.425198	0.498114	0.618767	0.795278	0.992188	1.16198	1.27414	1.45056	1.75396	2.30979	4.29703	35.6057
0	0	0	0	0.0250236	0.061827	0.0836412	0.110965	0.137262	0.164549	0.190505	0.217352	0.245793	0.248047	0.294107	0.350791	0.426527	0.498136	0.619821	0.796246	0.992188	1.16389	1.27539	1.45121	1.75396	2.32284	4.31303	35.808
0	0	0	0	0.0258674	0.0621208	0.0841835	0.111089	0.137357	0.164584	0.190865	0.217429	0.246883	0.248047	0.294714	0.350791	0.426534	0.498501	0.62009	0.79699	0.992188	1.16478	1.2766	1.45369	1.75396	2.32489	4.32388	35.8736
0	0	0	0	0.0261345	0.062121	0.0842108	0.111116	0.137425	0.164619	0.191078	0.217733	0.246909	0.248047	0.294718	0.350791	0.426803	0.49909	0.620117	0.797931	0.992188	1.16597	1.27719	1.45528	1.75396	2.32662	4.33195	36.1705
0	0	0	0	0.0261692	0.0621362	0.0844501	0.111323	0.137652	0.164742	0.191078	0.217771	0.247286	0.248047	0.294841	0.350791	0.427193	0.499918	0.620117	0.798833	0.992188	1.16802	1.27775	1.46013	1.75396	2.33025	4.38692	36.316
0	0	0	0	0.0262842	0.0622253	0.0844651	0.111368	0.137987	0.164907	0.191193	0.21789	0.24738	0.248047	0.296077	0.350791	0.427236	0.500227	0.620117	0.798951	0.992188	1.1706	1.27827	1.46379	1.75396	2.34145	4.3884	36.6482
0	0	0	0	0.0264752	0.0623388	0.0845365	0.111387	0.138074	0.165008	0.191203	0.218462	0.247645	0.248047	0.29626	0.350791	0.428367	0.500288	0.620117	0.799687	0.992202	1.17287	1.27939	1.47279	1.75582	2.34492	4.39434	37.0056
0	0	0	0	0.0265983	0.0623853	0.0845452	0.111636	0.138132	0.165087	0.191504	0.218543	0.247688	0.248049	0.29654	0.350791	0.429795	0.500789	0.620117	0.799753	0.992355	1.17366	1.28009	1.4767	1.75793	2.34532	4.3989	37.5666
0	0	0	0	0.0270143	0.0623945	0.0847125	0.111659	0.138142	0.165268	0.191661	0.218847	0.247756	0.248428	0.296616	0.350791	0.429952	0.500792	0.620117	0.800767	0.992392	1.17467	1.28044	1.47724	1.76214	2.34714	4.46484	38.1115
0	0	0	0	0.0273032	0.0630266	0.0847961	0.11242	0.138231	0.165342	0.192276	0.218987	0.247951	0.249458	0.296763	0.350791	0.430204	0.50098	0.620117	0.803939	0.993466	1.17584	1.28068	1.48091	1.76247	2.34822	4.46484	38.4891
0	0	0	0	0.0285027	0.0630888	0.0850671	0.112663	0.13826	0.165383	0.192298	0.219183	0.247992	0.249623	0.296928	0.350791	0.431238	0.501529	0.620157	0.804084	0.993633	1.17704	1.28447	1.48166	1.76261	2.35283	4.46484	38.6836
0	0	0	0	0.0289113	0.0632963	0.0852794	0.112994	0.1383	0.165995	0.19274	0.219218	0.248047	0.249774	0.297913	0.350791	0.43191	0.501799	0.620264	0.804361	0.995992	1.17793	1.2857	1.48236	1.76397	2.35318	4.47173	38.8955
0	0	0	0	0.0289997	0.0633042	0.0855547	0.113102	0.138442	0.166069	0.192798	0.219424	0.248047	0.249905	0.298144	0.350791	0.432132	0.502004	0.620371	0.805248	0.996023	1.18091	1.28885	1.48431	1.77411	2.35377	4.5028	39.1985
0	0	0	0	0.0290662	0.0633532	0.0859339	0.113261	0.13863	0.166111	0.192822	0.219447	0.248047	0.250109	0.298284	0.350791	0.43237	0.503041	0.62127	0.805442	0.996323	1.1856	1.28906	1.48627	1.77575	2.35645	4.53912	39.2291
0	0	0	0	0.0295873	0.0634171	0.0860287	0.11347	0.13888	0.166192	0.192926	0.219635	0.248047	0.250191	0.298492	0.351491	0.433022	0.503127	0.62132	0.805727	0.996876	1.1867	1.29004	1.48763	1.77685	2.35645	4.54553	39.4893
0	0	0	0	0.0307831	0.0634247	0.0863075	0.113596	0.138969	0.1662	0.192928	0.219767	0.248047	0.250208	0.298576	0.351532	0.433126	0.503388	0.621998	0.805884	0.998728	1.18818	1.2977	1.48828	1.78869	2.35645	4.54751	39.5621
0	0	0	0	0.0308868	0.063754	0.0865806	0.113681	0.139236	0.166271	0.193076	0.21992	0.248047	0.250225	0.298984	0.351745	0.433614	0.503633	0.622293	0.806414	0.998889	1.18897	1.29973	1.48828	1.78869	2.35755	4.55797	40.459
0	0	0	0	0.0309055	0.0639457	0.0870098	0.113692	0.139695	0.166487	0.193128	0.220091	0.248047	0.250829	0.299786	0.351938	0.433614	0.504883	0.625742	0.807137	0.99902	1.18907	1.30221	1.48993	1.79567	2.35796	4.56029	41.8128
0	0	0	0	0.0316308	0.0640611	0.0870098	0.11389	0.13973	0.166536	0.193316	0.220128	0.248047	0.250885	0.300133	0.352402	0.433657	0.505267	0.626598	0.809175	0.999276	1.19109	1.30258	1.49241	1.79908	2.36168	4.57376	44.0666
0	0	0	0	0.0316823	0.0642079	0.0873557	0.114241	0.140201	0.166579	0.193768	0.220473	0.248047	0.251004	0.301826	0.352406	0.433701	0.506038	0.627168	0.811775	0.999279	1.19433	1.30662	1.4937	1.80331	2.36265	4.6084	46.4139
0	0	0	0	0.0323064	0.0642323	0.0874527	0.114751	0.140659	0.167318	0.193828	0.220499	0.248047	0.251244	0.30185	0.353456	0.43566	0.507267	0.627933	0.811833	0.999393	1.19598	1.30856	1.49583	1.8074	2.36294	4.62188	46.4881
0	0	0	0	0.0325637	0.0642423	0.087549	0.114954	0.14092	0.167602	0.194177	0.220721	0.248047	0.251313	0.301923	0.353934	0.435897	0.507723	0.629062	0.813357	0.999909	1.19873	1.31004	1.49858	1.81351	2.36297	4.62917	47.0114
0	0	0	0	0.0329823	0.0642487	0.0875658	0.114954	0.141031	0.167691	0.194196	0.221059	0.248047	0.251718	0.302043	0.354751	0.436189	0.509485	0.63016	0.813432	1.00291	1.19912	1.31316	1.49858	1.81447	2.36403	4.63677	47.1974
0	0	0	0	0.0331572	0.0643367	0.0876583	0.114954	0.141265	0.167728	0.194363	0.221285	0.248047	0.251775	0.302068	0.355116	0.436321	0.509766	0.630937	0.814132	1.00618	1.19987	1.31416	1.49858	1.81513	2.37137	4.64893	47.2438
0	0	0	0	0.0336924	0.0646944	0.0877245	0.115138	0.141773	0.167883	0.194574	0.221394	0.248047	0.251809	0.302125	0.355408	0.437271	0.509766	0.633024	0.814223	1.00919	1.20025	1.31418	1.50036	1.81779	2.37513	4.66038	47.5129
0	0	0	0	0.033749	0.0648558	0.0877572	0.115266	0.141824	0.168064	0.194702	0.221656	0.248047	0.252147	0.302342	0.356634	0.437946	0.509871	0.633826	0.814486	1.00941	1.20083	1.31675	1.50793	1.81883	2.37645	4.66184	47.6175
0	0	0	0	0.0338022	0.0650264	0.0878542	0.115788	0.141957	0.168189	0.194712	0.221661	0.248047	0.252167	0.302657	0.356788	0.438335	0.510125	0.634012	0.81508	1.01034	1.20083	1.31706	1.50881	1.82292	2.38241	4.70479	47.6232
0	0	0	0	0.0338022	0.0650348	0.0878584	0.115942	0.142085	0.168495	0.194756	0.221721	0.248047	0.252401	0.302858	0.358825	0.438883	0.510279	0.638697	0.815157	1.01115	1.20128	1.31762	1.51094	1.82471	2.38313	4.70754	47.7168
0	0	0	0	0.0343847	0.0652859	0.0882065	0.116094	0.142551	0.169002	0.195303	0.221968	0.248047	0.253203	0.30332	0.359985	0.439133	0.510366	0.640572	0.815625	1.01128	1.20182	1.31956	1.52485	1.82516	2.38977	4.71289	47.8161
0	0	0	0	0.0348278	0.0657438	0.0883117	0.116551	0.142558	0.169124	0.195416	0.222096	0.248047	0.253303	0.303719	0.360066	0.43926	0.51042	0.64064	0.816349	1.014	1.20431	1.32015	1.5275	1.82563	2.39049	4.76482	47.8165
0	0	0	0	0.0349687	0.0658779	0.0886164	0.116743	0.142685	0.169296	0.195582	0.222222	0.248047	0.253661	0.303921	0.360092	0.439437	0.511362	0.641373	0.816376	1.01403	1.20724	1.32578	1.52932	1.82858	2.39061	4.76482	48.134
0	0	0	0	0.0365827	0.0659258	0.0886806	0.117131	0.142713	0.169362	0.195788	0.222847	0.248047	0.253664	0.304232	0.360525	0.439859	0.511527	0.641522	0.816851	1.01811	1.21083	1.32609	1.52933	1.82923	2.39371	4.76482	48.9215
0	0	0	0	0.0365922	0.0659759	0.0887124	0.117269	0.142927	0.169618	0.195991	0.223977	0.248047	0.253926	0.304253	0.361048	0.440795	0.51161	0.644418	0.817079	1.01831	1.21154	1.32672	1.52987	1.82983	2.39379	4.78149	49.963
0	0	0	0	0.0369883	0.0660927	0.0889171	0.117532	0.14294	0.169852	0.195995	0.224991	0.248047	0.25412	0.304332	0.36241	0.441229	0.512109	0.6458	0.817747	1.01839	1.21466	1.32678	1.53848	1.83478	2.397	4.78448	50.5092
0	0	0	0	0.0369952	0.0664623	0.0892722	0.117659	0.142959	0.170082	0.196183	0.225571	0.248047	0.254166	0.304884	0.362444	0.44177	0.512778	0.64634	0.818549	1.01953	1.21671	1.32731	1.54084	1.83499	2.41251	4.84327	50.5292
0	0	0	0	0.0369997	0.0667466	0.0893675	0.11781	0.143267	0.170359	0.196185	0.225818	0.248047	0.254815	0.305691	0.363684	0.442151	0.513063	0.64637	0.818952	1.02272	1.21801	1.32743	1.54122	1.83552	2.41351	4.86959	50.7115
0	0	0	0	0.037118	0.0667831	0.0896188	0.117942	0.143511	0.170362	0.19627	0.2259	0.248047	0.25493	0.30607	0.364157	0.44269	0.513091	0.6464	0.819865	1.02272	1.21879	1.3276	1.5414	1.83626	2.41696	4.88596	50.8892
0	0	0	0	0.0372091	0.0669169	0.0896387	0.118068	0.143762	0.170459	0.196507	0.226044	0.248047	0.25543	0.306294	0.364171	0.442833	0.513113	0.650904	0.821084	1.02272	1.22095	1.3301	1.54286	1.83838	2.41752	4.88596	51.1362
0	0	0	0	0.0372907	0.0669474	0.0897069	0.118158	0.144024	0.170759	0.196551	0.226106	0.248047	0.255481	0.306329	0.365248	0.443649	0.513605	0.651165	0.821298	1.02272	1.22237	1.33429	1.54946	1.84043	2.41829	4.93322	51.4805
0	0	0	0	0.0373467	0.0671007	0.0898995	0.118191	0.144098	0.170807	0.196619	0.226158	0.248047	0.256699	0.307802	0.365618	0.443776	0.514041	0.65225	0.821548	1.02272	1.22384	1.33533	1.55047	1.84097	2.44298	4.96036	52.1838
0	0	0	0	0.037648	0.0672798	0.0900546	0.11832	0.144134	0.170883	0.196628	0.226355	0.248047	0.257632	0.307868	0.366653	0.443807	0.514163	0.652304	0.822045	1.02272	1.22759	1.33577	1.55055	1.84184	2.44298	4.99689	52.4429
0	0	0	0	0.0377039	0.0674128	0.0900558	0.118744	0.144183	0.171471	0.19713	0.226592	0.248047	0.25789	0.309048	0.366681	0.443955	0.514268	0.652305	0.82229	1.02272	1.22792	1.33577	1.55241	1.84374	2.45171	5.01644	52.993
0	0	0	0	0.0378924	0.0674267	0.0900806	0.118932	0.144183	0.171788	0.197399	0.226731	0.248047	0.258087	0.309895	0.367549	0.444198	0.515521	0.65254	0.823256	1.02272	1.2284	1.33577	1.55636	1.84509	2.45265	5.02257	53.1015
0	0	0	0	0.0380936	0.0674523	0.0903968	0.1193	0.144183	0.172018	0.198253	0.226735	0.248047	0.258356	0.310785	0.367597	0.444362	0.515877	0.652819	0.823436	1.02272	1.22952	1.33577	1.55838	1.84627	2.46115	5.05918	53.4624
0	0	0	0	0.0382507	0.0678188	0.0906387	0.11963	0.144183	0.172035	0.198331	0.226826	0.248047	0.258607	0.310925	0.367597	0.444875	0.517168	0.652819	0.824731	1.02272	1.2315	1.33577	1.56009	1.85234	2.46263	5.06514	53.6414
0	0	0	0	0.0384106	0.0679377	0.0907004	0.11996	0.144871	0.17233	0.198396	0.226931	0.248047	0.258801	0.311222	0.367789	0.44559	0.518024	0.653778	0.826208	1.02272	1.2319	1.33577	1.56029	1.85249	2.46409	5.0665	55.3457
0	0	0	0	0.0384821	0.0680829	0.0907296	0.120388	0.144874	0.172631	0.199216	0.227003	0.248047	0.258887	0.311797	0.367812	0.44615	0.518167	0.655385	0.827238	1.02322	1.2342	1.33577	1.56411	1.85347	2.46592	5.10079	56.5657
0	0	0	0	0.0385042	0.068111	0.0914315	0.121664	0.144994	0.172847	0.199406	0.227296	0.248047	0.259038	0.312011	0.367911	0.44619	0.518253	0.655385	0.827568	1.02334	1.23442	1.33577	1.56653	1.85353	2.46592	5.11362	57.8816
0	0	0	0	0.0385396	0.0682093	0.091603	0.121708	0.145906	0.173098	0.199468	0.227332	0.248047	0.259403	0.312473	0.368565	0.447725	0.518306	0.656235	0.82782	1.02345	1.23599	1.33577	1.56879	1.85496	2.46934	5.11362	59.2013
0	0	0	0	0.0387624	0.0684618	0.0917326	0.121763	0.145916	0.17324	0.19977	0.227484	0.248047	0.259454	0.312602	0.368931	0.448125	0.518468	0.656648	0.828086	1.02459	1.2364	1.33577	1.57137	1.85807	2.48047	5.11362	60.6932
0	0	0	0	0.0388275	0.0688954	0.091888	0.121799	0.146056	0.173258	0.199814	0.227499	0.248047	0.259575	0.312818	0.369103	0.44852	0.518778	0.657673	0.828653	1.02468	1.23864	1.33577	1.57158	1.86088	2.48047	5.11362	62.2716
0	0	0	0	0.03887	0.0690227	0.0919035	0.121809	0.146432	0.173301	0.199875	0.227573	0.248047	0.259684	0.313209	0.36914	0.449523	0.519861	0.657693	0.83028	1.02503	1.2402	1.33577	1.57237	1.86314	2.48047	5.11793	63.6696
0	0	0	0	0.0388843	0.0692353	0.092283	0.121837	0.146544	0.173573	0.200035	0.227941	0.248047	0.259817	0.313848	0.369241	0.450488	0.520107	0.65875	0.831097	1.02682	1.24023	1.33577	1.57654	1.86421	2.48047	5.13423	73.1444
0	0	0	0	0.0389925	0.0692638	0.0923283	0.122055	0.146612	0.17361	0.200062	0.227974	0.248047	0.260169	0.31423	0.369438	0.45103	0.52012	0.65875	0.831134	1.02768	1.24023	1.33577	1.57716	1.86722	2.48047	5.13881	73.3861
0	0	0	0	0.0390406	0.0693112	0.0925938	0.12213	0.146708	0.173856	0.200109	0.228189	0.248047	0.261232	0.314696	0.370582	0.451118	0.520184	0.65897	0.833297	1.02791	1.24023	1.33577	1.57957	1.8684	2.49272	5.15802	73.5286
0	0	0	0	0.0391067	0.0694708	0.0927299	0.122148	0.146963	0.174661	0.200124	0.228717	0.248047	0.261454	0.314772	0.370828	0.451124	0.520424	0.659169	0.833427	1.02855	1.24023	1.33577	1.57991	1.86933	2.49284	5.1625	73.8203
0	0	0	0	0.0391462	0.0696394	0.0929461	0.122378	0.147018	0.174703	0.200213	0.22881	0.248047	0.261462	0.315267	0.371648	0.451757	0.521523	0.662474	0.836247	1.03341	1.24023	1.33577	1.58229	1.87821	2.49284	5.16296	73.8276
0	0	0	0	0.0398133	0.0697962	0.0931931	0.122495	0.147489	0.174735	0.200492	0.228832	0.248047	0.262057	0.316064	0.371741	0.453027	0.522678	0.664499	0.836563	1.03397	1.24023	1.33577	1.58471	1.88036	2.49941	5.17937	73.9013
0	0	0	0	0.0398916	0.0701171	0.0933666	0.122603	0.147648	0.174858	0.201063	0.229136	0.248047	0.262574	0.316387	0.37207	0.4533	0.524267	0.664925	0.836914	1.0343	1.24023	1.33577	1.58774	1.88348	2.51392	5.18124	74.0633
0	0	0	0	0.0401656	0.0701759	0.09341	0.122632	0.147687	0.175129	0.201136	0.22931	0.248047	0.263085	0.316981	0.37207	0.453669	0.52447	0.667499	0.837446	1.0359	1.24023	1.33577	1.58817	1.88907	2.52959	5.21489	79.3468
0	0	0	0	0.0402045	0.0702448	0.0934663	0.12266	0.147917	0.175396	0.201292	0.229311	0.248047	0.263157	0.317777	0.37207	0.454142	0.524718	0.667753	0.838755	1.03598	1.24023	1.33577	1.58827	1.8897	2.53246	5.22949	81.5354
0	0	0	0	0.0404929	0.0703223	0.0935615	0.122905	0.147955	0.175396	0.201423	0.229428	0.248047	0.263324	0.317995	0.37207	0.45425	0.525232	0.667761	0.838865	1.03686	1.24023	1.33577	1.58827	1.89421	2.54154	5.25602	81.5989
0	0	0	0.00397069	0.0405246	0.0703427	0.0936574	0.123082	0.148028	0.175396	0.201453	0.22962	0.248047	0.263694	0.318165	0.372915	0.45505	0.525314	0.667887	0.839358	1.03715	1.24023	1.33577	1.58827	1.89929	2.54883	5.25602	81.8934
0	0	0	0.00489382	0.0407617	0.0705082	0.0936777	0.123175	0.148194	0.175396	0.20152	0.229786	0.248047	0.263734	0.318367	0.372935	0.45582	0.526187	0.668675	0.840456	1.03716	1.24023	1.33779	1.58827	1.90093	2.56036	5.28478	82.1962
0	0	0	0.00550474	0.0408431	0.0705459	0.0936971	0.123514	0.148384	0.175396	0.201538	0.229799	0.248047	0.263804	0.319053	0.373243	0.455948	0.526356	0.669708	0.840926	1.03855	1.24023	1.344	1.58827	1.90168	2.57449	5.30264	82.6082
0	0	0	0.00657353	0.0408732	0.0706502	0.0938735	0.123751	0.14864	0.175396	0.201605	0.229915	0.248047	0.264061	0.319185	0.374642	0.455948	0.52663	0.670046	0.841229	1.04004	1.24023	1.34796	1.58827	1.9037	2.58214	5.33257	83.1878
0	0	0	0.00699884	0.0409064	0.0711511	0.0939034	0.124023	0.148683	0.175396	0.20179	0.230102	0.248047	0.264301	0.319439	0.375545	0.455984	0.527618	0.670636	0.841485	1.04088	1.24023	1.34797	1.58827	1.9041	2.58969	5.33445	83.7217
0	0	0	0.0070033	0.0410186	0.0711944	0.0939409	0.124023	0.148862	0.175396	0.201825	0.23045	0.248047	0.264389	0.319482	0.375709	0.456288	0.527899	0.670894	0.842136	1.04167	1.24023	1.34829	1.58827	1.90442	2.61095	5.33877
0	0	0	0.00713862	0.0411326	0.07125	0.0939448	0.124023	0.149126	0.175396	0.201906	0.230692	0.248047	0.264536	0.319644	0.375756	0.456312	0.529034	0.671045	0.8428	1.04196	1.24023	1.35041	1.58827	1.90456	2.6363	5.34309
0	0	0	0.00836124	0.0414353	0.0714773	0.0940226	0.124023	0.149679	0.175396	0.20213	0.231025	0.248047	0.264609	0.319777	0.376053	0.456459	0.529213	0.67225	0.843004	1.04492	1.24023	1.35121	1.58827	1.90974	2.63677	5.35324
0	0	0	0.00912057	0.0415987	0.0715979	0.094053	0.124023	0.149689	0.175396	0.202624	0.231293	0.248047	0.264666	0.320177	0.376596	0.458045	0.529538	0.672446	0.843079	1.04589	1.24023	1.35237	1.59025	1.91553	2.63849	5.4018
0	0	0	0.00944046	0.0416903	0.0717894	0.0941313	0.124023	0.149694	0.175396	0.202624	0.231397	0.248047	0.264703	0.320564	0.376701	0.458412	0.531436	0.672579	0.844693	1.04692	1.24023	1.35331	1.59287	1.91661	2.65212	5.40321
0	0	0	0.00953126	0.0417407	0.0718271	0.0941619	0.124023	0.149972	0.175396	0.202966	0.231546	0.248047	0.265201	0.321489	0.377501	0.458484	0.531538	0.672888	0.844814	1.04888	1.24023	1.35597	1.59301	1.91671	2.65592	5.45844
0	0	0	0.00971271	0.0422541	0.0718979	0.0945277	0.124023	0.150193	0.175396	0.203196	0.231742	0.248047	0.265338	0.322105	0.377523	0.458628	0.53206	0.673536	0.846213	1.04914	1.24023	1.35894	1.5938	1.91709	2.67155	5.4697
0	0	0	0.0114108	0.0428949	0.0720709	0.0945511	0.124023	0.150203	0.175594	0.203238	0.231843	0.248047	0.265468	0.322181	0.377607	0.459465	0.533019	0.67354	0.848765	1.04962	1.24023	1.36032	1.59582	1.92014	2.67155	5.50753
0	0	0	0.0114108	0.0433353	0.0721025	0.0945514	0.124023	0.150243	0.175808	0.20337	0.232436	0.248047	0.26612	0.322482	0.378109	0.459625	0.533024	0.673809	0.851361	1.04967	1.24023	1.36153	1.59746	1.92086	2.67155	5.56929
0	0	0	0.0114108	0.0433458	0.0722162	0.0946144	0.124023	0.150549	0.175846	0.203473	0.232608	0.248047	0.2666	0.322894	0.378263	0.459651	0.533151	0.674118	0.852049	1.04967	1.24023	1.36744	1.60014	1.92321	2.67155	5.59596
0	0	0	0.0114108	0.0436233	0.0722709	0.0947852	0.124023	0.150809	0.176194	0.203648	0.232788	0.248047	0.266855	0.323783	0.378487	0.460448	0.53322	0.67568	0.853557	1.05237	1.24023	1.36786	1.6012	1.9314	2.67862	5.60306
0	0	0	0.0115388	0.043797	0.07235	0.0948876	0.124023	0.150947	0.176355	0.203765	0.233091	0.248047	0.266857	0.323784	0.378489	0.460691	0.533454	0.67665	0.855692	1.05237	1.24023	1.36941	1.60973	1.93731	2.68635	5.72661
0	0	0	0.0122155	0.044083	0.0723839	0.094889	0.124023	0.15114	0.176377	0.2039	0.233122	0.248047	0.26766	0.323959	0.378902	0.461135	0.534844	0.676751	0.855906	1.05237	1.24023	1.36997	1.61042	1.93731	2.69839	5.75243
0	0	0	0.0124023	0.044133	0.0724383	0.0948925	0.124023	0.151758	0.176628	0.203904	0.233135	0.248047	0.267926	0.323963	0.380814	0.461285	0.535865	0.677083	0.857091	1.05237	1.24023	1.37164	1.6123	1.93731	2.69865	5.79122
0	0	0	0.0129157	0.0441435	0.0726258	0.0949619	0.124023	0.151937	0.176791	0.203906	0.233154	0.248047	0.267995	0.324024	0.380841	0.462014	0.535907	0.677743	0.857329	1.05356	1.24023	1.37418	1.61367	1.93731	2.71863	5.85145
0	0	0	0.0132566	0.0444767	0.0729571	0.0952591	0.124023	0.152009	0.17689	0.203906	0.233475	0.248047	0.269237	0.324979	0.381081	0.462704	0.53707	0.678158	0.857537	1.05458	1.24023	1.37954	1.61437	1.93764	2.71879	5.86101
0	0	0	0.0137688	0.0448281	0.0729638	0.0954384	0.124023	0.152207	0.177071	0.203958	0.234072	0.248047	0.269401	0.325142	0.381198	0.462892	0.537295	0.678822	0.858498	1.05558	1.24023	1.38546	1.61522	1.94483	2.72561	5.92013
0	0	0	0.0144129	0.0453772	0.0733704	0.0956101	0.124023	0.152427	0.177259	0.204233	0.234591	0.248047	0.269453	0.325426	0.381779	0.463636	0.537374	0.679418	0.860876	1.05657	1.24023	1.38662	1.6161	1.9527	2.73949	6.13885
0	0	0	0.0146851	0.0457129	0.0734983	0.095729	0.124023	0.152598	0.177536	0.204259	0.23482	0.248047	0.269581	0.325763	0.382101	0.466653	0.53805	0.681267	0.861417	1.05732	1.24023	1.38662	1.61881	1.95782	2.74517	6.16046
0	0	0	0.0157295	0.0458823	0.0737033	0.0958939	0.124023	0.152665	0.178007	0.204766	0.235077	0.248047	0.269876	0.325897	0.382163	0.466941	0.538415	0.681508	0.861932	1.05763	1.24023	1.38662	1.62058	1.96098	2.75273	6.33834
0	0	0	0.0158877	0.0459264	0.0741863	0.095931	0.124023	0.152696	0.17801	0.205501	0.235097	0.248047	0.270047	0.326527	0.383341	0.467376	0.538816	0.681539	0.862212	1.05832	1.24023	1.38662	1.62218	1.96098	2.75422	6.38083
0	0	0	0.015906	0.0459267	0.0742278	0.0961786	0.124023	0.152798	0.17821	0.20599	0.23547	0.248047	0.270798	0.326781	0.383658	0.468216	0.539028	0.681832	0.862987	1.05913	1.24023	1.38662	1.62284	1.9637	2.75462	6.54868
0	0	0	0.0159432	0.0459714	0.0742436	0.0962045	0.124023	0.15282	0.178718	0.206069	0.23548	0.248047	0.271903	0.32689	0.384042	0.46826	0.539118	0.682637	0.863446	1.05949	1.24023	1.38662	1.62378	1.97106	2.76425	6.98506
0	0	0	0.0163203	0.0460615	0.0744095	0.0963889	0.124023	0.152904	0.17889	0.206079	0.235599	0.248047	0.271983	0.327505	0.384066	0.468624	0.539129	0.68273	0.863537	1.06274	1.24023	1.38662	1.6291	1.97835	2.76954	7.01583
0	0	0	0.016789	0.0462649	0.0747052	0.09654	0.124023	0.15302	0.178916	0.206153	0.235624	0.248047	0.272321	0.327518	0.385166	0.468655	0.539275	0.682831	0.864415	1.06466	1.24023	1.38662	1.63088	1.97874	2.77325	7.05518
0	0	0	0.018242	0.0467521	0.0748893	0.0965449	0.124023	0.153048	0.17905	0.206176	0.235847	0.248047	0.272642	0.327518	0.387401	0.469023	0.539837	0.683244	0.865101	1.06599	1.24023	1.39297	1.63217	1.97976	2.77325	7.07975
0	0	0	0.0182824	0.046814	0.0749045	0.0967104	0.124023	0.153494	0.179052	0.206438	0.236197	0.248047	0.272687	0.328449	0.387485	0.46903	0.540174	0.683267	0.865603	1.06727	1.24023	1.39589	1.63378	1.98438	2.77325	7.16361
0	0	0	0.0189143	0.0468306	0.0750431	0.096817	0.124023	0.153602	0.179091	0.20645	0.236435	0.248047	0.272744	0.328496	0.38759	0.469668	0.540368	0.68434	0.870053	1.06742	1.24023	1.39796	1.63391	1.98438	2.77325	7.17483
0	0	0	0.0190582	0.0476205	0.0750712	0.0969686	0.124023	0.153913	0.179405	0.206469	0.236613	0.248047	0.272853	0.328611	0.387648	0.469786	0.542824	0.684406	0.870242	1.06859	1.24031	1.40277	1.63486	1.99122	2.78278	7.18317
0	0	0	0.0194816	0.0476939	0.0751755	0.0971661	0.124023	0.154001	0.179435	0.206492	0.236618	0.248047	0.272965	0.328672	0.387891	0.470541	0.543107	0.685244	0.870856	1.06893	1.24044	1.40428	1.63926	1.99489	2.79435	7.20291
0	0	0	0.0195368	0.0476975	0.0752078	0.0973079	0.124023	0.154434	0.179458	0.206584	0.236756	0.248047	0.273157	0.329233	0.388464	0.471581	0.543464	0.686051	0.871201	1.07063	1.24483	1.40853	1.64044	1.99859	2.8051	7.2041
0	0	0	0.0197855	0.0485919	0.0752973	0.0973155	0.124023	0.154535	0.179942	0.20661	0.23763	0.248047	0.273174	0.330012	0.388473	0.4729	0.54374	0.687151	0.871718	1.07131	1.24651	1.40892	1.64236	1.99864	2.81398	7.40407
0	0	0	0.019824	0.0486289	0.0753696	0.0977022	0.124023	0.154669	0.180201	0.207585	0.237706	0.248047	0.273279	0.330193	0.389372	0.472906	0.543806	0.687492	0.872644	1.07247	1.24886	1.41704	1.64407	1.99982	2.8149	7.43097
0	0	0	0.0198476	0.0486831	0.0753864	0.0977639	0.124023	0.154787	0.180394	0.207867	0.238029	0.248047	0.273877	0.330388	0.389514	0.473485	0.543862	0.687924	0.874249	1.07317	1.25386	1.41821	1.64887	1.99982	2.82086	7.44554
0	0	0	0.0207442	0.0488561	0.0754728	0.0978112	0.124023	0.154797	0.180434	0.207882	0.238206	0.248047	0.274297	0.330445	0.390035	0.474722	0.544282	0.688015	0.874548	1.0752	1.25502	1.42055	1.64968	1.99982	2.82817	7.44704
0	0	0	0.0210833	0.0489039	0.0756319	0.0979182	0.124023	0.15492	0.180625	0.207945	0.238441	0.248047	0.274335	0.331251	0.390081	0.475365	0.544407	0.688628	0.874677	1.07524	1.25626	1.42079	1.64973	1.99982	2.83508	7.47811
0	0	0	0.0211877	0.0490721	0.0757711	0.0979962	0.124023	0.155013	0.181054	0.208026	0.238755	0.248047	0.275045	0.331263	0.390092	0.475464	0.545505	0.689237	0.875321	1.07616	1.25707	1.4231	1.65199	1.99982	2.8442	7.62748
0	0	0	0.0215076	0.049322	0.0759024	0.0983574	0.124023	0.155526	0.181105	0.208195	0.238772	0.248047	0.275072	0.332371	0.390423	0.475985	0.545756	0.690852	0.876978	1.07724	1.25878	1.42812	1.65248	2.00056	2.89536	7.64648
0	0	0	0.0221211	0.0493739	0.0760462	0.0983976	0.124023	0.155794	0.181112	0.208279	0.238878	0.248047	0.275108	0.332778	0.391739	0.476275	0.546126	0.691289	0.876978	1.07949	1.25897	1.43079	1.6525	2.00336	2.90331	7.67535
0	0	0	0.0224126	0.0494804	0.0762418	0.0985134	0.124023	0.155861	0.181711	0.208304	0.239243	0.248047	0.275178	0.33327	0.391974	0.476599	0.546322	0.691628	0.878049	1.07954	1.26005	1.44193	1.65465	2.01141	2.91636	7.70544
0	0	0	0.0224524	0.0494804	0.0762994	0.0985948	0.124023	0.155996	0.181732	0.20868	0.239268	0.248047	0.275659	0.33341	0.391982	0.477076	0.546936	0.692151	0.878762	1.07977	1.26012	1.44393	1.65642	2.0188	2.91987	7.78883
0	0	0	0.0227589	0.0494804	0.0763417	0.0987355	0.124023	0.156475	0.182178	0.208817	0.239496	0.248047	0.275951	0.333509	0.392047	0.477233	0.547134	0.692589	0.879626	1.08183	1.26042	1.44635	1.6579	2.01979	2.95884	7.78925
0	0	0	0.0229667	0.0495675	0.076541	0.0987645	0.124023	0.156504	0.182487	0.208835	0.239601	0.248047	0.275993	0.333778	0.392195	0.478034	0.547157	0.693069	0.880086	1.08203	1.2648	1.44635	1.65967	2.02079	2.96366	7.84393
0	0	0	0.023203	0.0496317	0.0765825	0.0987927	0.124023	0.156598	0.182616	0.208845	0.23962	0.248047	0.276943	0.333785	0.392197	0.478574	0.547197	0.693843	0.880863	1.08378	1.2648	1.44635	1.66393	2.02487	2.96708	8.06389
0	0	0	0.0235174	0.0497835	0.0767132	0.0988217	0.124023	0.156728	0.182869	0.209302	0.239706	0.248047	0.277325	0.334314	0.392197	0.47876	0.547378	0.694878	0.881494	1.08387	1.2648	1.44635	1.66395	2.02757	2.97849	8.09877
0	0	0	0.0239137	0.0499754	0.0768494	0.0990015	0.124023	0.156799	0.183585	0.209303	0.239986	0.248047	0.277325	0.334371	0.392197	0.479551	0.548175	0.694906	0.881662	1.08882	1.2648	1.44635	1.6649	2.03256	2.98134	8.13654
0	0	0	0.0239137	0.0501645	0.0768766	0.099052	0.124023	0.157071	0.183796	0.209596	0.240043	0.248047	0.277325	0.334743	0.392197	0.479652	0.549148	0.69647	0.882968	1.09214	1.2648	1.44635	1.66711	2.03414	2.98688	8.32437
0	0	0	0.0239378	0.0502043	0.0772095	0.0991487	0.124023	0.157133	0.1839	0.209642	0.240343	0.248047	0.277325	0.334906	0.392197	0.479857	0.549537	0.696586	0.883183	1.09222	1.2648	1.44635	1.66788	2.0367	2.98688	8.36078
0	0	0	0.0244773	0.0502801	0.0773222	0.0993311	0.124023	0.157162	0.184181	0.209855	0.240465	0.248047	0.277325	0.335703	0.392762	0.480173	0.549547	0.697329	0.88425	1.09336	1.2648	1.44635	1.66966	2.0414	2.99432	8.36078
0	0	0	0.0249595	0.0504324	0.0774546	0.099461	0.124023	0.157357	0.184201	0.210191	0.240514	0.248047	0.277325	0.335846	0.392858	0.481391	0.550177	0.697637	0.887092	1.0936	1.2648	1.44635	1.67015	2.04545	2.99555	8.38696
0	0	0	0.0256929	0.0507469	0.0776813	0.0999879	0.124038	0.158088	0.184478	0.210361	0.240891	0.248047	0.277664	0.335981	0.393074	0.481685	0.550268	0.698338	0.887249	1.09365	1.2648	1.44635	1.67035	2.04706	2.99716	8.42845
0	0	0	0.026242	0.0508092	0.0778169	0.10007	0.124039	0.158503	0.184748	0.210632	0.240919	0.248047	0.279449	0.336057	0.393126	0.4824	0.550405	0.698481	0.890095	1.09419	1.2648	1.44635	1.67224	2.04982	2.99716	8.43451
0	0	0	0.026665	0.0510998	0.0778292	0.10057	0.124045	0.159036	0.185025	0.210654	0.241108	0.248047	0.279591	0.336395	0.393309	0.48294	0.550546	0.69867	0.891014	1.09486	1.2648	1.44635	1.67614	2.05086	2.99716	8.48632
0	0	0	0.0267965	0.0515371	0.0780495	0.100817	0.124165	0.159206	0.185054	0.210693	0.241123	0.248047	0.279946	0.336409	0.393327	0.483126	0.551907	0.699217	0.891675	1.09533	1.2648	1.44635	1.67867	2.06439	3.00351	8.49266
0	0	0	0.0268355	0.0516434	0.0781228	0.10099	0.124312	0.159262	0.185241	0.210891	0.241255	0.248047	0.280022	0.336662	0.393534	0.48324	0.552278	0.700216	0.892476	1.09571	1.2648	1.44635	1.68286	2.07069	3.03752	8.50081
0	0	0	0.0270007	0.0516533	0.0783314	0.101157	0.124418	0.159398	0.185346	0.210991	0.241354	0.248047	0.280254	0.336821	0.393943	0.483461	0.5533	0.700808	0.893002	1.09627	1.2648	1.44635	1.68307	2.07132	3.06538	8.57198
0	0	0	0.027465	0.0518297	0.0784079	0.101216	0.124429	0.159618	0.185694	0.211096	0.241506	0.248047	0.280726	0.336938	0.39403	0.483682	0.554292	0.701392	0.894346	1.09821	1.2648	1.44635	1.68446	2.07283	3.06538	8.59618
0	0	0	0.027695	0.05198	0.0784534	0.101322	0.124457	0.159688	0.185748	0.211977	0.241655	0.248047	0.280898	0.337052	0.394125	0.483906	0.55465	0.701583	0.894346	1.09876	1.2648	1.44635	1.68588	2.07436	3.06555	8.60154
0	0	0	0.0277317	0.0521031	0.0784803	0.101407	0.124534	0.159728	0.185804	0.212047	0.241729	0.248047	0.281173	0.337169	0.394479	0.483915	0.55465	0.701583	0.894346	1.0997	1.2648	1.44635	1.68786	2.07483	3.06708	8.6078
0	0	0	0.0278487	0.0521046	0.0789305	0.10141	0.124969	0.159851	0.185958	0.21217	0.242004	0.248047	0.281709	0.339167	0.39477	0.483925	0.55465	0.701583	0.894346	1.10143	1.2648	1.44752	1.69795	2.07756	3.06817	8.61048
0	0	0	0.0282403	0.0521326	0.0790165	0.101793	0.125161	0.160136	0.186318	0.212245	0.242557	0.248047	0.282656	0.339274	0.395205	0.48407	0.55465	0.701583	0.894346	1.10277	1.2648	1.44868	1.70121	2.08183	3.07098	8.61048
0	0	0	0.0282624	0.0521982	0.0791736	0.101841	0.125247	0.160507	0.186655	0.212265	0.243092	0.248047	0.28322	0.339408	0.395258	0.484487	0.55465	0.701583	0.894346	1.10279	1.2648	1.45043	1.70398	2.084	3.09365	8.62333
0	0	0	0.0292319	0.0524203	0.0792793	0.101915	0.125252	0.160606	0.186655	0.212487	0.243594	0.248047	0.283261	0.34058	0.395366	0.485401	0.55465	0.701583	0.894346	1.10438	1.2648	1.45229	1.70966	2.08745	3.09575	8.76978
0	0	0	0.0293286	0.0524335	0.0792793	0.101953	0.125259	0.160738	0.186677	0.212629	0.24368	0.248047	0.283981	0.340845	0.395413	0.485443	0.55465	0.701583	0.894346	1.10545	1.2648	1.45268	1.7107	2.096	3.09693	8.8327
0	0	0	0.0294112	0.0525873	0.0796746	0.101953	0.125297	0.160809	0.186803	0.212695	0.24381	0.248047	0.284197	0.340874	0.395718	0.486409	0.55465	0.701943	0.894346	1.10554	1.2648	1.45367	1.71307	2.09934	3.11917	8.8892
0	0	0	0.0300439	0.0528137	0.0797428	0.101953	0.125324	0.160973	0.186852	0.212788	0.243904	0.248047	0.284508	0.341165	0.395928	0.486574	0.55465	0.702654	0.894346	1.10693	1.2648	1.45396	1.71427	2.10041	3.15428	8.93912
0	0	0	0.0308868	0.0529778	0.0797428	0.101953	0.12561	0.161103	0.186865	0.213065	0.244055	0.248047	0.284527	0.341211	0.396563	0.487274	0.55465	0.702744	0.894997	1.10718	1.26524	1.4549	1.71711	2.10181	3.15712	8.98635
0	0	0	0.0309994	0.0531106	0.0798715	0.101953	0.125734	0.161149	0.18703	0.213136	0.244359	0.248047	0.284646	0.341916	0.396627	0.487584	0.55465	0.702979	0.895573	1.1093	1.26524	1.45765	1.71856	2.10984	3.16219	9.17635
0	0	0	0.0310923	0.0532066	0.0805852	0.101953	0.126494	0.161518	0.187145	0.213221	0.244432	0.248047	0.284952	0.342104	0.396842	0.487631	0.55465	0.703022	0.896393	1.1093	1.2656	1.45856	1.72353	2.11436	3.18675	9.24406
0	0	0	0.0311839	0.0537535	0.0808256	0.101953	0.126699	0.161576	0.187302	0.213458	0.244494	0.248047	0.285047	0.34213	0.397012	0.488026	0.55465	0.703323	0.896543	1.1093	1.27006	1.46978	1.7239	2.12562	3.19327	9.28769
0	0	0	0.0312519	0.0538536	0.080893	0.101953	0.127083	0.161723	0.187771	0.213509	0.244608	0.248047	0.285308	0.342201	0.397157	0.488279	0.55465	0.703432	0.896867	1.1093	1.2724	1.47791	1.72445	2.12884	3.19429	9.29288
0	0	0	0.0312682	0.0540539	0.0812644	0.101953	0.127084	0.161759	0.187814	0.2137	0.244832	0.248047	0.285989	0.342297	0.397353	0.488314	0.55465	0.705918	0.897004	1.1093	1.27402	1.47892	1.7255	2.13378	3.20836	9.38689
0	0	0	0.0313978	0.0541106	0.0815954	0.101953	0.127378	0.161955	0.187847	0.213799	0.244969	0.248047	0.285989	0.342469	0.397822	0.488319	0.55465	0.70643	0.897593	1.1093	1.27414	1.47946	1.72745	2.13378	3.22461	9.47499
0	0	0	0.0315562	0.0547038	0.0817361	0.10237	0.127503	0.162018	0.187994	0.213941	0.245184	0.248047	0.286028	0.342677	0.397875	0.488604	0.555067	0.706734	0.898654	1.1093	1.27766	1.47985	1.72839	2.13378	3.22461	9.54255
0	0	0	0.0315783	0.054913	0.0819099	0.102525	0.12758	0.162087	0.188124	0.21403	0.245303	0.248047	0.286199	0.343357	0.39867	0.489108	0.557172	0.706786	0.899949	1.1093	1.27922	1.48074	1.72992	2.13378	3.22461	9.67155
0	0	0	0.0319263	0.0549761	0.0820882	0.102732	0.127899	0.162247	0.188188	0.214141	0.245469	0.248047	0.286525	0.343683	0.398742	0.489258	0.557345	0.707026	0.901896	1.1093	1.28186	1.48137	1.73138	2.14892	3.22461	9.73396
0	0	0	0.0321051	0.0549962	0.0822806	0.103044	0.12792	0.162287	0.188205	0.214495	0.245872	0.248047	0.286861	0.344044	0.39882	0.489478	0.557777	0.708151	0.902969	1.10971	1.28255	1.482	1.73401	2.14908	3.23414	9.81348
0	0	0	0.0321051	0.0553785	0.0823054	0.103221	0.127973	0.162303	0.188231	0.214497	0.245934	0.248047	0.286977	0.34428	0.399007	0.489776	0.558363	0.709069	0.904933	1.1118	1.2834	1.48554	1.73504	2.1507	3.24564	9.8394
0	0	0	0.0323361	0.0558057	0.0823846	0.103338	0.128	0.162827	0.188311	0.214561	0.246651	0.248047	0.286994	0.344567	0.399603	0.490112	0.559329	0.709841	0.906175	1.11247	1.28369	1.48822	1.73516	2.15478	3.28289	9.90842
0	0	0	0.0327884	0.0560697	0.082521	0.103453	0.128433	0.163333	0.188332	0.215058	0.246852	0.248047	0.287503	0.344648	0.400881	0.490181	0.559384	0.712351	0.90621	1.11263	1.28706	1.48828	1.73633	2.16059	3.31354	9.91257
0	0	0	0.0328276	0.0560951	0.0827882	0.103462	0.128624	0.16373	0.188334	0.215158	0.246965	0.248047	0.288179	0.345728	0.401213	0.490451	0.559813	0.712443	0.908936	1.11369	1.28716	1.48828	1.73633	2.16252	3.32393	9.91257
0	0	0	0.0329447	0.0563566	0.082805	0.10389	0.128708	0.16373	0.188359	0.215423	0.247374	0.248047	0.288358	0.346255	0.401919	0.490618	0.560307	0.712477	0.90896	1.11707	1.28728	1.48828	1.73633	2.16348	3.3279	10.0366
0	0	0	0.0333902	0.0564186	0.0832718	0.103984	0.128711	0.163889	0.188481	0.215495	0.247459	0.248047	0.288367	0.346604	0.402128	0.492055	0.561027	0.712721	0.910407	1.11744	1.29069	1.48828	1.73633	2.16666	3.3279	10.0451
0	0	0	0.0335231	0.0566243	0.0833569	0.103992	0.128869	0.163916	0.188759	0.216281	0.248047	0.248047	0.288856	0.346664	0.402135	0.492056	0.56159	0.712783	0.910542	1.11835	1.29365	1.48828	1.73786	2.16747	3.36445	10.1103
0	0	0	0.0335334	0.0571765	0.0833882	0.10411	0.128959	0.164082	0.188851	0.217071	0.248047	0.248047	0.289312	0.34784	0.402507	0.492658	0.561794	0.713623	0.9119	1.11938	1.30311	1.48828	1.73817	2.17563	3.39807	10.2136
0	0	0	0.0337725	0.0578286	0.0836269	0.104289	0.12898	0.164389	0.18892	0.217547	0.248047	0.248047	0.289478	0.348211	0.402937	0.492767	0.561862	0.713672	0.912259	1.12112	1.30572	1.4893	1.73908	2.17567	3.40615	10.2279
0	0	0	0.0339969	0.0578545	0.083711	0.10431	0.129123	0.164396	0.189143	0.217547	0.248047	0.248047	0.289482	0.348324	0.403017	0.494272	0.56204	0.713672	0.913195	1.12262	1.30621	1.48977	1.74009	2.17785	3.42134	10.3171
0	0	0	0.034374	0.0579402	0.0839266	0.104395	0.129191	0.164454	0.189156	0.217869	0.248047	0.248304	0.289939	0.348591	0.403114	0.494587	0.562271	0.7145	0.914143	1.12267	1.30647	1.49858	1.74898	2.18444	3.43191	10.3231
0	0	0	0.0344316	0.0580564	0.0839749	0.104574	0.129674	0.164534	0.189286	0.217965	0.248047	0.248453	0.290415	0.348647	0.40336	0.494694	0.562916	0.717475	0.914451	1.12275	1.30788	1.49858	1.75273	2.18532	3.43646	10.3884
0	0	0	0.0345928	0.0584575	0.0841154	0.104699	0.129819	0.164967	0.189413	0.218046	0.248047	0.248766	0.290662	0.348885	0.404262	0.495166	0.562916	0.717853	0.914664	1.12302	1.30831	1.49858	1.75273	2.19298	3.45489	10.3975
0	0	0	0.0346068	0.0586286	0.084304	0.104762	0.130067	0.165162	0.189465	0.218058	0.248047	0.248832	0.290783	0.349489	0.40482	0.49517	0.564449	0.718103	0.914932	1.12308	1.30971	1.50268	1.75396	2.19868	3.45489	10.4066
0	0	0	0.0346263	0.0589371	0.0843903	0.105078	0.130125	0.165226	0.189486	0.218081	0.248047	0.248979	0.290969	0.34998	0.405492	0.49534	0.565195	0.718662	0.915324	1.1236	1.31421	1.50389	1.75396	2.2003	3.46791	10.4876
0	0	0	0.0348515	0.0591065	0.0844079	0.105574	0.130178	0.16529	0.189579	0.218101	0.248047	0.249387	0.291711	0.350503	0.406299	0.495724	0.565776	0.718825	0.915531	1.12369	1.31659	1.50682	1.75396	2.20087	3.46796	10.5032
0	0	0	0.034876	0.059184	0.0844506	0.105699	0.130178	0.165604	0.189588	0.218268	0.248047	0.249503	0.292052	0.350791	0.406893	0.496055	0.566458	0.720215	0.916572	1.12758	1.31964	1.50776	1.75396	2.20145	3.47266	10.5056
0	0	0	0.0349231	0.0592288	0.0846397	0.105703	0.130215	0.165819	0.189932	0.218547	0.248047	0.249717	0.29219	0.350791	0.406928	0.496094	0.566868	0.720917	0.918481	1.12794	1.32099	1.50802	1.75396	2.20906	3.47266	10.5412
0	0	0	0.0349687	0.0592964	0.0847032	0.105824	0.13033	0.165916	0.189981	0.218607	0.248047	0.249753	0.292208	0.350791	0.407585	0.496094	0.567282	0.720999	0.919864	1.12813	1.32141	1.50881	1.75396	2.20976	3.49659	10.5845
0	0	0	0.0358136	0.0597084	0.0847125	0.106004	0.130471	0.166203	0.189982	0.218853	0.248047	0.250018	0.292221	0.350791	0.407761	0.496094	0.567557	0.721305	0.920412	1.12824	1.32351	1.51106	1.75396	2.21317	3.50369	10.738
0	0	0	0.0358308	0.0598253	0.0851953	0.106169	0.130574	0.166442	0.190303	0.219157	0.248047	0.250381	0.292633	0.350791	0.408329	0.496094	0.568189	0.7217	0.921575	1.12915	1.32378	1.51118	1.75396	2.22829	3.50369	10.8966
0	0	0	0.0360584	0.0599362	0.0853501	0.106438	0.130771	0.166457	0.190524	0.219261	0.248047	0.251016	0.292693	0.350791	0.408896	0.496094	0.568189	0.722746	0.923503	1.13004	1.32474	1.51119	1.75396	2.23242	3.50818	11.0513
0	0	0	0.0360692	0.0599863	0.0855316	0.106609	0.130819	0.166484	0.190718	0.219662	0.248047	0.251099	0.293001	0.350791	0.40892	0.496094	0.568547	0.723175	0.924844	1.13264	1.32509	1.51159	1.75396	2.23242	3.51357	11.0513
0	0	0	0.0361215	0.0603078	0.0860699	0.106872	0.131237	0.166764	0.190809	0.220053	0.248047	0.251317	0.293472	0.350791	0.409018	0.496094	0.569094	0.723175	0.925864	1.13432	1.33173	1.5116	1.75396	2.23242	3.53083	11.0513
0	0	0	0.0361538	0.0607777	0.0860881	0.107493	0.131676	0.167194	0.191022	0.220236	0.248047	0.252074	0.293815	0.350791	0.409879	0.496094	0.569635	0.723175	0.926067	1.13534	1.33395	1.51279	1.75396	2.23242	3.59159	11.0763
0	0	0	0.0361896	0.0608524	0.0861473	0.10779	0.131732	0.167197	0.191052	0.220347	0.248047	0.252516	0.293918	0.350791	0.410095	0.496094	0.570205	0.723175	0.930942	1.13736	1.33523	1.5136	1.75396	2.23242	3.59174	11.2509
0	0	0	0.0362083	0.0609583	0.0863798	0.107988	0.131775	0.167369	0.191333	0.220437	0.248047	0.252538	0.293956	0.350791	0.410506	0.496094	0.570487	0.723175	0.931816	1.14048	1.33577	1.51666	1.75662	2.23242	3.63127	11.2984
0	0	0	0.0362753	0.0611233	0.0868322	0.108071	0.132158	0.167728	0.191357	0.220451	0.248047	0.252653	0.294128	0.350791	0.410873	0.496094	0.571586	0.723175	0.9324	1.14093	1.33577	1.51685	1.75671	2.23242	3.63944	11.4209
0	0	0	0.0362914	0.0612742	0.0871448	0.108443	0.132491	0.167728	0.191616	0.220451	0.248047	0.252712	0.294271	0.350791	0.410886	0.496094	0.571613	0.723936	0.933928	1.14495	1.33577	1.51765	1.76192	2.23356	3.68748	11.4209
0	0	0	0.036342	0.0614417	0.0872083	0.109029	0.132614	0.167783	0.192153	0.221151	0.248047	0.252873	0.294505	0.350791	0.411035	0.496094	0.571693	0.723985	0.934032	1.14595	1.33577	1.52048	1.76336	2.2365	3.68748	11.4774
0	0	0	0.0366577	0.0615168	0.0873002	0.109251	0.132636	0.167858	0.192326	0.221262	0.248047	0.253519	0.29463	0.350791	0.411183	0.496094	0.572036	0.72405	0.934366	1.146	1.33577	1.52109	1.76717	2.23833	3.68748	11.6186
0	0	0	0.0369042	0.0616724	0.0873076	0.1094	0.132746	0.167902	0.192543	0.221503	0.248047	0.253673	0.29517	0.350791	0.411571	0.496094	0.572107	0.72558	0.935148	1.14889	1.33577	1.5221	1.77049	2.2385	3.69089	11.6898
0	0	0	0.0369642	0.0617429	0.0873637	0.109892	0.133017	0.167911	0.192668	0.221562	0.248047	0.254225	0.2952	0.350791	0.411836	0.496094	0.572909	0.727432	0.935428	1.14899	1.33577	1.52332	1.77575	2.23994	3.7207	11.8467
0	0	0	0.0369692	0.0618206	0.0873749	0.109968	0.133027	0.168056	0.192771	0.221935	0.248047	0.254463	0.295467	0.350791	0.411939	0.496094	0.574828	0.727926	0.937497	1.14912	1.33577	1.52673	1.77641	2.24616	3.7207	11.8691
0	0	0	0.0369985	0.0618789	0.0876333	0.110022	0.133234	0.168226	0.192783	0.222165	0.248047	0.254763	0.295619	0.350791	0.412141	0.496094	0.576735	0.727986	0.937609	1.15383	1.33577	1.5268	1.77855	2.24616	3.7207	11.9095
0	0	0	0.0370101	0.0620933	0.0876417	0.110039	0.133293	0.168243	0.192961	0.222293	0.248047	0.254922	0.295751	0.350791	0.412382	0.496094	0.577163	0.728041	0.937907	1.15516	1.33577	1.52984	1.77875	2.24616	3.7207	11.9321
0	0	0	0.0370458	0.062099	0.0876504	0.110279	0.133381	0.168262	0.192992	0.222472	0.248047	0.255546	0.296142	0.351102	0.412523	0.496094	0.57732	0.728423	0.93896	1.15756	1.33577	1.53035	1.77876	2.25544	3.7207	11.9707
0	0	0	0.0374651	0.0621091	0.0877121	0.110622	0.133435	0.16844	0.193069	0.223156	0.248047	0.255586	0.296178	0.351382	0.412782	0.496094	0.578429	0.728677	0.939138	1.1576	1.33577	1.53124	1.7795	2.26567	3.7207	12.0021
0	0	0	0.0379698	0.0621709	0.0881148	0.110651	0.133685	0.168605	0.193239	0.223201	0.248047	0.255602	0.297279	0.351499	0.412808	0.496094	0.578847	0.729106	0.939961	1.15838	1.33577	1.53486	1.78051	2.26807	3.7207	12.1644
0	0	0	0.0381839	0.0621713	0.0882535	0.110694	0.133895	0.168768	0.193292	0.223524	0.248047	0.255822	0.29742	0.352497	0.412815	0.496094	0.580525	0.73028	0.942672	1.15975	1.33577	1.53519	1.78117	2.26815	3.72896	12.1771
0	0	0	0.0383521	0.0621758	0.0883244	0.110901	0.134454	0.168928	0.193477	0.223623	0.248047	0.255831	0.29756	0.352883	0.413321	0.496094	0.580655	0.73031	0.944054	1.16263	1.33579	1.53669	1.78237	2.27479	3.73617	12.1853
0	0	0	0.0385713	0.0624134	0.0887245	0.111051	0.134493	0.169032	0.194171	0.22365	0.248047	0.255902	0.297727	0.353035	0.414325	0.496094	0.581198	0.731426	0.9442	1.16289	1.33911	1.53984	1.78398	2.28002	3.82126	12.2375
0	0	0	0.0388104	0.0624459	0.0889158	0.111105	0.134867	0.169269	0.194315	0.223708	0.248047	0.256381	0.297913	0.353417	0.415112	0.496094	0.581579	0.732137	0.944534	1.16343	1.33932	1.54048	1.78869	2.28407	3.82274	12.2556
0	0	0	0.0388983	0.0626326	0.089383	0.111409	0.135082	0.169406	0.194323	0.22378	0.248047	0.256664	0.298212	0.353556	0.415683	0.496094	0.581712	0.734022	0.944935	1.16428	1.33952	1.54109	1.78869	2.28688	3.85072	12.4123
0	0	0	0.0389635	0.0626436	0.089488	0.11147	0.135197	0.169448	0.194623	0.223944	0.248047	0.256808	0.29832	0.354584	0.416194	0.496094	0.581842	0.734813	0.946731	1.16439	1.34503	1.54333	1.78869	2.28928	3.87422	12.5135
0	0	0	0.0392197	0.0627479	0.0895205	0.111502	0.135414	0.170489	0.194805	0.223963	0.248047	0.257135	0.299056	0.355399	0.416264	0.496094	0.582146	0.736674	0.948215	1.16552	1.34594	1.54428	1.78869	2.30017	3.87462	12.5208
0	0	0	0.0392197	0.0629918	0.0897129	0.111511	0.135453	0.170547	0.194918	0.224135	0.248047	0.257176	0.299573	0.355559	0.417103	0.496094	0.582942	0.7368	0.948231	1.16667	1.3541	1.54459	1.78916	2.30088	3.87462	12.5288
0	0	0	0.0392197	0.0630816	0.0900845	0.111694	0.135718	0.170595	0.195092	0.22418	0.248047	0.258129	0.299716	0.355624	0.418059	0.496094	0.582966	0.739039	0.948528	1.1668	1.36002	1.54827	1.79068	2.30697	3.88255	12.5362
0	0	0	0.0392984	0.063531	0.090165	0.111751	0.135814	0.170767	0.195125	0.224199	0.248047	0.258287	0.300293	0.355811	0.418066	0.496094	0.583892	0.739673	0.948706	1.16729	1.36014	1.54862	1.79085	2.30788	3.90375	12.5503
0	0	0	0.0394591	0.063531	0.0901994	0.112133	0.135996	0.170944	0.195254	0.224792	0.248047	0.2586	0.300368	0.356123	0.418213	0.496094	0.584223	0.740938	0.949713	1.16939	1.36241	1.55061	1.79567	2.31366	3.90761	12.6528
0	0	0	0.0394591	0.0636241	0.0903893	0.112489	0.136071	0.171005	0.195472	0.225033	0.248047	0.258701	0.300605	0.356374	0.418546	0.496094	0.585071	0.740941	0.94972	1.16952	1.36362	1.55293	1.79618	2.31379	3.93544	12.6528
0	0	0	0.0395254	0.0637789	0.0905181	0.112687	0.136103	0.171011	0.195751	0.225093	0.248047	0.258839	0.300671	0.35657	0.418614	0.496094	0.585982	0.741652	0.95039	1.17368	1.36463	1.55453	1.79638	2.32139	3.94359	12.8459
0	0	0	0.0398563	0.0638841	0.0908029	0.112892	0.136144	0.171086	0.195759	0.225194	0.248047	0.25911	0.300784	0.356614	0.419051	0.496094	0.587262	0.743474	0.950987	1.17659	1.36498	1.55516	1.80022	2.32346	3.96875	12.865
0	0	0	0.0400665	0.0640194	0.0909625	0.113051	0.137046	0.171092	0.195971	0.225487	0.248047	0.259356	0.301032	0.357026	0.419427	0.496094	0.58742	0.743947	0.95099	1.17668	1.3657	1.55625	1.80377	2.32596	3.96875	13.2427
0	0	0	0.0403597	0.0641316	0.0910525	0.113065	0.137119	0.171323	0.19648	0.225834	0.248047	0.259566	0.301454	0.357644	0.419519	0.496094	0.588202	0.744141	0.952188	1.17817	1.36614	1.55666	1.80386	2.34007	3.96875	13.3508
0	0	0	0.0404995	0.0642446	0.0910851	0.11376	0.137137	0.171476	0.196931	0.225922	0.248047	0.259585	0.301487	0.357917	0.419848	0.496094	0.588291	0.744141	0.952749	1.1784	1.36855	1.56189	1.80661	2.34714	3.96875	13.3945
0	0	0	0.0406029	0.064284	0.0914651	0.113842	0.137141	0.17153	0.196992	0.22596	0.248047	0.259847	0.301645	0.358272	0.420176	0.496094	0.588392	0.744141	0.953372	1.17865	1.3709	1.56385	1.80867	2.35318	3.97617	13.477
0	0	0	0.0406407	0.0643415	0.092068	0.113863	0.137153	0.171572	0.197179	0.225977	0.248047	0.259912	0.301648	0.358535	0.420322	0.496094	0.58853	0.744141	0.954331	1.18022	1.37164	1.56403	1.80969	2.35573	3.97649	13.8418
0	0	0	0.0408837	0.0646204	0.0921016	0.113959	0.1375	0.171764	0.197244	0.226331	0.248047	0.259987	0.301835	0.358671	0.420364	0.496094	0.589331	0.744141	0.954437	1.18082	1.37354	1.56696	1.81271	2.35645	3.97649	13.8928
0	0	0	0.0409515	0.0647465	0.0921061	0.1141	0.137592	0.171799	0.197533	0.226455	0.248047	0.26003	0.302105	0.360178	0.420503	0.496094	0.589624	0.744141	0.954474	1.18116	1.3739	1.56879	1.81351	2.35645	4.00732	13.8928
0	0	0	0.04104	0.0648672	0.0921507	0.114164	0.137723	0.17192	0.197831	0.226573	0.248047	0.260311	0.30247	0.360368	0.42131	0.496094	0.58965	0.744141	0.955792	1.18152	1.37466	1.57411	1.81447	2.35645	4.02892	14.4236
0	0	0	0.0410939	0.0649079	0.0921615	0.114305	0.137949	0.171929	0.198414	0.226684	0.248047	0.2604	0.303009	0.360728	0.421485	0.496094	0.591412	0.744141	0.956049	1.18348	1.37607	1.57703	1.81461	2.35645	4.03791	14.6369
0	0	0	0.0411687	0.0650633	0.0922136	0.114396	0.138066	0.171943	0.198421	0.22689	0.248047	0.260497	0.303024	0.360871	0.422631	0.496094	0.591514	0.744141	0.95646	1.18372	1.37829	1.57895	1.82043	2.35645	4.03791	14.6432
0	0	0	0.0412827	0.0652509	0.0923169	0.114527	0.138703	0.171954	0.198557	0.226958	0.248047	0.260497	0.303319	0.36102	0.423145	0.496094	0.591683	0.744141	0.960312	1.18386	1.37912	1.58513	1.82095	2.35645	4.03971	15.139
0	0	0	0.0413134	0.0652859	0.0923283	0.114604	0.13886	0.172009	0.198644	0.227269	0.248047	0.260649	0.30404	0.361212	0.42445	0.496094	0.591749	0.744141	0.962178	1.18402	1.38345	1.58711	1.82168	2.35645	4.04497	15.4109
0	0	0	0.0413223	0.06543	0.0924966	0.114617	0.138957	0.172079	0.198789	0.227379	0.248047	0.261451	0.304294	0.361385	0.424845	0.496094	0.593314	0.744141	0.962603	1.18452	1.38379	1.58785	1.82213	2.35645	4.06827	15.5173
0	0	0	0.041644	0.0655905	0.0925547	0.114921	0.139011	0.172111	0.198869	0.227436	0.248047	0.262333	0.304452	0.361609	0.424903	0.496094	0.593427	0.744141	0.964227	1.18803	1.38402	1.58827	1.8233	2.35645	4.07644	15.8924
0	0	0	0.0417165	0.0658668	0.092688	0.114929	0.139339	0.172282	0.199132	0.227573	0.248047	0.262627	0.305034	0.361651	0.426333	0.496094	0.594215	0.744141	0.965338	1.19292	1.38534	1.58827	1.82496	2.35781	4.09471	16.1331
0	0	0	0.0420002	0.0658724	0.0927961	0.115146	0.139461	0.172343	0.199322	0.227873	0.248047	0.262658	0.305218	0.361669	0.426717	0.496094	0.594484	0.744141	0.965584	1.19541	1.38548	1.58827	1.83069	2.3614	4.12375	16.418
0	0	0.00105966	0.0420937	0.0659835	0.0928737	0.11522	0.139884	0.172558	0.199334	0.227974	0.248047	0.26278	0.305291	0.361888	0.426793	0.496094	0.594484	0.744141	0.966334	1.1955	1.38662	1.58827	1.83087	2.36237	4.13773	16.5914
0	0	0.00297915	0.0422179	0.0660081	0.0929167	0.115374	0.139979	0.172804	0.199608	0.228014	0.248047	0.262982	0.305542	0.36214	0.427239	0.496094	0.594525	0.744141	0.968517	1.19852	1.38662	1.58827	1.83173	2.36479	4.1401	16.5914
0	0	0.0045077	0.0426013	0.066257	0.0930021	0.115467	0.140104	0.172936	0.199659	0.228393	0.248047	0.263124	0.305659	0.36222	0.427589	0.496094	0.594775	0.744141	0.968654	1.20125	1.38662	1.58827	1.83424	2.37101	4.18963	16.6487
0	0	0.00683481	0.0427512	0.0668307	0.0930862	0.115967	0.140191	0.173358	0.199746	0.228693	0.248047	0.263129	0.305778	0.362521	0.428138	0.496094	0.595101	0.744141	0.968684	1.20217	1.38662	1.58827	1.83565	2.37703	4.19074	16.8032
0	0	0.00684043	0.042814	0.0668445	0.0933043	0.116035	0.140279	0.173955	0.199814	0.228832	0.248047	0.263192	0.305859	0.362795	0.428142	0.496094	0.595293	0.744141	0.969912	1.20227	1.38662	1.58827	1.83799	2.3774	4.2095	16.9454
0	0	0.00710839	0.0433428	0.0669388	0.0935141	0.116443	0.140501	0.17399	0.19997	0.229004	0.248047	0.263224	0.306237	0.36349	0.428404	0.496094	0.595604	0.744141	0.970223	1.20322	1.38662	1.58827	1.84319	2.3819	4.21498	17.3562
0	0	0.00747852	0.0434378	0.0670604	0.0935736	0.116523	0.140669	0.174004	0.200184	0.22905	0.248047	0.263464	0.306489	0.363944	0.428476	0.496094	0.595652	0.744141	0.970781	1.20485	1.38662	1.58828	1.84374	2.38241	4.24199	17.3562
0	0	0.00756543	0.0436599	0.0670848	0.0936929	0.116601	0.140857	0.174208	0.200317	0.229625	0.248047	0.263633	0.307397	0.364052	0.428876	0.496094	0.596603	0.744141	0.971338	1.20736	1.38662	1.59134	1.84406	2.38838	4.25891	17.3916
0	0	0.0081592	0.0437312	0.0670864	0.0938686	0.11683	0.140916	0.174393	0.200573	0.229651	0.248047	0.263792	0.307727	0.36478	0.430579	0.496094	0.597882	0.744141	0.972085	1.20806	1.38662	1.59166	1.84622	2.39221	4.25891	17.4269
0	0	0.00835388	0.0438456	0.0672214	0.0939954	0.116883	0.141039	0.17449	0.200635	0.229722	0.248047	0.264151	0.307752	0.364962	0.430631	0.496094	0.598153	0.744141	0.973763	1.21107	1.38662	1.59284	1.84742	2.39568	4.26756	17.6967
0	0	0.00837617	0.0441252	0.0673877	0.094106	0.116904	0.14105	0.174789	0.200757	0.229762	0.248047	0.264308	0.308201	0.365413	0.430726	0.496161	0.598961	0.744141	0.975864	1.21146	1.38662	1.59301	1.85249	2.40456	4.30141	17.8569
0	0	0.00847725	0.0441637	0.0674917	0.0942997	0.116916	0.141415	0.175396	0.200813	0.230175	0.248047	0.264475	0.308246	0.366418	0.430908	0.496275	0.599041	0.744141	0.976121	1.21191	1.38829	1.59375	1.85383	2.40864	4.35112	17.9093
0	0	0.00847725	0.0442807	0.0675057	0.0943989	0.116938	0.141744	0.175396	0.20094	0.230362	0.248047	0.26508	0.308249	0.366735	0.432495	0.496687	0.599852	0.744141	0.976124	1.21306	1.38926	1.59582	1.8582	2.41398	4.3884	17.9093
0	0	0.0100214	0.0443679	0.067513	0.0944835	0.117382	0.1418	0.175396	0.20101	0.230509	0.248047	0.26509	0.308495	0.367212	0.432595	0.497435	0.600384	0.744141	0.976326	1.21642	1.38985	1.59599	1.8599	2.42009	4.3954	18.1227
0	0	0.0104364	0.0446708	0.0677265	0.0946354	0.117782	0.141821	0.175396	0.201079	0.230515	0.248047	0.26547	0.308496	0.367224	0.43299	0.497506	0.600507	0.744141	0.97644	1.21701	1.39613	1.59743	1.86193	2.44298	4.3954	18.2496
0	0	0.0106147	0.0447552	0.0678908	0.0948024	0.118369	0.14196	0.175396	0.201366	0.230697	0.248047	0.265517	0.309045	0.368084	0.433275	0.497656	0.600574	0.744141	0.977041	1.21719	1.39763	1.59842	1.86728	2.44496	4.42992	18.3119
0	0	0.0111607	0.0448674	0.0680987	0.094889	0.118674	0.142085	0.175396	0.201697	0.231018	0.248047	0.265552	0.309324	0.368091	0.43387	0.497691	0.601826	0.744141	0.977064	1.21812	1.39932	1.60033	1.86862	2.4555	4.44169	18.8682
0	0	0.0115974	0.0449851	0.0681244	0.0951531	0.118817	0.142226	0.175396	0.201827	0.231464	0.248047	0.265589	0.309546	0.368227	0.434108	0.498784	0.601846	0.744141	0.978788	1.2191	1.39946	1.60177	1.87161	2.45989	4.45005	19.6055
0	0	0.0116086	0.044987	0.0682214	0.0953044	0.119191	0.142273	0.175396	0.201937	0.231665	0.248047	0.265791	0.30969	0.368276	0.434195	0.501305	0.602551	0.744141	0.979641	1.21986	1.40135	1.60217	1.87439	2.46206	4.45338	19.7369
0	0	0.0118057	0.0451817	0.0682554	0.0954446	0.119788	0.14229	0.175396	0.201938	0.231719	0.248047	0.265837	0.309895	0.368543	0.435326	0.501466	0.602563	0.744141	0.98035	1.22094	1.40229	1.60868	1.87626	2.46709	4.46301	19.9458
0	0	0.0129585	0.0452074	0.0684112	0.0955097	0.119923	0.142615	0.175396	0.202144	0.231883	0.248047	0.265938	0.310407	0.368872	0.435841	0.5017	0.602572	0.744141	0.980977	1.22172	1.40245	1.61018	1.87992	2.46889	4.46484	20.1036
0	0	0.0130549	0.0452584	0.0686724	0.0955648	0.119994	0.142691	0.175418	0.202245	0.232265	0.248047	0.26621	0.310527	0.368979	0.436958	0.501841	0.60289	0.744141	0.981467	1.22253	1.40317	1.6123	1.88121	2.47729	4.46484	20.3043
0	0	0.014033	0.0455159	0.0687145	0.0957451	0.120185	0.14279	0.175441	0.202579	0.23231	0.248047	0.26625	0.310535	0.369122	0.437276	0.502575	0.603345	0.744204	0.983036	1.2258	1.40361	1.61321	1.88636	2.47912	4.47173	20.6359
0	0	0.0140344	0.0457796	0.0691055	0.0957764	0.120237	0.143004	0.175443	0.203379	0.23275	0.248047	0.266454	0.311016	0.369357	0.43781	0.502901	0.603345	0.745017	0.98386	1.22832	1.40377	1.61362	1.88907	2.48012	4.47173	21.0054
0	0	0.0140566	0.0460842	0.0691607	0.0958223	0.120247	0.143058	0.176118	0.203451	0.232973	0.248047	0.266701	0.311044	0.369567	0.438884	0.503678	0.603345	0.745265	0.984534	1.22833	1.40506	1.61425	1.89115	2.48047	4.47173	21.1672
0	0	0.0144555	0.0461994	0.0692246	0.0960092	0.120458	0.143352	0.176465	0.203775	0.233058	0.248047	0.266711	0.31115	0.369692	0.438897	0.504192	0.603345	0.745314	0.98456	1.22999	1.4058	1.61691	1.89223	2.48047	4.5196	21.7749
0	0	0.0149267	0.0462634	0.0693301	0.0961902	0.120531	0.143831	0.176902	0.203906	0.233159	0.248047	0.266757	0.311563	0.370065	0.440381	0.504535	0.603525	0.747267	0.98595	1.23392	1.40585	1.61715	1.90514	2.48047	4.56366	22.3554
0	0	0.0149953	0.0463645	0.0694559	0.0963446	0.12074	0.144183	0.177261	0.203906	0.233352	0.248047	0.267067	0.31169	0.370466	0.440711	0.504621	0.603801	0.747504	0.986045	1.23572	1.40891	1.62087	1.91067	2.48047	4.57376	22.6051
0	0	0.015037	0.0466754	0.0696028	0.0965572	0.120743	0.144183	0.177652	0.204429	0.233353	0.248047	0.267294	0.311765	0.370604	0.441168	0.504701	0.603889	0.748476	0.987759	1.23619	1.41157	1.62117	1.91553	2.48047	4.57535	23.2186
0	0	0.0155525	0.046814	0.0696654	0.0967194	0.120803	0.144183	0.177767	0.204574	0.233635	0.248047	0.267603	0.311785	0.370911	0.441964	0.50489	0.60394	0.75009	0.988349	1.23731	1.41503	1.62369	1.9197	2.48047	4.59595	23.5441
0	0	0.0163321	0.046814	0.0697018	0.0968534	0.120826	0.144183	0.177783	0.204684	0.233753	0.248047	0.26768	0.311955	0.370971	0.442485	0.505625	0.604873	0.75021	0.98879	1.2379	1.41859	1.62592	1.91999	2.48474	4.61394	24.2127
0	0	0.0164545	0.0468176	0.0697379	0.0969661	0.120943	0.144243	0.177844	0.204699	0.233796	0.248047	0.26853	0.312503	0.372031	0.442827	0.50568	0.605795	0.750283	0.989429	1.23877	1.42016	1.6263	1.9228	2.48872	4.61394	24.5954
0	0	0.0168745	0.0469938	0.0698811	0.0970704	0.120971	0.144283	0.178031	0.204778	0.233813	0.248047	0.268667	0.312648	0.37207	0.442969	0.505894	0.605994	0.751209	0.990447	1.2401	1.42173	1.62716	1.9263	2.4949	4.61394	24.7878
0	0	0.0171897	0.0470041	0.0701658	0.0972448	0.121096	0.144292	0.178614	0.204816	0.233843	0.248047	0.268759	0.312797	0.37207	0.443744	0.506091	0.608363	0.751414	0.990574	1.24023	1.42213	1.62816	1.92654	2.51804	4.61616	25.6154
0	0	0.01725	0.0470284	0.0701769	0.0973081	0.121381	0.144297	0.17879	0.20514	0.233853	0.248047	0.269221	0.312877	0.37207	0.443831	0.506283	0.609764	0.751414	0.992013	1.24023	1.42242	1.62946	1.92714	2.52593	4.65126	25.6294
0	0	0.0179178	0.0471813	0.0702295	0.0973369	0.121423	0.144306	0.178829	0.205299	0.234388	0.248047	0.270588	0.312893	0.37207	0.44454	0.506588	0.609781	0.753669	0.992188	1.24023	1.42348	1.6299	1.93157	2.52848	4.65983	26.3682
0	0	0.0183102	0.0473907	0.070408	0.0975466	0.121488	0.1448	0.178976	0.2053	0.234669	0.248047	0.270975	0.312936	0.37207	0.444827	0.506771	0.610387	0.753729	0.992188	1.24023	1.42854	1.63187	1.93731	2.52959	4.67217	26.7689
0	0	0.0183559	0.0476428	0.0704363	0.0976502	0.12169	0.145025	0.179009	0.205441	0.234707	0.248047	0.270988	0.313347	0.37207	0.445323	0.507594	0.610515	0.75398	0.992188	1.24023	1.43205	1.63352	1.93731	2.52959	4.67231	26.8499
0	0	0.0186601	0.0479867	0.0706495	0.0976781	0.121876	0.145287	0.179052	0.205499	0.234794	0.248047	0.271347	0.313435	0.37207	0.445944	0.509076	0.610587	0.754313	0.992188	1.24023	1.43247	1.63477	1.93731	2.52959	4.70636	27.4985
0	0	0.0188197	0.0481064	0.0707136	0.0978076	0.122032	0.14535	0.179128	0.205873	0.235015	0.248047	0.271382	0.314667	0.37207	0.446477	0.509766	0.610999	0.754343	0.992188	1.24023	1.43466	1.63954	1.93748	2.52959	4.70636	27.5421
0	0	0.0189143	0.0481411	0.070803	0.0978224	0.122033	0.14556	0.179193	0.20588	0.235023	0.248047	0.271464	0.314861	0.372235	0.44679	0.509766	0.611145	0.755101	0.992188	1.24023	1.43479	1.64049	1.93788	2.52959	4.71289	27.6857
0	0	0.0191254	0.0481695	0.0708178	0.0979079	0.122062	0.14587	0.17933	0.205884	0.235205	0.248047	0.271574	0.315468	0.372293	0.446902	0.509766	0.611719	0.755859	0.992188	1.24023	1.43982	1.64069	1.9384	2.52974	4.71414	27.8929
0	0	0.0194254	0.0481713	0.0708877	0.0980803	0.122194	0.145906	0.179586	0.206223	0.23562	0.248047	0.271889	0.315582	0.373346	0.446972	0.509766	0.612238	0.756182	0.992188	1.24023	1.44106	1.64627	1.93962	2.53223	4.75259	27.9749
0	0	0.0196725	0.0482571	0.0709541	0.0982116	0.122378	0.145949	0.179631	0.206274	0.236091	0.248047	0.27227	0.315632	0.373463	0.447173	0.510787	0.61251	0.756445	0.992188	1.24023	1.44172	1.64646	1.94045	2.53246	4.75581	28.037
0	0	0.0199188	0.0484756	0.0710181	0.0984006	0.122465	0.145991	0.179906	0.206281	0.236311	0.248047	0.272732	0.315831	0.373582	0.447736	0.51127	0.61293	0.756603	0.992188	1.24023	1.44612	1.64798	1.94166	2.54225	4.78512	28.0655
0	0	0.0208898	0.0486186	0.0710999	0.0984775	0.122519	0.146358	0.179965	0.206363	0.236432	0.248047	0.272796	0.315836	0.374385	0.447773	0.511325	0.613224	0.757035	0.992188	1.24023	1.44633	1.64835	1.94168	2.54562	4.83953	28.1181
0	0	0.0216288	0.0487628	0.0711597	0.0985762	0.12261	0.146541	0.180017	0.206909	0.236526	0.248047	0.272956	0.316603	0.374398	0.447987	0.511362	0.613766	0.757604	0.992188	1.24023	1.44635	1.64892	1.9472	2.5538	4.85808	28.1848
0	0	0.0217943	0.0488234	0.0711762	0.0986048	0.122856	0.146577	0.180023	0.207296	0.236773	0.248047	0.2734	0.316798	0.374462	0.448253	0.511362	0.613928	0.758303	0.992188	1.24023	1.44635	1.65097	1.94772	2.5538	4.87335	28.2207
0	0	0.0218482	0.0489567	0.0712515	0.0986558	0.122955	0.146698	0.180403	0.207314	0.236812	0.248047	0.273428	0.317172	0.374777	0.44855	0.511454	0.614926	0.758334	0.992188	1.24023	1.44635	1.65287	1.94781	2.5538	4.91302	28.3447
0	0	0.0221211	0.0489869	0.0712569	0.0987853	0.123121	0.147006	0.180542	0.207509	0.236899	0.248047	0.27343	0.317288	0.375169	0.4496	0.511506	0.615602	0.759111	0.992188	1.24023	1.44635	1.65537	1.95124	2.5538	4.94856	28.4266
0	0	0.0221211	0.0490468	0.0713352	0.0991012	0.123311	0.147008	0.180557	0.207618	0.236999	0.248047	0.273449	0.317639	0.375273	0.449821	0.511818	0.615951	0.760241	0.992188	1.24023	1.44635	1.65601	1.95437	2.55823	4.96094	28.4622
0	0	0.0221263	0.0490934	0.0713419	0.0991675	0.123687	0.147368	0.1806	0.207793	0.237007	0.248047	0.273496	0.317677	0.375444	0.450033	0.511872	0.616069	0.760287	0.992188	1.24023	1.44635	1.65666	1.95879	2.56275	4.96094	28.4706
0	0	0.0229447	0.0492649	0.0714389	0.0992055	0.124023	0.147428	0.180631	0.207968	0.237158	0.248047	0.273608	0.317946	0.375661	0.450082	0.512326	0.616291	0.7613	0.992188	1.24023	1.44635	1.65729	1.95939	2.57329	4.98568	28.6505
0	0	0.0231526	0.0493428	0.0714428	0.0992253	0.124023	0.147993	0.180708	0.207998	0.237299	0.248047	0.274324	0.317955	0.376203	0.450086	0.512424	0.616553	0.761333	0.992188	1.24023	1.44635	1.65849	1.96074	2.58117	4.98739	28.6697
0	0	0.0232373	0.0493964	0.071498	0.0992736	0.124023	0.148018	0.18082	0.208442	0.237962	0.248047	0.274667	0.318585	0.376277	0.450147	0.512524	0.616602	0.761755	0.992188	1.24023	1.44635	1.66247	1.96098	2.58969	5.00569	28.7181
0	0	0.0233987	0.0494804	0.0717899	0.0993664	0.124023	0.148406	0.18115	0.208694	0.238147	0.248047	0.275068	0.318813	0.376991	0.450488	0.512872	0.617416	0.761943	0.992188	1.24023	1.44635	1.66395	1.96098	2.58969	5.01644	28.736
0	0	0.0234155	0.0494804	0.0718017	0.0993685	0.124023	0.148683	0.181312	0.20872	0.238261	0.248047	0.275377	0.318835	0.376999	0.451674	0.513204	0.618009	0.763413	0.992188	1.24023	1.44635	1.66395	1.9646	2.58969	5.01644	28.767
0	0	0.0234155	0.0495083	0.0720465	0.0994925	0.124023	0.148972	0.18145	0.208971	0.238367	0.248047	0.275592	0.318974	0.377047	0.451677	0.513369	0.618681	0.763895	0.992188	1.24023	1.44635	1.66543	1.97054	2.58969	5.02257	28.7712
0	0	0.0235011	0.049663	0.072073	0.0996592	0.124023	0.149173	0.181685	0.20913	0.238729	0.248047	0.276365	0.319073	0.377118	0.452218	0.514412	0.619473	0.763912	0.992188	1.24023	1.44635	1.66657	1.97207	2.5943	5.02257	28.8186
0	0	0.023774	0.049888	0.0722025	0.0997107	0.124023	0.149183	0.181688	0.209368	0.23875	0.248047	0.276387	0.319488	0.377667	0.45233	0.514641	0.619507	0.764558	0.992188	1.24023	1.44635	1.66757	1.97326	2.59818	5.03547	28.9188
0	0	0.0240749	0.0500409	0.0724654	0.0997658	0.124023	0.149197	0.181907	0.209603	0.238859	0.248047	0.276525	0.319567	0.377743	0.453224	0.515068	0.619814	0.764876	0.992388	1.24023	1.44635	1.66758	1.97347	2.5993	5.03716	28.9554
0	0	0.0240903	0.0500649	0.0726761	0.0998735	0.124023	0.149469	0.181923	0.20977	0.239268	0.248047	0.2769	0.320014	0.377791	0.45336	0.5152	0.620117	0.765897	0.993347	1.24023	1.44635	1.67095	1.97384	2.61445	5.03936	28.9841
0	0	0.0241594	0.0500874	0.0726872	0.0999066	0.124023	0.149506	0.181993	0.209868	0.239318	0.248047	0.276939	0.320047	0.377976	0.453558	0.516047	0.620117	0.765982	0.993494	1.24023	1.44635	1.6721	1.97397	2.63677	5.04778	29.0144
0	0	0.0241846	0.0501498	0.0728222	0.0999269	0.124023	0.149552	0.181998	0.210042	0.239335	0.248047	0.276967	0.320526	0.378212	0.454081	0.516618	0.620117	0.767301	0.993805	1.24023	1.44635	1.67255	1.97534	2.65074	5.0533	29.121
0	0	0.0244339	0.0501498	0.0728773	0.0999406	0.124023	0.149648	0.182125	0.210304	0.23972	0.248047	0.277004	0.320658	0.378292	0.454351	0.517216	0.620117	0.767376	0.994572	1.24023	1.44635	1.67334	1.9762	2.65811	5.05918	29.1273
0	0	0.0247479	0.0502801	0.072958	0.0999927	0.124023	0.149821	0.182387	0.210371	0.239778	0.248047	0.277325	0.320755	0.378367	0.454369	0.517493	0.620117	0.767515	0.995631	1.24023	1.44635	1.67751	1.98002	2.67155	5.05918	29.4025
0	0	0.0247814	0.0503055	0.0729667	0.100036	0.124023	0.150073	0.182524	0.210858	0.239866	0.248047	0.277325	0.320774	0.378513	0.455594	0.517714	0.620117	0.768709	0.995972	1.24023	1.44635	1.67794	1.98438	2.67838	5.05918	29.4197
0	0	0.0248124	0.0503384	0.0733173	0.100138	0.124023	0.150086	0.18261	0.210936	0.24003	0.248047	0.277325	0.320892	0.378541	0.45564	0.518092	0.620117	0.770345	0.996493	1.24023	1.44635	1.67833	1.98438	2.67968	5.05967	29.4369
0	0	0.0250518	0.0503976	0.0733508	0.100204	0.124023	0.150228	0.182709	0.211562	0.240318	0.248047	0.277325	0.322404	0.379188	0.455891	0.518212	0.620157	0.770818	0.996661	1.24023	1.44635	1.67925	1.98543	2.68134	5.08496	29.6424
0	0	0.0251893	0.0504969	0.0736746	0.100204	0.124023	0.150248	0.182822	0.211624	0.240694	0.248047	0.277325	0.322604	0.379217	0.455982	0.518258	0.620157	0.773395	0.997812	1.24023	1.44635	1.67969	1.98914	2.68401	5.08496	29.6761
0	0	0.0251917	0.050578	0.0736876	0.100291	0.124023	0.150563	0.183166	0.211661	0.24077	0.248047	0.277564	0.322658	0.379452	0.456051	0.518561	0.621018	0.773927	0.998066	1.24023	1.44635	1.68231	1.99028	2.69063	5.11362	29.8547
0	0	0.0253397	0.0506222	0.0737674	0.100391	0.124023	0.15058	0.183176	0.211685	0.240877	0.248047	0.277664	0.323028	0.379568	0.45629	0.518929	0.62127	0.774374	0.998555	1.24023	1.44635	1.68276	1.99042	2.69839	5.11362	29.8683
0	0	0.0257019	0.0507012	0.0737674	0.10068	0.124023	0.150782	0.18337	0.21175	0.240943	0.248047	0.277735	0.323084	0.380306	0.456575	0.519059	0.621992	0.774807	0.999884	1.24023	1.44635	1.68416	1.99137	2.69935	5.12448	29.8931
0	0	0.0261245	0.0508806	0.0738269	0.1007	0.124023	0.150904	0.183563	0.211824	0.240978	0.248047	0.278369	0.323112	0.38055	0.457023	0.519077	0.622133	0.775257	1.00103	1.24023	1.44854	1.68521	1.99209	2.72272	5.14146	29.9947
0	0	0.0263725	0.0509416	0.0738702	0.100727	0.124023	0.151065	0.183572	0.211989	0.241068	0.248047	0.278542	0.323164	0.380768	0.457158	0.519505	0.624666	0.775975	1.00104	1.24023	1.45034	1.6861	1.99603	2.72376	5.14574	30.0639
0	0	0.0264086	0.0510052	0.0739938	0.100814	0.124023	0.151216	0.183592	0.212557	0.241543	0.248047	0.279055	0.323203	0.380873	0.457241	0.519861	0.625036	0.776456	1.00257	1.24023	1.45057	1.68612	1.99982	2.72707	5.14918	30.0846
0	0	0.0265132	0.0510389	0.0742805	0.100817	0.124023	0.151272	0.183677	0.212895	0.241548	0.248047	0.27914	0.323307	0.381515	0.457571	0.519861	0.625248	0.776981	1.00347	1.24023	1.45077	1.68944	1.99982	2.72852	5.15711	30.1441
0	0	0.026561	0.0510784	0.0743417	0.100864	0.124023	0.151349	0.183958	0.213495	0.241609	0.248047	0.279318	0.323959	0.382711	0.458006	0.520576	0.625946	0.777194	1.00412	1.24023	1.45114	1.69138	1.99982	2.72852	5.17905	30.4868
0	0	0.0265908	0.0511426	0.0744911	0.100977	0.124023	0.151357	0.184103	0.213509	0.242026	0.248047	0.279392	0.32415	0.382925	0.458027	0.520655	0.62774	0.77733	1.00457	1.24023	1.45136	1.69262	2.01087	2.73819	5.17937	30.5032
0	0	0.0266746	0.051223	0.0745697	0.101067	0.124023	0.151423	0.184242	0.21372	0.242031	0.248047	0.279694	0.324192	0.383124	0.458435	0.520969	0.62792	0.777941	1.00472	1.24023	1.454	1.69406	2.01603	2.74328	5.17937	30.548
0	0	0.0270143	0.0512667	0.0746143	0.101123	0.124023	0.151543	0.184416	0.214036	0.242056	0.248047	0.279876	0.324244	0.383398	0.458573	0.521015	0.629024	0.778388	1.00501	1.24023	1.4568	1.69727	2.01924	2.7474	5.18033	30.673
0	0	0.0270601	0.0514319	0.0746395	0.10116	0.124023	0.151594	0.184478	0.214072	0.242135	0.248047	0.279919	0.324846	0.38397	0.458879	0.52214	0.629281	0.778527	1.00503	1.24023	1.45975	1.69841	2.0193	2.77325	5.18086	30.6947
0	0	0.0270772	0.0514751	0.0747214	0.101228	0.124023	0.151594	0.184597	0.214308	0.242792	0.248047	0.279984	0.325113	0.384192	0.459091	0.523386	0.630396	0.778601	1.00681	1.24023	1.46047	1.69978	2.02044	2.77325	5.20205	30.8659
0	0	0.0272632	0.0515056	0.0748274	0.101341	0.124023	0.151616	0.184866	0.214398	0.243006	0.248047	0.280203	0.325561	0.385042	0.45914	0.523702	0.630416	0.778862	1.00747	1.24362	1.46101	1.70035	2.02522	2.77325	5.20642	30.8763
0	0	0.0273206	0.0515928	0.0748496	0.101423	0.124023	0.151814	0.184961	0.214438	0.243118	0.248047	0.280254	0.326353	0.385103	0.459849	0.524409	0.632141	0.779015	1.01197	1.24379	1.46584	1.70267	2.02566	2.77325	5.20987	30.8828
0	0	0.0276561	0.0517417	0.0749285	0.101461	0.124023	0.15201	0.185028	0.21471	0.243184	0.248047	0.280283	0.326376	0.385931	0.460024	0.525003	0.63227	0.779077	1.01252	1.24588	1.46728	1.70443	2.02571	2.77325	5.21489	31.0148
0	0	0.0278059	0.0517512	0.0750941	0.101466	0.124023	0.152305	0.185136	0.21485	0.243541	0.248047	0.280511	0.326489	0.385979	0.460091	0.525089	0.632398	0.779104	1.01327	1.2463	1.46893	1.70592	2.03107	2.78278	5.21489	31.3063
0	0	0.0278487	0.0518716	0.0753109	0.101564	0.124023	0.152609	0.185269	0.214909	0.243606	0.248047	0.281555	0.3267	0.386087	0.460133	0.525248	0.633103	0.779864	1.01361	1.24642	1.47248	1.70888	2.03147	2.78727	5.23255	31.3104
0	0	0.0280161	0.0518798	0.0754002	0.101676	0.124023	0.152774	0.185515	0.215047	0.24404	0.248047	0.282006	0.327988	0.386202	0.461979	0.525681	0.634519	0.780458	1.01509	1.24682	1.47321	1.71146	2.03332	2.81948	5.25602	31.6269
0	0	0.0281377	0.0519007	0.0755243	0.101744	0.124023	0.152798	0.185515	0.21508	0.244273	0.248047	0.282106	0.328404	0.387366	0.462678	0.525689	0.634592	0.781706	1.01515	1.24826	1.48013	1.71181	2.03414	2.82817	5.25602	31.6397
0	0	0.0282038	0.0519694	0.0758158	0.101915	0.124023	0.152839	0.185519	0.215095	0.244424	0.248047	0.2822	0.328491	0.387837	0.462836	0.525988	0.635176	0.782673	1.01645	1.24871	1.48032	1.71952	2.04237	2.83952	5.25602	31.7454
0	0	0.0282994	0.0519944	0.0758672	0.101953	0.124023	0.152866	0.185806	0.215344	0.244498	0.248047	0.282633	0.328705	0.388167	0.4633	0.526927	0.635296	0.782741	1.01818	1.24897	1.48166	1.72003	2.04496	2.85651	5.25602	31.8213
0	0	0.0284146	0.052359	0.0760629	0.101953	0.124023	0.152955	0.185814	0.215481	0.244603	0.248047	0.282719	0.328831	0.388345	0.464117	0.527377	0.635854	0.783123	1.01953	1.25131	1.48166	1.72075	2.04821	2.85866	5.26469	32.0089
0	0	0.0284641	0.0524027	0.0761626	0.101953	0.124023	0.153158	0.185901	0.215584	0.244636	0.248047	0.282749	0.328971	0.388554	0.464425	0.528012	0.635875	0.783287	1.01989	1.25137	1.48476	1.72189	2.05087	2.86019	5.28084	32.0867
0	0	0.0285766	0.0527566	0.0763615	0.101953	0.124023	0.153223	0.185916	0.215665	0.244663	0.248047	0.283044	0.329145	0.38897	0.465018	0.528583	0.636719	0.784045	1.02129	1.25149	1.48478	1.72358	2.05918	2.86568	5.32201	32.2162
0	0	0.0289955	0.052812	0.0763848	0.101953	0.124023	0.153584	0.186064	0.216064	0.245224	0.248047	0.283165	0.329282	0.389179	0.46504	0.528638	0.637404	0.784393	1.02138	1.25163	1.48512	1.72492	2.05938	2.89536	5.33445	32.2301
0	0	0.0290697	0.0530259	0.0764944	0.101953	0.124023	0.153834	0.186472	0.216187	0.245515	0.248047	0.283267	0.329361	0.38952	0.465434	0.528695	0.638824	0.784393	1.02183	1.25301	1.48755	1.72512	2.0717	2.89916	5.3529	32.247
0	0	0.0292319	0.0532608	0.0766045	0.101953	0.124023	0.154077	0.186485	0.216236	0.245785	0.248047	0.283343	0.329365	0.389539	0.465796	0.528755	0.639114	0.784393	1.02272	1.25317	1.48822	1.72745	2.0725	2.89985	5.36894	32.2521
0	0	0.0292506	0.0533371	0.0766999	0.101953	0.124023	0.154199	0.186554	0.216543	0.245786	0.248047	0.283457	0.329496	0.389728	0.466881	0.531065	0.640012	0.784393	1.02272	1.25346	1.48828	1.72746	2.07944	2.90331	5.37657	32.5544
0	0	0.0292856	0.0534128	0.076957	0.102208	0.124023	0.154311	0.18658	0.216585	0.245883	0.248047	0.283682	0.329879	0.390035	0.467274	0.531117	0.640109	0.784393	1.02272	1.25387	1.48828	1.72777	2.07953	2.9136	5.37682	32.6252
0	0	0.0294082	0.0534627	0.0770788	0.102217	0.124023	0.154504	0.186601	0.216827	0.246115	0.248047	0.28371	0.329989	0.390622	0.467832	0.531212	0.642782	0.784393	1.02272	1.25406	1.48828	1.72786	2.0798	2.94127	5.40321	32.829
0	0	0.0294884	0.0534905	0.0771405	0.102299	0.124023	0.154614	0.186683	0.217404	0.246167	0.248047	0.283822	0.330346	0.391018	0.468301	0.531908	0.643341	0.784393	1.02272	1.25472	1.48828	1.72786	2.09283	2.95664	5.41653	32.8517
0	0	0.0295345	0.0535589	0.0771729	0.102299	0.124023	0.155075	0.186718	0.217581	0.246307	0.248047	0.28389	0.330855	0.39111	0.468558	0.532575	0.643467	0.784393	1.02272	1.25536	1.48966	1.72888	2.09364	2.9584	5.45703	32.8662
0	0	0.0295436	0.0536782	0.077306	0.102321	0.124023	0.155326	0.186721	0.218026	0.246371	0.248047	0.284197	0.331798	0.391172	0.468715	0.532584	0.644088	0.784393	1.02272	1.25844	1.49266	1.73138	2.09407	2.96695	5.45703	32.8812
0	0	0.0297721	0.053693	0.0773203	0.102391	0.124023	0.155347	0.186725	0.218267	0.246568	0.248047	0.284353	0.331874	0.391274	0.469305	0.532766	0.644216	0.784393	1.02272	1.25883	1.49353	1.73203	2.09444	2.97584	5.46294	32.91
0	0	0.0298649	0.0542589	0.0773621	0.102413	0.124023	0.155596	0.186752	0.218332	0.246577	0.248047	0.284498	0.332244	0.391523	0.469346	0.533378	0.645334	0.784393	1.02272	1.25933	1.49362	1.73633	2.09557	2.97656	5.46473	32.9258
0	0	0.0300129	0.0542996	0.0774074	0.102754	0.124023	0.156655	0.186809	0.218827	0.246707	0.248047	0.284538	0.332431	0.392197	0.469661	0.533399	0.645352	0.784393	1.02322	1.26002	1.49464	1.73633	2.09934	2.97656	5.4697	33.0235
0	0	0.030106	0.0544689	0.0774546	0.10293	0.124023	0.157285	0.186901	0.218896	0.246907	0.248047	0.284563	0.332976	0.392197	0.471381	0.534885	0.64545	0.786312	1.02551	1.26006	1.49572	1.73714	2.09991	2.97656	5.50753	33.0374
0	0	0.0303665	0.0544848	0.0774854	0.102951	0.124023	0.157386	0.187354	0.219011	0.246946	0.248047	0.284697	0.333113	0.392283	0.471487	0.535412	0.646659	0.78637	1.02561	1.26133	1.49602	1.74197	2.10152	2.98688	5.50856	33.0765
0	0	0.0304131	0.0547955	0.0775162	0.10298	0.124023	0.15755	0.187381	0.219044	0.247152	0.248047	0.284726	0.33341	0.39243	0.47201	0.535481	0.647588	0.787172	1.02613	1.26381	1.49602	1.74242	2.10279	2.99716	5.52346	33.4235
0	0	0.0304851	0.0548707	0.0778615	0.103475	0.124059	0.1577	0.187438	0.219088	0.247266	0.248047	0.285166	0.333891	0.392735	0.472117	0.5356	0.647974	0.788199	1.02717	1.26478	1.4965	1.74378	2.10439	3.01926	5.57235	33.4737
0	0	0.0305845	0.0548774	0.0779169	0.103831	0.124312	0.157956	0.187459	0.219914	0.247386	0.248047	0.285403	0.334822	0.393841	0.472189	0.535758	0.648284	0.789207	1.02739	1.2648	1.49819	1.74714	2.10724	3.03562	5.58243	33.7767
0	0	0.0307563	0.0551123	0.0781259	0.103864	0.124444	0.158127	0.187648	0.21997	0.247567	0.248047	0.285418	0.335144	0.394914	0.472508	0.535765	0.649066	0.790508	1.02901	1.2648	1.49858	1.74924	2.11344	3.03674	5.60225	33.8928
0	0	0.0307906	0.0556141	0.0781322	0.103899	0.124538	0.158257	0.187654	0.220111	0.247578	0.248047	0.285508	0.335398	0.395232	0.472941	0.536247	0.649769	0.791015	1.03056	1.2648	1.49858	1.75086	2.11624	3.04016	5.63656	34.2388
0	0	0.0308282	0.0557264	0.0781622	0.103938	0.12489	0.158408	0.188001	0.220449	0.248041	0.248047	0.285803	0.335401	0.395771	0.472998	0.536653	0.650005	0.791159	1.03073	1.2648	1.49858	1.75273	2.11717	3.06459	5.64013	34.4352
0	0	0.0308629	0.0558338	0.0784276	0.103997	0.124901	0.15849	0.188056	0.220648	0.248047	0.248047	0.285925	0.335423	0.396216	0.472998	0.536811	0.650179	0.792044	1.03117	1.2648	1.50372	1.75273	2.11883	3.06538	5.64437	34.5359
0	0	0.0310061	0.0560895	0.0784393	0.10402	0.125297	0.158728	0.188077	0.220698	0.248047	0.248047	0.286009	0.335716	0.396318	0.473054	0.536866	0.650302	0.793139	1.03152	1.2648	1.50851	1.75396	2.1222	3.06801	5.64452	34.7206
0	0	0.0310629	0.0563263	0.0784618	0.10411	0.125351	0.158876	0.188124	0.220779	0.248047	0.248047	0.286062	0.335859	0.396554	0.473096	0.537185	0.651549	0.795154	1.03158	1.2648	1.50881	1.75396	2.12535	3.08566	5.64633	34.9582
0	0	0.0311349	0.0563292	0.0785344	0.10426	0.125527	0.15897	0.188128	0.220815	0.248047	0.248047	0.286753	0.3365	0.398089	0.473297	0.537743	0.652246	0.795388	1.03176	1.2648	1.50923	1.75396	2.12566	3.12385	5.67676	35.2543
0	0	0.031186	0.0563357	0.0786427	0.104429	0.125644	0.158981	0.188222	0.220817	0.248047	0.248245	0.287179	0.336514	0.398758	0.473462	0.538077	0.652497	0.795582	1.03219	1.2648	1.50988	1.75396	2.13175	3.13757	5.71705	35.2596
0	0	0.0313141	0.0563608	0.0786677	0.104519	0.125903	0.158998	0.188308	0.220846	0.248047	0.248447	0.287401	0.33657	0.398784	0.473643	0.538117	0.652819	0.796279	1.03223	1.2648	1.51038	1.75396	2.13378	3.14476	5.71803	35.3252
0	0	0.0315576	0.0564417	0.0787107	0.104626	0.125999	0.159199	0.188417	0.221114	0.248047	0.24889	0.287401	0.336919	0.399021	0.474919	0.538489	0.652819	0.796301	1.03303	1.2648	1.51141	1.75396	2.13378	3.15732	5.74384	35.446
0	0	0.0316904	0.056556	0.0787912	0.104689	0.126013	0.159307	0.188912	0.221631	0.248047	0.249252	0.287743	0.337384	0.399297	0.475133	0.538512	0.653015	0.797161	1.03391	1.2648	1.51147	1.75396	2.13378	3.22461	5.81185	35.8263
0	0	0.0317696	0.0566495	0.0791736	0.104892	0.126022	0.159395	0.189051	0.221769	0.248047	0.249577	0.287832	0.337451	0.399427	0.475765	0.538551	0.653015	0.798609	1.03414	1.2648	1.514	1.75396	2.13378	3.22461	5.83833	35.8737
0	0	0.0317928	0.0567244	0.0793102	0.104974	0.126078	0.159439	0.189191	0.221848	0.248047	0.249713	0.288159	0.337563	0.400212	0.47598	0.53863	0.653395	0.799861	1.03425	1.2648	1.5141	1.75396	2.14498	3.23414	5.86457	35.918
0	0	0.0319222	0.056746	0.0793553	0.105187	0.126183	0.159445	0.189316	0.222176	0.248047	0.249852	0.288367	0.33772	0.400652	0.476246	0.540117	0.655137	0.799871	1.03442	1.2648	1.51442	1.75396	2.14594	3.23414	5.8778	36.1306
0	0	0.0320169	0.056785	0.0794271	0.105239	0.126464	0.159557	0.189362	0.22223	0.248047	0.24987	0.288367	0.337973	0.401019	0.476341	0.540854	0.655471	0.800226	1.03572	1.2648	1.51816	1.75396	2.1513	3.24012	5.91855	36.4861
0	0	0.0322332	0.056822	0.0795647	0.105588	0.12648	0.159636	0.189447	0.222262	0.248047	0.25012	0.288367	0.338011	0.401128	0.476577	0.541472	0.656762	0.800849	1.03617	1.2648	1.51854	1.75396	2.15815	3.242	6.03524	37.2973
0	0	0.0322885	0.0569035	0.0797199	0.105668	0.126538	0.159646	0.189729	0.222521	0.248047	0.250302	0.288517	0.338249	0.401318	0.47696	0.541537	0.656904	0.802473	1.03796	1.2648	1.51905	1.75396	2.17011	3.246	6.1915	37.6438
0	0	0.0323038	0.0574346	0.0800177	0.10587	0.126777	0.159688	0.189945	0.222565	0.248047	0.250309	0.288681	0.338392	0.401645	0.477076	0.541849	0.656916	0.802801	1.03838	1.2648	1.52013	1.75396	2.1718	3.25293	6.27077	37.941
0	0	0.0323718	0.0576842	0.0801161	0.106221	0.126791	0.160014	0.189981	0.222623	0.248047	0.250605	0.288751	0.338786	0.40166	0.478003	0.541908	0.657119	0.803234	1.03958	1.2648	1.5221	1.75396	2.17657	3.27681	6.34162	38.2718
0	0	0.0324167	0.0578041	0.0803317	0.106232	0.126933	0.16002	0.19038	0.222703	0.248047	0.251312	0.289391	0.339132	0.401759	0.478156	0.542302	0.657693	0.804014	1.03958	1.2648	1.52495	1.75477	2.18093	3.28252	6.35706	38.5721
0	0	0.0324558	0.0580086	0.0807103	0.106472	0.127094	0.160022	0.190436	0.222709	0.248047	0.251344	0.289719	0.339586	0.401892	0.478437	0.542456	0.657808	0.80504	1.03964	1.2648	1.52717	1.75504	2.18437	3.28584	6.3784	39.5775
0	0	0.0324603	0.0580546	0.0808728	0.106544	0.127269	0.160475	0.190509	0.222725	0.248047	0.251674	0.289753	0.339594	0.401939	0.478883	0.542496	0.658422	0.805981	1.0397	1.2648	1.52792	1.75551	2.18703	3.32099	6.43921	39.6761
0	0	0.0324745	0.0581671	0.0809136	0.106604	0.127503	0.160509	0.19053	0.223243	0.248047	0.252055	0.28986	0.339692	0.401942	0.478952	0.542542	0.659356	0.806352	1.04101	1.2648	1.53021	1.75746	2.18925	3.3279	6.46538	39.7388
0	0	0.0325637	0.0581918	0.0809326	0.10667	0.127827	0.160546	0.190562	0.223279	0.248047	0.25216	0.290123	0.339719	0.402003	0.479264	0.542699	0.661237	0.807352	1.04126	1.2648	1.53193	1.75763	2.19644	3.34439	6.69913	40.6458
0	0	0.0327884	0.0582494	0.0810345	0.106685	0.127961	0.160606	0.19069	0.223282	0.248047	0.252404	0.290333	0.339763	0.402232	0.47929	0.542996	0.662339	0.808114	1.04165	1.26483	1.5347	1.75944	2.20374	3.35896	6.81113	40.6572
0	0	0.0328391	0.0582694	0.0812967	0.106833	0.128269	0.160731	0.190731	0.223309	0.248047	0.252472	0.290346	0.340347	0.403662	0.479965	0.543166	0.663094	0.808234	1.04226	1.26607	1.53525	1.75976	2.20603	3.366	6.81939	40.8073
0	0	0.0329678	0.0585497	0.0815424	0.107041	0.128328	0.160776	0.190744	0.223333	0.248047	0.252574	0.290425	0.340495	0.40367	0.480095	0.544022	0.663632	0.810234	1.04412	1.2675	1.53546	1.76647	2.20695	3.37063	6.93356	40.9512
0	0	0.0330415	0.0587076	0.0815778	0.10711	0.128503	0.160899	0.190808	0.22392	0.248047	0.252974	0.29043	0.34081	0.403768	0.480945	0.545147	0.663704	0.810306	1.04433	1.2685	1.53589	1.76728	2.20822	3.37818	7.16289	41.9504
0	0	0.0333374	0.0587324	0.0816502	0.107183	0.128523	0.160982	0.191087	0.224413	0.248047	0.252975	0.29059	0.340895	0.404692	0.481192	0.545527	0.663728	0.810713	1.04439	1.26861	1.53595	1.77006	2.2083	3.3844	7.18317	44.1137
0	0	0.0334893	0.0587607	0.0816742	0.107229	0.12855	0.161149	0.191125	0.224445	0.248047	0.253032	0.290932	0.340911	0.405312	0.481397	0.545756	0.663971	0.811308	1.0448	1.27443	1.53613	1.77296	2.2186	3.41911	7.21577	44.2192
0	0	0.033512	0.0587909	0.0819285	0.107236	0.128744	0.161181	0.191196	0.224538	0.248047	0.25318	0.291017	0.340938	0.405962	0.481434	0.546127	0.66421	0.811338	1.04576	1.275	1.53618	1.77356	2.22405	3.43769	7.28601	45.2068
0	0	0.0335666	0.0589413	0.0821521	0.107538	0.128825	0.16127	0.191274	0.224594	0.248047	0.253217	0.291157	0.340966	0.405965	0.481583	0.546386	0.664706	0.811893	1.04591	1.27548	1.53988	1.77522	2.23242	3.4432	7.31864	45.4747
0	0	0.0336296	0.0589472	0.0823673	0.107555	0.128917	0.161471	0.191409	0.224771	0.248047	0.253457	0.29169	0.341475	0.40599	0.482078	0.546569	0.665193	0.812147	1.04607	1.2761	1.54257	1.77575	2.23242	3.44598	7.32474	45.8162
0	0	0.0336728	0.0590945	0.0824562	0.107698	0.129005	0.161566	0.19155	0.225233	0.248047	0.253697	0.291798	0.341547	0.406125	0.482134	0.546846	0.666426	0.812186	1.05041	1.2764	1.5434	1.77617	2.23242	3.45489	7.36466	45.9079
0	0	0.0337111	0.0593645	0.0825447	0.108119	0.12901	0.161603	0.191636	0.225296	0.248047	0.253756	0.291827	0.342259	0.406126	0.482887	0.546935	0.666511	0.812349	1.05047	1.27645	1.54602	1.777	2.23242	3.47266	7.37496	45.9971
0	0	0.0337494	0.0593762	0.0826019	0.10818	0.129014	0.161609	0.191709	0.225322	0.248047	0.253991	0.292307	0.342382	0.406172	0.483088	0.547378	0.666586	0.81276	1.05093	1.27711	1.54898	1.77855	2.23242	3.47266	7.44141	46.0216
0	0	0.0339029	0.0594159	0.0827102	0.108198	0.12925	0.161616	0.191922	0.225523	0.248047	0.254112	0.292337	0.342398	0.406182	0.48309	0.547728	0.666611	0.813508	1.05117	1.27833	1.54911	1.7788	2.23242	3.47443	7.44537	46.2254
0	0	0.0339718	0.0597254	0.0830026	0.108304	0.129483	0.161627	0.191952	0.225695	0.248047	0.254185	0.292532	0.342493	0.406347	0.483213	0.54786	0.66709	0.813653	1.05142	1.2803	1.55228	1.78014	2.23242	3.50195	7.48005	46.3698
0	0	0.0339807	0.0598473	0.0831291	0.108336	0.12972	0.161862	0.19212	0.226023	0.248047	0.254296	0.292584	0.342496	0.406518	0.483461	0.548397	0.667601	0.81378	1.05192	1.28158	1.55271	1.78755	2.23242	3.55149	7.49906	46.4173
0	0	0.0342487	0.0598766	0.0832037	0.108408	0.129939	0.162113	0.192126	0.226374	0.248047	0.254343	0.293118	0.343158	0.406901	0.483473	0.54868	0.667617	0.814223	1.05237	1.28268	1.55344	1.78869	2.23277	3.55149	7.52065	46.4934
0	0	0.03446	0.0601975	0.0833996	0.108482	0.130176	0.162164	0.192127	0.226559	0.248047	0.254591	0.293367	0.343435	0.406904	0.483608	0.548976	0.66765	0.814392	1.05237	1.28485	1.55475	1.78869	2.24253	3.55149	7.56035	46.5018
0	0	0.034468	0.0602541	0.0835072	0.108535	0.130265	0.162335	0.192147	0.2266	0.248047	0.254887	0.293421	0.34355	0.406957	0.484141	0.548989	0.667887	0.81538	1.05237	1.28691	1.55552	1.79042	2.24616	3.55198	7.56792	46.593
0	0	0.034468	0.0603021	0.0837198	0.108547	0.130418	0.162343	0.192251	0.226631	0.248047	0.255106	0.293684	0.343589	0.407813	0.484296	0.550112	0.667887	0.817116	1.05237	1.2873	1.55972	1.79442	2.24616	3.55933	7.5888	47.0119
0	0	0.0344865	0.0603371	0.0837348	0.108689	0.130507	0.162463	0.192276	0.226928	0.248047	0.255263	0.293817	0.34399	0.407905	0.484679	0.55072	0.667887	0.818288	1.05237	1.29458	1.56075	1.79458	2.24616	3.55978	7.64129	47.2581
0	0	0.0346703	0.0604341	0.0839016	0.108842	0.130717	0.162737	0.192352	0.226934	0.248047	0.255294	0.29398	0.34415	0.408276	0.485401	0.55095	0.668461	0.819855	1.05237	1.29578	1.56083	1.79614	2.24616	3.5634	7.6526	47.8274
0	0	0.0347047	0.0604359	0.0840041	0.109177	0.130759	0.162771	0.192353	0.227006	0.248047	0.255397	0.294007	0.344923	0.408424	0.485589	0.551478	0.669063	0.81992	1.05254	1.29726	1.56185	1.79826	2.24688	3.56836	7.78883	48.6363
0	0	0.0349748	0.060686	0.0841623	0.109214	0.130868	0.162873	0.192765	0.227165	0.248047	0.255459	0.294247	0.344941	0.408557	0.485921	0.551553	0.669692	0.820039	1.05345	1.2981	1.56391	1.79956	2.24838	3.57418	7.82918	48.7469
0	0	0.0350539	0.0608155	0.0841965	0.109215	0.131384	0.163042	0.193122	0.227393	0.248047	0.255522	0.294746	0.345307	0.408562	0.486389	0.551677	0.670636	0.821972	1.05378	1.29866	1.56531	1.80373	2.25522	3.59159	7.99211	48.7923
0	0	0.0353247	0.061003	0.0843884	0.109365	0.131487	0.163469	0.193319	0.227846	0.248047	0.255546	0.295169	0.345307	0.408801	0.48654	0.552259	0.670894	0.822573	1.05463	1.29905	1.56593	1.80581	2.256	3.59668	8.01602	48.9591
0	0	0.0356025	0.0610196	0.0844836	0.109397	0.131583	0.163579	0.193628	0.227974	0.248047	0.255594	0.295369	0.345519	0.408905	0.486832	0.553697	0.67099	0.823232	1.05593	1.30036	1.56717	1.80581	2.2563	3.61811	8.01944	48.9608
0	0	0.0356713	0.0611487	0.0846015	0.109432	0.131676	0.163687	0.193805	0.227974	0.248047	0.255822	0.295391	0.345564	0.409103	0.48767	0.55465	0.672888	0.823614	1.05844	1.30271	1.56763	1.80661	2.26692	3.63688	8.04911	49.0859
0	0	0.0358086	0.0611558	0.0847842	0.109433	0.131837	0.163762	0.193817	0.227974	0.248047	0.255849	0.295508	0.345957	0.409748	0.4881	0.55465	0.672888	0.824445	1.05913	1.30282	1.56877	1.80749	2.27159	3.64579	8.04911	49.2865
0	0	0.0358086	0.0611682	0.0848604	0.109635	0.131853	0.163771	0.193909	0.227974	0.248047	0.256085	0.295556	0.34607	0.411007	0.488179	0.55465	0.673582	0.82542	1.05929	1.30309	1.56879	1.80907	2.27318	3.66039	8.07582	49.5228
0	0	0.0358533	0.0612853	0.0850897	0.1097	0.131897	0.163806	0.193941	0.227974	0.248047	0.256468	0.296267	0.346273	0.41207	0.488542	0.55465	0.673848	0.825708	1.05938	1.30491	1.56915	1.81008	2.27736	3.67597	8.19024	49.7309
0	0	0.0358685	0.0614956	0.0851717	0.109791	0.131949	0.164178	0.194083	0.227974	0.248047	0.256544	0.296935	0.346476	0.412778	0.489188	0.55465	0.67444	0.826489	1.05987	1.30597	1.57054	1.8102	2.27974	3.68445	8.21181	50.2064
0	0	0.0360388	0.0616127	0.0853074	0.109821	0.131983	0.164243	0.194185	0.227974	0.248047	0.256594	0.297032	0.346538	0.41296	0.489527	0.55465	0.675311	0.827653	1.06319	1.30787	1.57115	1.81158	2.28683	3.68748	8.35388	50.273
0	0	0.0360593	0.0616761	0.0855963	0.109825	0.132251	0.164295	0.194412	0.228072	0.248047	0.25661	0.297241	0.346584	0.412985	0.489559	0.55465	0.67568	0.8286	1.06442	1.30997	1.57273	1.81278	2.28688	3.7177	8.39887	50.3243
0	0	0.0361404	0.0623331	0.0857209	0.110006	0.13245	0.164297	0.194549	0.228418	0.248047	0.257156	0.297852	0.346657	0.413227	0.490359	0.55465	0.677036	0.829079	1.06484	1.3111	1.57643	1.81371	2.28688	3.7207	8.4153	51.0835
0	0	0.0362475	0.0624086	0.0858186	0.110028	0.132495	0.164587	0.194647	0.228538	0.248047	0.2573	0.29857	0.346741	0.413936	0.490423	0.55465	0.677119	0.829421	1.06547	1.31138	1.57774	1.81531	2.28688	3.7207	8.41586	51.5615
0	0	0.0362475	0.0624134	0.0858747	0.110063	0.132749	0.164588	0.194918	0.228564	0.248047	0.257467	0.298737	0.346948	0.414043	0.490605	0.55465	0.677171	0.829443	1.0656	1.31169	1.58342	1.81694	2.28927	3.7207	8.43086	51.5961
0	0	0.0364456	0.0625654	0.0860552	0.110148	0.132935	0.164588	0.194964	0.228603	0.248047	0.257503	0.298774	0.347347	0.41468	0.490802	0.55465	0.677558	0.830154	1.06736	1.31181	1.58492	1.81719	2.29234	3.7207	8.4492	52.2275
0	0	0.0366862	0.0625925	0.0861548	0.110216	0.133138	0.164674	0.194964	0.228629	0.248047	0.257558	0.298798	0.347371	0.414868	0.491034	0.55465	0.678051	0.830862	1.06746	1.31181	1.585	1.82043	2.2977	3.7207	8.47181	52.3821
0	0	0.0367449	0.0625946	0.0861885	0.110316	0.133178	0.164771	0.19533	0.228658	0.248047	0.257582	0.299056	0.347429	0.415303	0.49146	0.55465	0.67835	0.831018	1.06759	1.3131	1.58669	1.82228	2.30198	3.7207	8.47725	52.7486
0	0	0.0368842	0.0626071	0.0862081	0.110409	0.133298	0.164846	0.195445	0.228914	0.248047	0.257847	0.299932	0.347673	0.415369	0.491875	0.55465	0.678388	0.831815	1.06812	1.31429	1.58687	1.8279	2.3024	3.72896	8.51076	52.876
0	0	0.0371081	0.0626852	0.0862673	0.110424	0.133571	0.16521	0.195518	0.229016	0.248047	0.257856	0.300292	0.34783	0.415402	0.493559	0.55465	0.67915	0.831975	1.06813	1.31511	1.58725	1.83057	2.30424	3.72896	8.54707	52.9198
0	0	0.0374158	0.0626878	0.0865469	0.110446	0.133597	0.165256	0.195766	0.229195	0.248047	0.258008	0.300398	0.348241	0.416728	0.4936	0.55465	0.679863	0.831975	1.0688	1.31625	1.58752	1.83215	2.30697	3.73349	8.55132	53.0735
0	0	0.0376356	0.0628506	0.0867119	0.110649	0.133599	0.16538	0.195855	0.229393	0.248047	0.258019	0.300707	0.349076	0.417157	0.493988	0.55465	0.682729	0.832182	1.06888	1.3173	1.58827	1.83727	2.31606	3.75089	8.56467	53.0862
0	0	0.0376844	0.0628526	0.0867704	0.110683	0.133665	0.165771	0.196121	0.229737	0.248047	0.25821	0.300974	0.349236	0.417239	0.494148	0.55465	0.683253	0.833311	1.06907	1.31912	1.58827	1.83799	2.31911	3.7776	8.5675	53.2514
0	0	0.0377105	0.0629912	0.0867793	0.110838	0.133822	0.16602	0.196231	0.229744	0.248047	0.258323	0.301219	0.349902	0.417586	0.494186	0.55465	0.684307	0.833883	1.06927	1.31958	1.58827	1.84062	2.32587	3.78903	8.59919	53.4749
0	0	0.0381206	0.0630375	0.0870098	0.11093	0.133865	0.166059	0.196231	0.229792	0.248047	0.258432	0.301418	0.349996	0.417929	0.494478	0.55465	0.687938	0.833889	1.06934	1.32612	1.58827	1.84279	2.3277	3.82595	8.61308	53.4896
0	0	0.0382507	0.0632398	0.0870664	0.110947	0.133877	0.166135	0.19632	0.230212	0.248047	0.25869	0.301418	0.350203	0.418097	0.494691	0.55465	0.688086	0.834445	1.07025	1.33214	1.58827	1.84374	2.33165	3.83147	8.6781	53.553
0	0	0.038262	0.0633635	0.087097	0.110975	0.133895	0.16629	0.196357	0.230473	0.248047	0.258939	0.301583	0.350412	0.418305	0.49519	0.554705	0.688692	0.834668	1.07034	1.33267	1.58827	1.84391	2.33681	3.83783	8.68997	53.7708
0	0	0.0382815	0.06337	0.0871083	0.111082	0.13397	0.166459	0.1964	0.230585	0.248047	0.259094	0.301606	0.350791	0.418429	0.495254	0.555681	0.689211	0.835651	1.071	1.333	1.58827	1.84485	2.33901	3.84722	8.97245	54.3242
0	0	0.0383248	0.0635588	0.087246	0.111319	0.134084	0.166634	0.196416	0.23065	0.248047	0.259314	0.301724	0.350791	0.418493	0.495388	0.556162	0.689759	0.83609	1.07247	1.33407	1.58827	1.84562	2.34007	3.8587	8.98464	54.823
0	0	0.0383684	0.0635632	0.0874319	0.111329	0.134189	0.166688	0.196516	0.230723	0.248047	0.259326	0.301808	0.350791	0.418522	0.495832	0.556381	0.689796	0.83616	1.07369	1.33495	1.58827	1.84568	2.34374	3.86565	9.01882	56.0543
0	0	0.0384106	0.0636174	0.0875315	0.111481	0.134338	0.166839	0.196539	0.230772	0.248047	0.259585	0.302025	0.350791	0.418691	0.496094	0.556743	0.690063	0.837284	1.0738	1.33551	1.58827	1.84717	2.3515	3.87377	9.04038	57.3812
0	0	0.0385034	0.0636434	0.0877799	0.111659	0.134412	0.16704	0.196776	0.230903	0.248047	0.259591	0.3021	0.350791	0.418732	0.496094	0.557349	0.690852	0.837692	1.07513	1.33577	1.58919	1.84964	2.35318	3.87462	9.08339	58.8861
0	0	0.0385721	0.0637395	0.0881575	0.111729	0.134606	0.16759	0.196816	0.230948	0.248047	0.259885	0.302188	0.350791	0.419672	0.496094	0.557838	0.691041	0.839214	1.07604	1.33577	1.59117	1.85294	2.35318	3.87462	9.09385	60.4773
0	0	0.0386207	0.0638594	0.0881619	0.111751	0.134679	0.167678	0.197005	0.231051	0.248047	0.25997	0.302206	0.350791	0.420017	0.496094	0.559273	0.692612	0.840169	1.07614	1.33577	1.59495	1.85443	2.35318	3.87462	9.12057	61.803
0	0	0.0387462	0.0639019	0.0883097	0.111855	0.13485	0.167988	0.197077	0.231051	0.248047	0.260226	0.302392	0.350791	0.42043	0.496094	0.559861	0.693009	0.841085	1.07801	1.33577	1.59582	1.85548	2.35612	3.87462	9.15857	71.401
0	0	0.038874	0.0640223	0.0885305	0.111928	0.134852	0.168059	0.197183	0.231081	0.248047	0.260243	0.302467	0.350791	0.420542	0.496094	0.560471	0.693179	0.841194	1.08033	1.33577	1.59605	1.85994	2.35645	3.87462	9.239	71.9631
0	0	0.0389412	0.0643486	0.0885526	0.112448	0.1354	0.168275	0.197256	0.231141	0.248047	0.260573	0.30252	0.350791	0.420861	0.496094	0.560533	0.694324	0.841263	1.08171	1.33577	1.59658	1.86168	2.35645	3.87556	9.30011	72.5105
0	0	0.0392685	0.064468	0.0887551	0.112485	0.135416	0.168355	0.197347	0.231578	0.248047	0.260652	0.302627	0.350791	0.420972	0.496094	0.560709	0.694578	0.841503	1.08328	1.33577	1.59713	1.86412	2.35645	3.88255	9.3767	73.0303
0	0	0.0395483	0.0646062	0.088869	0.112518	0.135426	0.168443	0.197543	0.231837	0.248047	0.26139	0.302933	0.350791	0.422011	0.496094	0.561583	0.694807	0.842035	1.08416	1.33577	1.59758	1.86574	2.35645	3.88255	9.42446	73.0409
0	0	0.03972	0.0646167	0.088911	0.112521	0.135592	0.168629	0.197618	0.232015	0.248047	0.261623	0.303086	0.350791	0.422117	0.496094	0.561794	0.694969	0.847811	1.08564	1.33577	1.59984	1.86746	2.35645	3.90761	9.45305	73.1612
0	0	0.0398461	0.0647407	0.0889766	0.112868	0.135662	0.168691	0.197826	0.232083	0.248047	0.261641	0.303213	0.350791	0.422452	0.496094	0.562246	0.695543	0.848025	1.08567	1.33577	1.60007	1.8712	2.35645	3.92197	9.47786	73.2407
0	0	0.0399379	0.064779	0.0893634	0.113219	0.135669	0.168712	0.197859	0.232114	0.248047	0.261932	0.303246	0.350791	0.42254	0.496094	0.562278	0.695562	0.848365	1.08585	1.33577	1.60029	1.87186	2.35645	3.92715	9.48819	73.323
0	0	0.0399648	0.064782	0.0896356	0.113286	0.135687	0.168734	0.198078	0.23231	0.248047	0.262275	0.303753	0.350791	0.422657	0.496094	0.562407	0.695645	0.851643	1.08882	1.33577	1.60194	1.87363	2.35645	3.96067	9.51138	73.3815
0	0	0.0401288	0.0648063	0.0897614	0.113384	0.135811	0.16878	0.198167	0.232338	0.248047	0.263516	0.304018	0.350791	0.422773	0.496094	0.562432	0.69727	0.853939	1.0909	1.33577	1.60359	1.87889	2.36903	3.96875	9.51561	73.3861
0	0	0.0402121	0.0650069	0.0897645	0.113473	0.136158	0.169478	0.198687	0.232365	0.248047	0.26357	0.304075	0.350791	0.422889	0.496094	0.562916	0.698287	0.85421	1.09127	1.33577	1.60904	1.87992	2.3696	3.96875	9.52048	77.2916
0	0	0.0403198	0.0650093	0.089967	0.113605	0.13621	0.169666	0.199015	0.232413	0.248047	0.263676	0.304296	0.350791	0.42294	0.496094	0.562916	0.69867	0.854298	1.09258	1.33577	1.61016	1.8813	2.37568	3.96875	9.52132	77.2953
0	0	0.0403968	0.0650248	0.0901998	0.11372	0.136372	0.169763	0.199058	0.232548	0.248047	0.264345	0.304643	0.350791	0.423539	0.496094	0.563425	0.69867	0.855438	1.09318	1.33577	1.61046	1.88279	2.37794	3.96875	9.53643	77.4426
0	0	0.0403968	0.065117	0.0902921	0.113813	0.136689	0.169764	0.199164	0.232787	0.248047	0.264363	0.304801	0.350791	0.423887	0.496094	0.563476	0.698786	0.856527	1.09438	1.33577	1.61117	1.88282	2.38012	3.96875	9.67701	77.593
0	0	0.040571	0.0651501	0.0904096	0.113837	0.136708	0.169834	0.19925	0.232934	0.248047	0.264411	0.304951	0.350791	0.424107	0.496094	0.564932	0.699284	0.856582	1.09443	1.33577	1.61169	1.88393	2.38645	3.97094	9.72458	79.7717
0	0	0.0408224	0.065617	0.0904411	0.11394	0.136828	0.16993	0.19958	0.233047	0.248047	0.264594	0.305096	0.350791	0.424193	0.496094	0.564963	0.700283	0.856911	1.09485	1.33577	1.6123	1.88907	2.3881	3.97649	9.80077	79.9251
0	0	0.040861	0.0656263	0.0905063	0.114008	0.136878	0.169982	0.19965	0.233102	0.248047	0.26461	0.305112	0.350932	0.425152	0.496094	0.564963	0.701042	0.85774	1.09601	1.33757	1.61351	1.88907	2.39823	3.97649	9.82195	80.2086
0	0	0.0408738	0.0656876	0.0907148	0.114064	0.137037	0.170225	0.199758	0.233114	0.248047	0.264882	0.305376	0.351438	0.425957	0.496094	0.565332	0.701051	0.858493	1.09768	1.33946	1.61403	1.89105	2.40846	3.98792	9.8394	80.6127
0	0	0.0409064	0.0657792	0.0908653	0.11414	0.137113	0.170534	0.200051	0.233224	0.248047	0.265097	0.305572	0.352482	0.425982	0.496094	0.565845	0.701355	0.858635	1.09888	1.34261	1.61574	1.89139	2.4123	3.99703	9.84521	81.0694
0	0	0.0409963	0.0658668	0.0909531	0.11427	0.137354	0.170546	0.200052	0.233345	0.248047	0.265154	0.305779	0.353148	0.426259	0.496094	0.56645	0.701583	0.859196	1.10019	1.34439	1.61641	1.89172	2.41489	4.0126	9.87837	81.6419
0	0	0.0410834	0.0658779	0.0910851	0.114344	0.137486	0.170614	0.20031	0.233415	0.248047	0.265391	0.305846	0.353367	0.426407	0.496094	0.566622	0.701583	0.859777	1.10108	1.34497	1.6173	1.8935	2.42167	4.03732	9.90416	82.1673
0	0	0.0411124	0.0659546	0.0911551	0.114542	0.137529	0.170721	0.200525	0.233638	0.248047	0.265511	0.305859	0.35363	0.427301	0.496094	0.566883	0.701583	0.860289	1.1014	1.34615	1.62036	1.89664	2.4219	4.03791	9.93265	82.5344
0	0	0.0411909	0.0659689	0.0912786	0.114791	0.137662	0.170861	0.200731	0.233707	0.248047	0.265561	0.305859	0.354028	0.427842	0.496094	0.567114	0.701583	0.861005	1.10241	1.34681	1.622	1.89881	2.43042	4.03791	9.99909	82.859
0	0	0.0414552	0.0659689	0.0915171	0.114889	0.13775	0.171118	0.200946	0.233723	0.248047	0.265727	0.305867	0.354086	0.427919	0.496094	0.568241	0.701583	0.862047	1.10334	1.34752	1.62572	1.90152	2.43679	4.03791	10.0002	83.0035
0	0	0.041537	0.0660118	0.0916537	0.114936	0.137775	0.171169	0.201081	0.233741	0.248047	0.266034	0.306137	0.35424	0.4283	0.496094	0.568547	0.701583	0.86242	1.10385	1.34964	1.62592	1.90195	2.44298	4.04041	10.1283
0	0	0.0415404	0.0661139	0.0916771	0.114944	0.137839	0.17118	0.201273	0.233899	0.248047	0.266184	0.3062	0.354855	0.428659	0.496094	0.569384	0.701583	0.862575	1.10423	1.35141	1.62679	1.90663	2.44578	4.04837	10.1672
0	0	0.0416135	0.066145	0.091768	0.114945	0.137953	0.171187	0.201343	0.233962	0.248047	0.266521	0.30624	0.355776	0.428762	0.496094	0.570074	0.701583	0.86274	1.10473	1.35221	1.62682	1.90824	2.46	4.05392	10.1729
0	0	0.0416394	0.0661594	0.0918384	0.114965	0.138011	0.171228	0.201581	0.234205	0.248047	0.266524	0.306275	0.356045	0.429847	0.496094	0.570656	0.701691	0.862938	1.10864	1.35806	1.62712	1.91367	2.46458	4.08322	10.174
0	0	0.0416853	0.0662366	0.0919518	0.114975	0.138014	0.171323	0.201825	0.234322	0.248047	0.266588	0.306444	0.356432	0.431089	0.496094	0.570669	0.702105	0.863848	1.1093	1.35896	1.62944	1.91568	2.46476	4.12273	10.2182
0	0	0.0418062	0.0664623	0.0922985	0.115049	0.138067	0.171412	0.201896	0.234549	0.248047	0.267053	0.30662	0.356916	0.432409	0.496094	0.571246	0.702618	0.86487	1.1093	1.36028	1.62967	1.91789	2.47566	4.12879	10.2203
0	0	0.0418843	0.0665221	0.0923283	0.115352	0.138068	0.171521	0.201947	0.234759	0.248047	0.267307	0.306778	0.357053	0.432495	0.496094	0.571428	0.702635	0.866659	1.1093	1.36164	1.63001	1.93045	2.47698	4.1401	10.2248
0	0	0.0418951	0.0665256	0.0928386	0.115605	0.138179	0.171575	0.202303	0.234775	0.248047	0.267432	0.307327	0.357101	0.432631	0.496094	0.571443	0.702769	0.866896	1.1093	1.36571	1.63351	1.93086	2.48047	4.16285	10.2292
0	0	0.0419164	0.0665276	0.0928903	0.115979	0.138722	0.171589	0.202357	0.234775	0.248047	0.267554	0.307349	0.358788	0.432643	0.496094	0.571586	0.703621	0.868192	1.1093	1.36591	1.63474	1.93406	2.48047	4.16513	10.3563
0	0	0.0419289	0.0665277	0.0930153	0.116074	0.138792	0.172131	0.202399	0.23491	0.248047	0.267701	0.30769	0.358802	0.432913	0.496094	0.571613	0.704246	0.868567	1.1093	1.36602	1.63878	1.93442	2.48047	4.16652	10.38
0	0	0.0419463	0.0666247	0.0930921	0.116087	0.138882	0.17219	0.202517	0.234919	0.248047	0.267832	0.307765	0.359777	0.433261	0.496094	0.573329	0.704273	0.868603	1.10968	1.36846	1.64661	1.93442	2.48047	4.17702	10.3983
0	0	0.0419678	0.0666501	0.0931816	0.116213	0.138882	0.172273	0.202672	0.235008	0.248047	0.268002	0.308689	0.3601	0.433308	0.496094	0.574071	0.704886	0.869869	1.10974	1.36945	1.64831	1.93575	2.48047	4.1805	10.4245
0	0	0.0420652	0.0666734	0.0932792	0.116237	0.139019	0.172435	0.202904	0.235018	0.248047	0.268079	0.308811	0.360134	0.433477	0.496094	0.57421	0.706206	0.872469	1.11017	1.3716	1.65095	1.93592	2.48047	4.18675	10.6667
0	0	0.0421441	0.066908	0.0934161	0.116314	0.139057	0.1727	0.2031	0.235212	0.248047	0.268512	0.308978	0.360448	0.433489	0.496094	0.574992	0.706254	0.873472	1.11081	1.37164	1.65232	1.93731	2.48047	4.20364	10.7121
0	0	0.0421951	0.0669594	0.0934288	0.116321	0.139114	0.172926	0.2031	0.235239	0.248047	0.268526	0.308992	0.361029	0.433735	0.496094	0.575387	0.706786	0.873586	1.11131	1.37414	1.65437	1.93731	2.48047	4.2168	10.7908
0	0	0.0423122	0.0669907	0.0935443	0.116458	0.139151	0.173114	0.203294	0.235255	0.248047	0.268557	0.309133	0.361075	0.434535	0.496094	0.575515	0.706877	0.875256	1.11142	1.37747	1.65521	1.93731	2.48047	4.2168	10.7929
0	0	0.0423211	0.0671338	0.0935633	0.116674	0.139155	0.173172	0.203485	0.235674	0.248047	0.268569	0.309265	0.361499	0.435104	0.496094	0.576428	0.708375	0.875693	1.11179	1.37918	1.65606	1.93731	2.48047	4.2168	10.9141
0	0	0.0423661	0.0672236	0.0935736	0.117003	0.139441	0.173318	0.203846	0.235904	0.248047	0.268603	0.309481	0.361973	0.436453	0.496094	0.576456	0.708434	0.876815	1.1122	1.37968	1.6579	1.94091	2.48047	4.22409	10.9432
0	0	0.0423966	0.067298	0.0938459	0.117153	0.139593	0.173339	0.203906	0.236157	0.248047	0.268759	0.309799	0.362159	0.436582	0.496094	0.57661	0.709105	0.877093	1.11503	1.38181	1.65968	1.94469	2.48165	4.22409	10.9591
0	0	0.04242	0.0673511	0.0940046	0.117215	0.139677	0.17394	0.203906	0.236229	0.248047	0.269492	0.309883	0.362599	0.436936	0.496094	0.576734	0.710172	0.878694	1.11621	1.38265	1.66249	1.94759	2.49284	4.22409	10.9843
0	0	0.0425037	0.0673878	0.0941304	0.117223	0.139709	0.173945	0.203906	0.236455	0.248047	0.269775	0.309902	0.362749	0.438128	0.496094	0.576734	0.710434	0.878832	1.1166	1.38356	1.66306	1.95951	2.49284	4.22409	10.9843
0	0	0.0425634	0.0674128	0.0942713	0.117252	0.139812	0.174129	0.203994	0.236773	0.248047	0.269947	0.310049	0.362902	0.438298	0.496094	0.576938	0.711052	0.879079	1.1176	1.38365	1.66386	1.96098	2.49284	4.22409	11.0491
0	0.000248047	0.0425634	0.0674267	0.0943312	0.117302	0.139895	0.174135	0.204051	0.23691	0.248047	0.270481	0.310186	0.362924	0.438518	0.496094	0.577157	0.711105	0.880863	1.11774	1.38662	1.66442	1.96364	2.49284	4.24588	11.1158
0	0.00165468	0.0425812	0.0674915	0.0943372	0.117332	0.139903	0.174157	0.204097	0.237049	0.248047	0.27088	0.31024	0.363	0.438798	0.496094	0.577634	0.711982	0.881172	1.11843	1.38662	1.6671	1.96643	2.49284	4.2796	11.1621
0	0.00177834	0.0425935	0.0674971	0.0944516	0.117468	0.14013	0.174183	0.204401	0.237076	0.248047	0.270985	0.310273	0.363186	0.439084	0.496094	0.578586	0.712884	0.881812	1.12355	1.38662	1.66856	1.96717	2.49284	4.30328	11.2178
0	0.002948	0.0426195	0.0675221	0.0944783	0.11786	0.140152	0.174471	0.204524	0.237313	0.248047	0.271003	0.310837	0.364214	0.439331	0.496094	0.579163	0.712941	0.884806	1.12368	1.38662	1.67211	1.96836	2.49528	4.31227	11.297
0	0.00306817	0.042695	0.0678925	0.0945831	0.117957	0.140179	0.174563	0.204588	0.237323	0.248047	0.271146	0.31105	0.364543	0.439616	0.496094	0.579337	0.713599	0.885023	1.12373	1.38662	1.67293	1.96904	2.49722	4.3255	11.3154
0	0.00317897	0.0427161	0.0679054	0.0948175	0.118158	0.140189	0.174567	0.20469	0.237475	0.248047	0.271309	0.311119	0.365125	0.439986	0.496094	0.579526	0.713672	0.885142	1.12385	1.38662	1.67741	1.97025	2.49878	4.32869	11.4102
0	0.00364975	0.0428655	0.0679278	0.0950976	0.118563	0.140372	0.174611	0.204926	0.237588	0.248047	0.271522	0.311315	0.365441	0.441039	0.496094	0.579959	0.714723	0.885385	1.12625	1.38662	1.67791	1.97543	2.50643	4.33905	11.4102
0	0.00452643	0.0431986	0.0679418	0.095105	0.118675	0.140468	0.174944	0.204936	0.237809	0.248047	0.27164	0.311433	0.365506	0.441342	0.496094	0.580095	0.715707	0.885704	1.12638	1.38662	1.678	1.9766	2.50772	4.34674	11.4108
0	0.00457376	0.0433689	0.0680085	0.0951211	0.118676	0.140489	0.175001	0.205441	0.237836	0.248047	0.271715	0.311686	0.365675	0.441621	0.496094	0.580568	0.716549	0.885707	1.12755	1.38662	1.67953	1.9774	2.52831	4.34789	11.4263
0	0.00540321	0.0434063	0.0680423	0.09523	0.118817	0.140916	0.175322	0.20551	0.237849	0.248047	0.27186	0.311796	0.366855	0.441759	0.496094	0.58061	0.716857	0.886625	1.12775	1.38662	1.68031	1.98109	2.52959	4.35544	11.5348
0	0.00610745	0.0435668	0.0681	0.0952578	0.118817	0.14093	0.175396	0.205511	0.237989	0.248047	0.271926	0.311922	0.367129	0.44208	0.496094	0.581454	0.717727	0.888048	1.13002	1.38662	1.68229	1.9843	2.52959	4.35708	11.5522
0	0.00626165	0.0435914	0.0682901	0.0952616	0.118902	0.14124	0.175396	0.205614	0.238096	0.248047	0.271967	0.311996	0.367455	0.44217	0.496094	0.581475	0.719457	0.888982	1.13052	1.38662	1.68321	1.98438	2.53246	4.36305	11.6186
0	0.0064192	0.0436591	0.0682901	0.0955267	0.119087	0.141254	0.175396	0.205965	0.2383	0.248047	0.271971	0.312173	0.367459	0.442817	0.496094	0.581479	0.719461	0.889692	1.13063	1.38662	1.6849	1.98438	2.5407	4.41123	11.6476
0	0.00645041	0.0436899	0.0683012	0.0960145	0.119128	0.141254	0.175396	0.206056	0.238509	0.248047	0.272038	0.312513	0.367597	0.442872	0.496094	0.581642	0.71984	0.891462	1.13183	1.38662	1.68708	1.98438	2.54162	4.41352	11.6608
0	0.00671218	0.0437999	0.0683836	0.0960273	0.119139	0.141286	0.175396	0.206166	0.238646	0.248047	0.272713	0.312591	0.368233	0.443534	0.496094	0.582952	0.719842	0.893349	1.13293	1.38662	1.68724	1.98738	2.5538	4.41635	11.6898
0	0.00732894	0.0438409	0.0684831	0.0960846	0.119145	0.14129	0.175396	0.206195	0.238846	0.248047	0.273168	0.312594	0.368541	0.443619	0.496094	0.583057	0.720917	0.894346	1.13407	1.38671	1.68801	1.98769	2.5538	4.41635	11.7607
0	0.00789475	0.043868	0.0685124	0.0961048	0.119179	0.141446	0.175396	0.20626	0.239057	0.248047	0.273337	0.313067	0.368599	0.44453	0.496094	0.583382	0.720917	0.894346	1.13704	1.38874	1.68947	1.98774	2.56102	4.42646	11.7659
0	0.00792586	0.0438787	0.0685329	0.0961502	0.119227	0.141468	0.175396	0.206337	0.23907	0.248047	0.273595	0.313446	0.369018	0.445046	0.496195	0.583441	0.721363	0.894346	1.1397	1.39103	1.69727	1.98822	2.57178	4.42893	11.792
0	0.0080682	0.0439619	0.0685852	0.0964384	0.119379	0.141512	0.175396	0.206387	0.239192	0.248047	0.273625	0.313565	0.369051	0.445195	0.496353	0.584878	0.721661	0.894346	1.14003	1.39435	1.69727	1.98825	2.57486	4.4372	11.9124
0	0.00809959	0.0439619	0.0686795	0.0965106	0.119541	0.141556	0.175396	0.206533	0.23922	0.248047	0.273723	0.313632	0.369207	0.445353	0.496468	0.585009	0.721914	0.894346	1.14046	1.39584	1.7025	1.99152	2.57575	4.45921	11.9321
0	0.00834282	0.0440247	0.0687735	0.0965194	0.119593	0.141803	0.175396	0.206817	0.239265	0.248047	0.274005	0.314122	0.369832	0.445414	0.496612	0.585044	0.722075	0.894346	1.14069	1.39724	1.70267	1.9932	2.57656	4.45921	12.0959
0	0.0083686	0.0440977	0.0689072	0.0965729	0.119744	0.141887	0.175396	0.207211	0.239276	0.248047	0.274762	0.314228	0.369853	0.445713	0.497002	0.58539	0.724173	0.894346	1.14098	1.39942	1.70318	1.99585	2.57847	4.45921	12.0959
0	0.00854323	0.0441316	0.0690147	0.0965955	0.119893	0.141969	0.17556	0.207319	0.239341	0.248047	0.274775	0.314553	0.370096	0.445726	0.497101	0.586522	0.724528	0.894346	1.14173	1.39987	1.70415	1.9966	2.58106	4.46484	12.1163
0	0.00945267	0.044204	0.0693046	0.0967613	0.119967	0.142019	0.175836	0.207375	0.239362	0.248047	0.274777	0.315318	0.370675	0.445773	0.497174	0.587374	0.724772	0.894346	1.14344	1.40167	1.70627	1.99982	2.58125	4.46484	12.1568
0	0.00950136	0.0443382	0.0693176	0.0967689	0.120436	0.14215	0.175836	0.20757	0.239417	0.248047	0.27554	0.315546	0.370734	0.446021	0.497826	0.587594	0.724889	0.894346	1.14396	1.40186	1.70679	1.99982	2.58969	4.46484	12.1644
0	0.00994974	0.0443604	0.0693612	0.0967985	0.120461	0.142265	0.175973	0.207575	0.239596	0.248047	0.275729	0.315652	0.371177	0.447173	0.497892	0.588657	0.72625	0.894346	1.14477	1.40317	1.70845	1.99982	2.58969	4.47173	12.2149
0	0.00999909	0.0443754	0.0693961	0.0968733	0.120473	0.14236	0.175973	0.207576	0.239653	0.248047	0.275799	0.316126	0.371742	0.447208	0.497993	0.588883	0.726569	0.894634	1.1457	1.4052	1.7107	1.99982	2.6116	4.47419	12.2306
0	0.0100221	0.0443943	0.0693984	0.097028	0.120903	0.142397	0.176251	0.207705	0.239751	0.248047	0.275943	0.316156	0.37207	0.447394	0.498147	0.589412	0.726657	0.896806	1.14609	1.40742	1.7131	1.99982	2.61743	4.49057	12.2375
0	0.0100727	0.0444006	0.0696831	0.0970984	0.121013	0.142474	0.176328	0.207851	0.239915	0.248047	0.276301	0.31626	0.37207	0.447623	0.498387	0.589413	0.727356	0.89822	1.1461	1.40793	1.71517	1.99982	2.61916	4.50097	12.3712
0	0.0106415	0.0445458	0.0697018	0.0971611	0.121127	0.142551	0.176456	0.207879	0.240174	0.248047	0.276581	0.316275	0.37207	0.447649	0.498895	0.589558	0.727453	0.899471	1.14699	1.40843	1.71617	2.00083	2.63084	4.50327	12.4321
0	0.0106494	0.0446212	0.0697982	0.0975187	0.121198	0.142642	0.176614	0.207967	0.240445	0.248047	0.277191	0.316798	0.37207	0.447718	0.49959	0.589776	0.727495	0.899983	1.14843	1.40968	1.71918	2.00152	2.63927	4.50444	12.4568
0	0.010684	0.0446362	0.0700995	0.0975706	0.121238	0.142933	0.176676	0.20845	0.240453	0.248047	0.277325	0.316893	0.37207	0.447877	0.500417	0.589815	0.727496	0.900065	1.15185	1.41005	1.72014	2.00261	2.64823	4.52407	12.6528
0	0.0107672	0.044657	0.0701338	0.0976916	0.121425	0.142939	0.176715	0.208593	0.240563	0.248047	0.277325	0.317191	0.37207	0.447933	0.50086	0.590104	0.728751	0.900725	1.15347	1.41032	1.72179	2.00366	2.64885	4.52643	12.769
0	0.0111407	0.0447587	0.0701785	0.0977063	0.121464	0.14324	0.176766	0.208644	0.240676	0.248047	0.27741	0.317235	0.37207	0.44855	0.50132	0.590881	0.729085	0.902732	1.15434	1.41137	1.72228	2.00476	2.66028	4.52643	12.8051
0	0.0112534	0.0449343	0.0702295	0.0977355	0.121465	0.143309	0.176907	0.209238	0.240753	0.248047	0.278042	0.317316	0.37207	0.448616	0.501697	0.590969	0.729401	0.902867	1.15531	1.41139	1.72231	2.00724	2.66466	4.54235	12.8913
0	0.0115048	0.0449851	0.0702295	0.0977449	0.121595	0.143556	0.176923	0.209285	0.240778	0.248047	0.278184	0.317577	0.37207	0.448809	0.502489	0.591625	0.729792	0.90413	1.15778	1.41638	1.72401	2.01044	2.66837	4.55082	13.0171
0	0.0124549	0.0449851	0.0702426	0.0978017	0.121876	0.143704	0.176994	0.209426	0.2411	0.248047	0.278297	0.317685	0.37207	0.449027	0.502497	0.591821	0.730013	0.904328	1.15787	1.41644	1.72679	2.01585	2.67155	4.56366	13.0902
0	0.0126753	0.0450453	0.0703878	0.0978994	0.121968	0.143706	0.17728	0.209465	0.241665	0.248047	0.278542	0.317772	0.372087	0.449171	0.503018	0.592559	0.731292	0.904445	1.15962	1.41927	1.72745	2.01661	2.67155	4.57356	13.1465
0	0.0131839	0.045214	0.0707913	0.0980803	0.122037	0.143779	0.177339	0.209733	0.241807	0.248047	0.278651	0.318001	0.37254	0.449992	0.503175	0.59299	0.732409	0.904455	1.16014	1.42056	1.72796	2.01791	2.67155	4.57376	13.4037
0	0.0135322	0.0452242	0.0708305	0.0981179	0.122162	0.143896	0.177352	0.209792	0.241887	0.248047	0.278987	0.318736	0.372573	0.450245	0.503741	0.593423	0.732533	0.904665	1.16154	1.42222	1.73009	2.02188	2.67659	4.59295	13.4518
0	0.013682	0.0452812	0.0708313	0.0982971	0.122352	0.144092	0.177615	0.209988	0.241926	0.248047	0.279055	0.318877	0.373035	0.450415	0.504192	0.593706	0.73292	0.906334	1.16212	1.42407	1.7301	2.0357	2.6782	4.59613	13.8928
0	0.0139244	0.0452858	0.0708452	0.0983996	0.122406	0.144183	0.177684	0.210048	0.241968	0.248047	0.279356	0.318879	0.373224	0.450957	0.504367	0.59421	0.733385	0.90728	1.16239	1.42407	1.7302	2.03927	2.68688	4.60392	13.9105
0	0.0141376	0.045312	0.0709633	0.0985538	0.122417	0.144183	0.177804	0.210194	0.242115	0.248047	0.279386	0.319011	0.373275	0.45135	0.504727	0.594351	0.733648	0.907898	1.16486	1.42533	1.73254	2.04545	2.69935	4.66626	14.2514
0	0.0144433	0.0453665	0.0709648	0.0985721	0.122542	0.144183	0.178311	0.210206	0.242135	0.248047	0.279412	0.319209	0.373613	0.45173	0.504783	0.594453	0.733874	0.909693	1.1655	1.42923	1.7332	2.04758	2.69967	4.69011	14.6432
0	0.0147328	0.0455598	0.0710087	0.0986052	0.122547	0.144183	0.178455	0.210222	0.242536	0.248047	0.279494	0.319236	0.373756	0.451855	0.504889	0.594484	0.734519	0.909708	1.16624	1.43108	1.73424	2.0523	2.71469	4.70278	14.6684
0	0.0148129	0.0456502	0.0711762	0.099101	0.122598	0.144183	0.178469	0.210315	0.242685	0.248047	0.279662	0.319304	0.37379	0.452159	0.505129	0.594629	0.736554	0.910594	1.16678	1.43343	1.73619	2.05899	2.7184	4.70606	14.9096
0	0.0152629	0.0456514	0.0712634	0.0991264	0.122763	0.144205	0.178591	0.210477	0.24287	0.248047	0.279666	0.319313	0.373926	0.452761	0.505237	0.595101	0.737561	0.910803	1.16777	1.43528	1.73633	2.06063	2.72394	4.71289	15.1634
0	0.0154632	0.0456649	0.0712845	0.0991714	0.122779	0.144315	0.178758	0.211033	0.2434	0.248047	0.27981	0.319906	0.373989	0.452834	0.505393	0.595237	0.737717	0.911245	1.16815	1.43756	1.73633	2.06177	2.72852	4.71289	15.1838
0	0.0155087	0.0456927	0.071307	0.0992588	0.123009	0.144633	0.17889	0.211196	0.243487	0.248047	0.279999	0.320001	0.374122	0.452989	0.505583	0.595346	0.737954	0.911378	1.16909	1.43845	1.73633	2.06919	2.73271	4.72651	15.3086
0	0.0158692	0.0457646	0.0714492	0.0992704	0.123022	0.144711	0.178946	0.211293	0.243554	0.248047	0.280398	0.320266	0.374407	0.453715	0.506883	0.595366	0.738961	0.911552	1.16932	1.43986	1.73633	2.07177	2.73627	4.73727	15.3429
0	0.0162523	0.0457855	0.0714858	0.0993831	0.123051	0.144804	0.179052	0.211385	0.243555	0.248047	0.280489	0.320296	0.374679	0.453738	0.507064	0.595873	0.739699	0.911896	1.16993	1.44345	1.73633	2.0718	2.74016	4.73893	15.3429
0	0.0162854	0.0458674	0.0714893	0.0993868	0.12348	0.145132	0.179053	0.211431	0.243608	0.248047	0.280512	0.321494	0.374825	0.453757	0.507666	0.59707	0.740435	0.911896	1.17056	1.4453	1.73821	2.07944	2.74185	4.76482	15.3969
0	0.0163127	0.0458837	0.0715486	0.0994019	0.123687	0.145139	0.179167	0.211433	0.243702	0.248047	0.280615	0.321898	0.375421	0.454808	0.507688	0.59708	0.740479	0.911922	1.17262	1.44635	1.73893	2.08808	2.74406	4.77128	15.4071
0	0.0166566	0.0459337	0.0715503	0.0996072	0.124005	0.145331	0.179398	0.211754	0.24381	0.248047	0.28063	0.321925	0.375527	0.454913	0.507993	0.597213	0.740591	0.912886	1.17334	1.44635	1.73939	2.08944	2.74762	4.77128	15.548
0	0.0166856	0.0459371	0.0716105	0.0996708	0.124023	0.145379	0.179402	0.211777	0.243839	0.248047	0.280673	0.322015	0.376175	0.455594	0.508092	0.597244	0.740627	0.913759	1.17676	1.44635	1.74161	2.0912	2.74928	4.79856	15.548
0	0.0168562	0.0460842	0.071659	0.0997513	0.124023	0.145668	0.179402	0.212034	0.244026	0.248047	0.280802	0.322222	0.376213	0.455607	0.508207	0.597471	0.741163	0.914392	1.17691	1.44635	1.74768	2.09427	2.75897	4.8162	15.7289
0	0.0170223	0.0461476	0.0716735	0.0998728	0.124023	0.145752	0.17981	0.212037	0.244075	0.248047	0.280815	0.322234	0.37625	0.455653	0.509599	0.597787	0.741951	0.914799	1.17992	1.44635	1.74838	2.09796	2.77325	4.82368	15.8517
0	0.0170459	0.0462918	0.0717651	0.0999387	0.124023	0.145776	0.17991	0.212207	0.24427	0.248047	0.280928	0.322292	0.376262	0.456179	0.509766	0.597803	0.742639	0.915733	1.18002	1.44635	1.7491	2.09873	2.77325	4.84377	15.9234
0	0.0172504	0.0463724	0.0717886	0.10005	0.124023	0.145868	0.180282	0.212461	0.244376	0.248047	0.281078	0.322415	0.377313	0.456495	0.509766	0.598089	0.74316	0.915752	1.18022	1.44635	1.75255	2.09934	2.77325	4.8565	15.962
0	0.0173065	0.0466516	0.0718328	0.100256	0.124023	0.145986	0.180305	0.212461	0.244508	0.248047	0.281113	0.322584	0.377652	0.456897	0.509766	0.598964	0.743239	0.916365	1.1826	1.44635	1.75396	2.10182	2.77636	4.8765	16.3203
0	0.0174448	0.0466572	0.0718502	0.100358	0.124023	0.146054	0.180348	0.212462	0.244797	0.248047	0.28113	0.322622	0.378687	0.45698	0.509766	0.599286	0.743653	0.916516	1.18316	1.44635	1.75396	2.1038	2.77998	4.88342	16.3205
0	0.0178085	0.0466752	0.0720559	0.100394	0.124023	0.146192	0.180357	0.212587	0.245048	0.248047	0.281332	0.323135	0.378804	0.457622	0.509766	0.5997	0.74378	0.917468	1.1841	1.44635	1.75396	2.10527	2.81146	4.88596	16.3805
0	0.0179941	0.046722	0.072228	0.1004	0.124023	0.146525	0.180403	0.212633	0.24527	0.248047	0.281461	0.323244	0.379398	0.457669	0.509955	0.59981	0.743978	0.917694	1.18481	1.44635	1.75396	2.1076	2.81387	4.89382	16.4011
0	0.0184418	0.046741	0.0722946	0.100699	0.124023	0.146551	0.180409	0.212707	0.245313	0.248047	0.281483	0.323258	0.379473	0.457685	0.511362	0.599826	0.744141	0.919397	1.18748	1.44635	1.75396	2.1081	2.81839	4.91153	16.6654
0	0.0185692	0.0467731	0.072312	0.100812	0.124023	0.146557	0.180435	0.212886	0.245433	0.248047	0.28154	0.323315	0.38015	0.457883	0.511362	0.600167	0.744141	0.919733	1.18868	1.44635	1.75396	2.1084	2.81988	4.92326	16.8032
0	0.0186238	0.0468219	0.0723522	0.100836	0.124023	0.146738	0.180542	0.213031	0.245438	0.248047	0.281555	0.323425	0.380259	0.458181	0.511362	0.601001	0.744141	0.919799	1.18897	1.44635	1.75396	2.11083	2.82054	4.92359	16.9883
0	0.018689	0.0468293	0.0724033	0.100971	0.124023	0.146828	0.180842	0.213137	0.245737	0.248047	0.281737	0.323511	0.381126	0.459677	0.511914	0.601099	0.744141	0.920412	1.19006	1.44635	1.75396	2.11931	2.82817	4.93183	17.0161
0	0.0192476	0.0470481	0.0724582	0.100973	0.124023	0.146989	0.181164	0.213366	0.245975	0.248047	0.281882	0.324234	0.381423	0.459702	0.511924	0.601129	0.744141	0.921579	1.19105	1.44635	1.75396	2.11931	2.85779	4.93289	17.0161
0	0.019408	0.0471604	0.0724781	0.10108	0.124023	0.147002	0.181226	0.213509	0.24598	0.248047	0.282047	0.324431	0.381523	0.46006	0.511924	0.601301	0.744141	0.923218	1.19183	1.44635	1.75396	2.11971	2.87103	4.93462	17.1062
0	0.0194689	0.0472267	0.072524	0.101229	0.124023	0.147031	0.181854	0.213547	0.246192	0.248047	0.282232	0.324854	0.381683	0.460731	0.512458	0.601754	0.744141	0.923338	1.19586	1.44635	1.75396	2.1217	2.8713	4.93729	17.1062
0	0.019478	0.0473581	0.0725458	0.101309	0.124023	0.14711	0.181879	0.213695	0.246271	0.248047	0.282624	0.324876	0.382288	0.461012	0.51318	0.601778	0.744141	0.923421	1.19593	1.44635	1.75396	2.12754	2.87983	4.96094	17.2299
0	0.0194938	0.0474796	0.0726761	0.101446	0.124023	0.147199	0.182037	0.213755	0.246446	0.248047	0.282678	0.325015	0.382989	0.461143	0.513197	0.601828	0.744141	0.925375	1.19776	1.44635	1.75396	2.12886	2.88329	4.96713	17.2299
0	0.0194969	0.0475324	0.0731765	0.101519	0.124023	0.147252	0.182148	0.213809	0.246859	0.248047	0.282732	0.32522	0.384655	0.461167	0.5132	0.601899	0.744141	0.925607	1.19787	1.44635	1.75396	2.12947	2.88367	4.96713	17.3626
0	0.0195662	0.0476549	0.0731812	0.101725	0.124023	0.147274	0.182187	0.21391	0.24709	0.248047	0.283066	0.325889	0.384742	0.461219	0.513388	0.602301	0.744141	0.925829	1.19818	1.44635	1.75396	2.13167	2.8927	4.97271	17.4075
0	0.0198016	0.0477613	0.0731853	0.101953	0.124023	0.14737	0.182341	0.214024	0.247097	0.248047	0.2831	0.326601	0.384761	0.461966	0.513535	0.602435	0.744141	0.926248	1.19855	1.44635	1.75396	2.13378	2.89519	4.97903	17.4075
0	0.0200266	0.0479578	0.0734982	0.101953	0.124023	0.147716	0.182574	0.214071	0.247165	0.248047	0.283582	0.326611	0.385103	0.463425	0.513879	0.602716	0.744141	0.926255	1.1997	1.44635	1.75407	2.13378	2.89985	4.98568	17.5836
0	0.0201735	0.0480711	0.0736549	0.101953	0.124023	0.147721	0.182816	0.214338	0.247237	0.248047	0.283658	0.326984	0.385187	0.464015	0.513978	0.602728	0.744141	0.926432	1.20342	1.44635	1.75536	2.13378	2.90331	4.98568	18.3019
0	0.0201899	0.0483349	0.0736592	0.101953	0.124023	0.14777	0.182885	0.214648	0.247311	0.248047	0.283964	0.327065	0.385626	0.464084	0.514417	0.602952	0.744141	0.926548	1.20362	1.44635	1.75619	2.13378	2.90468	4.98568	18.3571
0	0.02028	0.0485604	0.0739067	0.101953	0.124023	0.147786	0.182916	0.215047	0.247375	0.248047	0.284265	0.327145	0.385774	0.464084	0.514529	0.603345	0.744141	0.927394	1.20511	1.44635	1.7586	2.13631	2.92226	4.99954	18.3973
0	0.0203181	0.0485977	0.0739376	0.101953	0.124023	0.147806	0.182992	0.215271	0.24743	0.248047	0.284288	0.327331	0.38578	0.464587	0.51504	0.603345	0.744141	0.927609	1.20517	1.44635	1.7604	2.13733	2.92325	5.01341	18.5393
0	0.0204191	0.048641	0.0739814	0.101953	0.124023	0.147915	0.1832	0.21552	0.247819	0.248047	0.284665	0.327637	0.385892	0.464721	0.515246	0.603345	0.744141	0.928775	1.20821	1.44635	1.76175	2.13758	2.92936	5.01644	18.5758
0	0.0205273	0.0486937	0.0742838	0.101953	0.124023	0.148149	0.183201	0.215544	0.247832	0.248047	0.284797	0.327862	0.386378	0.464999	0.51547	0.603345	0.744141	0.928968	1.20861	1.44733	1.76206	2.14031	2.95043	5.01644	18.8025
0	0.0206746	0.0487191	0.0746853	0.101953	0.124023	0.148167	0.18326	0.215573	0.247975	0.248047	0.285195	0.328404	0.386512	0.46508	0.515586	0.603827	0.744141	0.930384	1.2087	1.44738	1.76315	2.14259	2.97219	5.02257	19.2152
0	0.0209486	0.0487879	0.0747038	0.101953	0.124023	0.148194	0.183487	0.215584	0.248047	0.248047	0.285472	0.328908	0.38655	0.465229	0.516155	0.604112	0.744141	0.930853	1.20918	1.44747	1.76561	2.14344	2.97656	5.03633	19.2648
0	0.0210654	0.0487981	0.0751463	0.101953	0.124023	0.148767	0.183519	0.215708	0.248047	0.248047	0.285606	0.329044	0.386624	0.465362	0.516224	0.604132	0.744141	0.931156	1.21011	1.448	1.77287	2.14541	2.97656	5.05895	19.9134
0	0.0212211	0.0488274	0.0751489	0.101953	0.124023	0.148886	0.183745	0.216105	0.248047	0.248047	0.285763	0.329826	0.386671	0.465443	0.516844	0.604357	0.744141	0.932323	1.21027	1.44812	1.7734	2.14932	2.97656	5.05918	20.195
0	0.0212283	0.0488616	0.0752314	0.101953	0.124023	0.148916	0.183799	0.216149	0.248047	0.248047	0.285856	0.329867	0.386974	0.465722	0.517302	0.604604	0.744141	0.934024	1.2127	1.4491	1.77554	2.1507	2.97656	5.05918	20.2725
0	0.0212486	0.0490294	0.07541	0.101953	0.124023	0.149133	0.183813	0.216334	0.248047	0.248047	0.28594	0.330319	0.387209	0.466037	0.517501	0.604771	0.744141	0.935342	1.21379	1.45191	1.77643	2.1514	2.98688	5.07666	20.2764
0	0.0212486	0.0491888	0.075435	0.101953	0.124023	0.14925	0.183866	0.216393	0.248047	0.248047	0.286072	0.3305	0.387855	0.466113	0.517715	0.604806	0.744141	0.935628	1.2152	1.45616	1.77886	2.15354	2.98688	5.08403	20.3916
0	0.021469	0.0492624	0.0754357	0.101953	0.124023	0.149515	0.183872	0.216534	0.248047	0.248047	0.28617	0.330519	0.388066	0.467003	0.518507	0.605071	0.744141	0.936401	1.21618	1.45751	1.78053	2.15785	2.99716	5.08496	21.0916
0	0.0216402	0.0494909	0.0755083	0.101953	0.124023	0.149648	0.183879	0.216585	0.248047	0.248047	0.286341	0.331496	0.388587	0.467005	0.519142	0.605994	0.744141	0.936554	1.21753	1.45809	1.78053	2.15903	2.99716	5.08496	21.3104
0	0.0216828	0.0495624	0.0755876	0.101981	0.124023	0.149662	0.183922	0.216718	0.248047	0.248047	0.28638	0.331527	0.388678	0.46735	0.519302	0.606408	0.744141	0.936739	1.2202	1.45839	1.78567	2.16075	2.99716	5.08693	21.5678
0	0.0217749	0.0495891	0.0757453	0.102092	0.124023	0.14979	0.184093	0.216963	0.248047	0.248047	0.286381	0.331709	0.388898	0.467815	0.51963	0.606775	0.744141	0.937917	1.22246	1.46067	1.78869	2.16536	3.00007	5.08904	21.9812
0	0.02182	0.0497413	0.0757841	0.102169	0.124023	0.149852	0.184145	0.217025	0.248047	0.248047	0.286531	0.331709	0.38952	0.467827	0.519779	0.606924	0.744141	0.938097	1.22266	1.46126	1.78869	2.16842	3.00026	5.10749	22.3436
0	0.0218408	0.0497802	0.0758647	0.10222	0.124023	0.150101	0.184344	0.217025	0.248047	0.248047	0.286918	0.332215	0.389626	0.467983	0.519861	0.607493	0.744141	0.938407	1.22384	1.46286	1.78869	2.17015	3.01762	5.11362	22.607
0	0.0218457	0.0497867	0.0758923	0.102268	0.124023	0.150144	0.184353	0.217334	0.248047	0.248047	0.287066	0.332402	0.389917	0.467988	0.519861	0.608414	0.744141	0.938726	1.22662	1.46412	1.79264	2.1704	3.01762	5.11362	22.681
0	0.021857	0.0499754	0.0759802	0.102376	0.124023	0.150203	0.184409	0.217407	0.248047	0.248112	0.28764	0.332495	0.389934	0.468015	0.519861	0.608443	0.744141	0.939418	1.22808	1.46487	1.79442	2.17112	3.02565	5.11362	22.9682
0	0.022103	0.050003	0.0760366	0.102574	0.124023	0.150362	0.184509	0.217776	0.248047	0.248207	0.287736	0.332623	0.390054	0.468123	0.520296	0.609352	0.744141	0.941286	1.22942	1.4658	1.7955	2.17155	3.05807	5.11362	23.5986
0	0.0221211	0.050123	0.0761841	0.102697	0.124023	0.150375	0.184698	0.217785	0.248047	0.248573	0.287945	0.332999	0.390068	0.468294	0.520329	0.609801	0.744141	0.941843	1.23155	1.46843	1.79841	2.17657	3.08068	5.1169	23.7102
0	0.0221929	0.0503005	0.0762533	0.102891	0.124023	0.150402	0.18481	0.217872	0.248047	0.249054	0.287988	0.333027	0.39017	0.468685	0.520655	0.610145	0.744141	0.943784	1.23371	1.46858	1.79926	2.17951	3.08566	5.12263	24.1269
0	0.02225	0.0504086	0.0762833	0.103223	0.124023	0.150612	0.185124	0.217963	0.248047	0.249121	0.288175	0.333102	0.390975	0.468982	0.520807	0.610587	0.744141	0.944534	1.23495	1.46894	1.80412	2.18189	3.09825	5.15544	24.5048
0	0.022278	0.0504818	0.0764	0.103343	0.124023	0.150636	0.185379	0.217983	0.248047	0.249151	0.288264	0.333293	0.391074	0.469364	0.521221	0.61067	0.744141	0.944544	1.23645	1.46957	1.80581	2.18737	3.09932	5.15854	24.571
0	0.022298	0.0505543	0.0765057	0.103351	0.124023	0.150753	0.185523	0.218008	0.248047	0.249162	0.288487	0.33341	0.391308	0.469471	0.52136	0.610964	0.744141	0.944649	1.2392	1.47039	1.81282	2.20247	3.10078	5.15872	24.6941
0	0.0224645	0.0505934	0.0768163	0.103378	0.124023	0.150853	0.185547	0.218012	0.248047	0.249218	0.288924	0.333449	0.391332	0.469627	0.521372	0.611127	0.744141	0.944753	1.24023	1.47123	1.81299	2.20393	3.10078	5.16249	24.9284
0	0.0225726	0.0506237	0.076907	0.103505	0.124023	0.150904	0.185685	0.218122	0.248047	0.24944	0.28913	0.333575	0.391448	0.4698	0.521401	0.611195	0.744141	0.94517	1.24023	1.47478	1.81304	2.20734	3.10581	5.16249	25.2096
0	0.0226534	0.0506898	0.076911	0.10352	0.124023	0.151148	0.185935	0.218293	0.248047	0.249447	0.289326	0.334095	0.391511	0.469909	0.521401	0.611924	0.744141	0.945529	1.24023	1.47855	1.81508	2.21278	3.12071	5.16566	25.3976
0	0.022719	0.050897	0.0771387	0.103575	0.124023	0.151162	0.186044	0.218674	0.248047	0.249497	0.289506	0.334243	0.391787	0.47005	0.523477	0.6121	0.744468	0.945745	1.24023	1.47946	1.82042	2.2146	3.12374	5.17378	25.6642
0	0.0229159	0.0509119	0.0772285	0.103628	0.124023	0.151306	0.186058	0.218867	0.248047	0.249543	0.289681	0.334289	0.391996	0.470051	0.52356	0.613224	0.744868	0.945836	1.24023	1.48166	1.82043	2.2186	3.14911	5.17913	25.7336
0	0.0232056	0.0509187	0.0775539	0.103633	0.124023	0.151575	0.186071	0.219199	0.248047	0.249574	0.290058	0.334426	0.392058	0.470448	0.523581	0.613414	0.745935	0.946179	1.24023	1.48247	1.82155	2.21894	3.16712	5.17937	25.968
0	0.0233592	0.0509267	0.0775869	0.103808	0.124023	0.15159	0.18621	0.219797	0.248047	0.249793	0.290112	0.334864	0.392191	0.471164	0.523806	0.613557	0.746594	0.946243	1.24023	1.48254	1.82691	2.21988	3.17531	5.20957	26.0715
0	0.0234155	0.0509898	0.0776431	0.103857	0.124023	0.151806	0.186503	0.219861	0.248047	0.24997	0.290376	0.335056	0.392197	0.471198	0.523846	0.613928	0.746739	0.94632	1.24023	1.48274	1.8309	2.22414	3.17655	5.22204	26.1688
0	0.0234155	0.0511969	0.0779172	0.103906	0.124023	0.151852	0.18679	0.219864	0.248047	0.250054	0.290403	0.335132	0.392197	0.471257	0.52386	0.613955	0.748331	0.946803	1.24023	1.48287	1.83118	2.2277	3.1779	5.22226	26.3254
0	0.0234155	0.0512329	0.0779551	0.103915	0.124023	0.151853	0.186928	0.219879	0.248047	0.250566	0.290429	0.335162	0.392707	0.471779	0.524276	0.614588	0.752448	0.946953	1.24023	1.48705	1.83212	2.23242	3.19977	5.23255	26.3333
0	0.0234509	0.051604	0.0779856	0.10395	0.124023	0.152123	0.187029	0.219891	0.248047	0.250728	0.290495	0.335343	0.393136	0.471896	0.524329	0.614779	0.754095	0.946968	1.24023	1.48828	1.83215	2.23242	3.22461	5.23402	26.3561
0	0.0234745	0.051625	0.078171	0.103962	0.124023	0.152302	0.187192	0.220062	0.248047	0.250738	0.290498	0.335443	0.393435	0.47209	0.524438	0.615084	0.754237	0.947129	1.24023	1.48828	1.83231	2.23242	3.22461	5.25602	26.4326
0	0.023506	0.0516434	0.078196	0.103997	0.124023	0.15238	0.187378	0.22051	0.248047	0.250748	0.29091	0.335494	0.393529	0.472693	0.524657	0.615216	0.754612	0.947321	1.24023	1.48828	1.83355	2.23242	3.22461	5.29716	26.5019
0	0.0235671	0.0516632	0.0782288	0.104269	0.124023	0.152586	0.18742	0.22054	0.248047	0.250779	0.291009	0.335581	0.3937	0.47351	0.524889	0.616238	0.755233	0.947634	1.24023	1.48828	1.83507	2.23242	3.22461	5.29862	26.5213
0	0.0236768	0.0516703	0.0783224	0.104318	0.124262	0.152609	0.187772	0.220638	0.248047	0.25107	0.291518	0.335656	0.39387	0.473713	0.525223	0.616256	0.755274	0.948381	1.24023	1.48828	1.83562	2.23242	3.22461	5.33877	26.5331
0	0.023877	0.0516809	0.0784393	0.104329	0.124288	0.152609	0.187834	0.220812	0.248047	0.251149	0.291543	0.335828	0.394254	0.473827	0.52546	0.616429	0.75565	0.949441	1.24023	1.48853	1.83799	2.23242	3.22461	5.45565	26.5422
0	0.0239137	0.0518771	0.0785472	0.104355	0.124301	0.152643	0.187921	0.221269	0.248047	0.251386	0.291653	0.336011	0.394315	0.474185	0.525505	0.61683	0.755745	0.950827	1.24023	1.48869	1.83799	2.23242	3.23414	5.45703	26.6694
0	0.0239447	0.051966	0.0788408	0.104371	0.124302	0.152693	0.188003	0.221322	0.248047	0.251672	0.291752	0.33638	0.394435	0.474318	0.525567	0.617095	0.756584	0.950891	1.24023	1.48908	1.83884	2.23242	3.25293	5.46267	26.6699
0	0.0239712	0.052067	0.0790334	0.104409	0.124321	0.152763	0.188124	0.221971	0.248047	0.251725	0.292178	0.336524	0.394673	0.474519	0.52653	0.61784	0.757192	0.951224	1.24023	1.48999	1.83932	2.23242	3.26033	5.4798	26.75
0	0.0241145	0.0523698	0.0790365	0.10449	0.124537	0.152776	0.188133	0.222001	0.248047	0.25189	0.292181	0.337015	0.394709	0.474869	0.526839	0.618137	0.757783	0.951396	1.24023	1.49286	1.84031	2.23242	3.2625	5.48987	26.8112
0	0.0243494	0.0525229	0.0790576	0.1047	0.12463	0.15292	0.188135	0.222176	0.248047	0.252047	0.292311	0.337199	0.394998	0.475804	0.527026	0.618137	0.757917	0.951937	1.24023	1.4938	1.84052	2.23242	3.26255	5.49315	26.8144
0	0.0244339	0.0528765	0.0790905	0.104815	0.124782	0.153034	0.188256	0.222448	0.248047	0.25206	0.292437	0.33732	0.395009	0.475847	0.527355	0.618224	0.758307	0.952784	1.24023	1.49437	1.84103	2.23242	3.27064	5.50753	26.8216
0	0.0244739	0.0529249	0.0792043	0.104847	0.124892	0.153159	0.188385	0.222507	0.248047	0.252479	0.292581	0.337435	0.395249	0.476004	0.527834	0.618374	0.759167	0.953647	1.24023	1.49858	1.84107	2.23242	3.27243	5.55575	26.829
0	0.0251413	0.0529465	0.0792053	0.104853	0.124947	0.153159	0.188394	0.222653	0.248047	0.252627	0.292666	0.338388	0.395456	0.476159	0.528014	0.61864	0.759189	0.954205	1.24023	1.49858	1.84232	2.24075	3.27985	5.58141	26.8315
0	0.0251424	0.0529772	0.0792806	0.104932	0.125009	0.153228	0.188479	0.222733	0.248047	0.252671	0.2932	0.338525	0.395518	0.476227	0.528071	0.619357	0.759262	0.954586	1.24023	1.49875	1.84279	2.24263	3.30936	5.64761	26.8499
0	0.025145	0.0530325	0.0794099	0.105097	0.125161	0.153531	0.188891	0.222878	0.248047	0.252868	0.293299	0.33854	0.395633	0.476943	0.528247	0.619723	0.759457	0.954737	1.24023	1.49942	1.84313	2.24528	3.30936	5.65265	26.8533
0	0.0253315	0.0530765	0.0797575	0.10511	0.125234	0.153684	0.18905	0.223026	0.248047	0.252929	0.293314	0.338671	0.39576	0.477051	0.528638	0.619775	0.760267	0.955735	1.24023	1.50117	1.84374	2.2459	3.31232	5.66856	26.9277
0	0.0253894	0.0530974	0.0798561	0.105122	0.125266	0.153877	0.189111	0.223148	0.248047	0.253064	0.293333	0.338716	0.395944	0.477216	0.528862	0.620025	0.760467	0.955843	1.24023	1.50644	1.84531	2.24616	3.31889	5.67351	27.0368
0	0.0254783	0.0531148	0.0798931	0.105191	0.125467	0.153961	0.189194	0.223802	0.248047	0.253289	0.293344	0.338732	0.396024	0.477216	0.529186	0.620117	0.761448	0.958145	1.24023	1.50657	1.8469	2.24616	3.33713	5.71581	27.2047
0	0.0255515	0.0531841	0.0798947	0.105291	0.125657	0.153997	0.189304	0.22385	0.248047	0.253623	0.293413	0.338953	0.396107	0.477312	0.529287	0.620117	0.761574	0.958418	1.24023	1.50802	1.85161	2.25222	3.34123	5.7601	27.2922
0	0.0255696	0.0533271	0.0799177	0.105448	0.125708	0.154271	0.189362	0.223948	0.248047	0.253807	0.293415	0.338969	0.396169	0.477809	0.529614	0.620117	0.763002	0.95913	1.24023	1.50881	1.85622	2.25222	3.38786	5.78264	27.367
0	0.0257712	0.0533382	0.0799389	0.105521	0.125799	0.154425	0.189558	0.224027	0.248047	0.253926	0.293664	0.339285	0.396236	0.477834	0.530012	0.620117	0.763337	0.959361	1.24023	1.50881	1.85632	2.25769	3.39098	5.79553	27.5511
0	0.0258508	0.0533555	0.0799447	0.105527	0.125867	0.154438	0.18959	0.224269	0.248047	0.253951	0.293715	0.339404	0.396551	0.478954	0.530084	0.620117	0.763851	0.959666	1.24023	1.50881	1.85639	2.26033	3.44459	5.83988	27.5575
0	0.0258808	0.0533642	0.0799993	0.106056	0.126013	0.15454	0.189635	0.224331	0.248047	0.254102	0.293748	0.339443	0.39684	0.479206	0.531065	0.620117	0.764473	0.962239	1.24023	1.50881	1.85869	2.26624	3.46421	5.84746	27.5632
0	0.0259354	0.0533683	0.080242	0.106131	0.126073	0.154709	0.189657	0.224431	0.248047	0.254178	0.293864	0.33987	0.396996	0.479209	0.531366	0.620117	0.76471	0.962951	1.24023	1.50881	1.85997	2.27396	3.46641	5.85424	27.5879
0	0.0259636	0.0534001	0.0803619	0.10618	0.126089	0.155053	0.189981	0.224464	0.248047	0.254355	0.293907	0.340308	0.397042	0.479864	0.531843	0.620117	0.766004	0.963451	1.24023	1.50881	1.86549	2.27844	3.46791	5.85795	27.596
0	0.0260983	0.0536752	0.080404	0.106226	0.12611	0.155327	0.190014	0.224516	0.248047	0.254435	0.293994	0.341268	0.397313	0.47996	0.531856	0.620117	0.766009	0.964697	1.24023	1.5102	1.86555	2.28218	3.4715	5.9181	27.6046
0	0.0261204	0.0537	0.0806901	0.106421	0.126283	0.155447	0.190066	0.224595	0.248047	0.254442	0.294504	0.341732	0.397326	0.480024	0.532239	0.620117	0.766444	0.96674	1.24023	1.51085	1.86948	2.28677	3.47266	5.92577	27.6972
0	0.0262332	0.0537324	0.0806931	0.106479	0.126477	0.155535	0.190516	0.224752	0.248047	0.254505	0.294579	0.342264	0.397586	0.480308	0.533085	0.620154	0.766589	0.968882	1.24023	1.51119	1.87363	2.28688	3.47266	5.97217	27.7014
0	0.0262933	0.0537344	0.0807183	0.106537	0.126527	0.155663	0.190576	0.224805	0.248047	0.254606	0.294706	0.342356	0.397672	0.480407	0.533148	0.620157	0.766756	0.968901	1.24023	1.51231	1.8758	2.28688	3.47266	6.00005	27.8355
0	0.0264661	0.0537952	0.0807914	0.106641	0.126798	0.155744	0.19062	0.224851	0.248047	0.254756	0.294746	0.342638	0.397717	0.48064	0.533485	0.620312	0.767786	0.968936	1.24023	1.51354	1.87673	2.28688	3.47266	6.00941	27.881
0	0.0265132	0.054086	0.0808138	0.10665	0.126882	0.155866	0.190727	0.224894	0.248047	0.254843	0.295121	0.342813	0.397935	0.480646	0.53359	0.620894	0.768711	0.969021	1.24023	1.5139	1.87682	2.28688	3.47266	6.24566	27.9794
0	0.0265865	0.0543139	0.0808728	0.106718	0.127	0.155892	0.190866	0.224982	0.248047	0.255087	0.295227	0.342974	0.397992	0.480831	0.533881	0.622133	0.770882	0.970034	1.24023	1.51564	1.87992	2.28688	3.4815	6.24666	28.0515
0	0.0266616	0.0543268	0.0810284	0.106953	0.127037	0.155923	0.190869	0.225549	0.248047	0.255178	0.295386	0.343109	0.39831	0.48089	0.534803	0.622239	0.770897	0.971198	1.24023	1.51631	1.87998	2.29185	3.4815	6.28895	28.083
0	0.0267575	0.0544442	0.0812229	0.107152	0.127171	0.155951	0.190874	0.22568	0.248047	0.25542	0.29574	0.343171	0.398439	0.481041	0.53506	0.622272	0.771912	0.973398	1.24023	1.51672	1.88135	2.29478	3.50414	6.39426	28.0862
0	0.0268146	0.0544762	0.0813356	0.107291	0.127293	0.156029	0.191009	0.225681	0.248047	0.255542	0.295892	0.343295	0.398522	0.481107	0.535074	0.623858	0.772022	0.973504	1.24023	1.51743	1.88907	2.30273	3.5111	6.41117	28.2725
0	0.0268215	0.0545359	0.0813606	0.107436	0.127343	0.156115	0.191063	0.225766	0.248047	0.255822	0.295941	0.34391	0.398863	0.481155	0.535494	0.624199	0.772093	0.974521	1.24023	1.51766	1.88907	2.31144	3.53173	6.45717	28.3165
0	0.0269302	0.0545857	0.0814533	0.107465	0.1275	0.156155	0.191102	0.22577	0.248047	0.255865	0.296859	0.344002	0.399069	0.48117	0.536972	0.624615	0.772234	0.974985	1.24023	1.51792	1.88907	2.31167	3.54804	6.53853	28.3263
0	0.0269302	0.0546562	0.0815479	0.107623	0.127545	0.156271	0.19111	0.225807	0.248047	0.25605	0.297214	0.344454	0.399193	0.48131	0.537416	0.62468	0.773088	0.975093	1.24023	1.51855	1.88907	2.31312	3.55149	6.55361	28.4316
0	0.0270314	0.0546607	0.081632	0.107657	0.12774	0.156616	0.191143	0.225923	0.248047	0.256254	0.297477	0.344917	0.399651	0.481345	0.537446	0.625852	0.774738	0.975155	1.24023	1.52044	1.8905	2.31612	3.55149	6.56391	28.4336
0	0.0270525	0.0547764	0.0817107	0.107697	0.12776	0.156717	0.191161	0.225966	0.248047	0.256659	0.297831	0.345278	0.400004	0.48199	0.537451	0.627168	0.775233	0.975599	1.24023	1.52289	1.89207	2.31876	3.58647	6.5813	28.453
0	0.0271074	0.0548662	0.0817589	0.107777	0.127864	0.156796	0.191164	0.225979	0.248047	0.256851	0.297946	0.345516	0.400322	0.482583	0.537519	0.627656	0.775813	0.976036	1.24023	1.52371	1.89397	2.3263	3.59668	6.62423	28.5114
0	0.0271914	0.0548857	0.08183	0.107847	0.127926	0.156838	0.191319	0.226397	0.248047	0.256926	0.297946	0.345523	0.40034	0.482701	0.537901	0.627917	0.776092	0.976315	1.24023	1.52425	1.89407	2.34007	3.59883	6.67887	28.5351
0	0.0272592	0.0549004	0.0818785	0.107874	0.128078	0.1569	0.191329	0.226464	0.248047	0.256942	0.298015	0.345589	0.40049	0.482976	0.538043	0.628757	0.776712	0.977269	1.24023	1.52514	1.89529	2.34007	3.60459	6.73848	28.5472
0	0.0272775	0.0549235	0.0819893	0.108076	0.128221	0.156953	0.191419	0.22649	0.248047	0.256945	0.298098	0.345742	0.400582	0.483257	0.538444	0.629586	0.777007	0.977901	1.24023	1.52564	1.89719	2.34007	3.64331	6.74105	28.5589
0	0.0273893	0.0550468	0.0819983	0.108199	0.128419	0.157178	0.192135	0.226554	0.248047	0.256979	0.298281	0.345897	0.401117	0.483289	0.538731	0.629674	0.777765	0.979759	1.24023	1.52594	1.89819	2.34007	3.66941	6.84328	28.6227
0	0.0273898	0.0550659	0.0819986	0.108366	0.128427	0.157262	0.192192	0.226697	0.248047	0.257486	0.298395	0.346073	0.401212	0.483384	0.540073	0.629871	0.778004	0.979905	1.24023	1.52816	1.89938	2.34007	3.68282	6.89447	28.769
0	0.0274764	0.0554094	0.0820965	0.108385	0.128618	0.157533	0.192206	0.226821	0.248047	0.257626	0.298611	0.346231	0.401857	0.483461	0.54036	0.6303	0.77808	0.980557	1.24023	1.52843	1.89955	2.34915	3.68748	6.96061	28.8318
0	0.0276261	0.0554174	0.0822082	0.108568	0.128619	0.157633	0.192271	0.226824	0.248047	0.257735	0.298622	0.346384	0.402003	0.483631	0.540617	0.630604	0.778162	0.981421	1.24023	1.52899	1.90155	2.35196	3.68748	7.02294	28.9105
0	0.0276583	0.055435	0.0822321	0.108682	0.128728	0.157758	0.19283	0.227243	0.248047	0.257822	0.298703	0.346412	0.402581	0.483657	0.540854	0.63086	0.778329	0.981567	1.24023	1.53144	1.90338	2.35318	3.68748	7.0726	28.9663
0	0.0277536	0.0554475	0.0822593	0.108802	0.128752	0.1578	0.193126	0.227283	0.248047	0.258272	0.299042	0.346557	0.402604	0.483945	0.541429	0.631419	0.778922	0.98173	1.24023	1.53265	1.90446	2.35318	3.68748	7.08735	29.2241
0	0.027766	0.055566	0.0824931	0.10886	0.128757	0.158029	0.193129	0.22743	0.248047	0.258288	0.299488	0.346583	0.40299	0.484673	0.541777	0.631427	0.779637	0.982017	1.24023	1.53301	1.90516	2.35318	3.71135	7.10731	29.3938
0	0.0277779	0.0557193	0.0826801	0.108903	0.128863	0.158034	0.193153	0.22775	0.248047	0.258524	0.299514	0.34669	0.403207	0.484726	0.541813	0.631501	0.779744	0.982032	1.24023	1.53514	1.91414	2.35645	3.71329	7.15477	29.6761
0	0.0278172	0.0558856	0.0826857	0.108963	0.129027	0.158088	0.1932	0.227827	0.248047	0.258544	0.30045	0.346864	0.403256	0.485296	0.542952	0.63178	0.77993	0.983141	1.24048	1.53545	1.91875	2.35645	3.7207	7.15936	29.7251
0	0.0278487	0.0560171	0.0826913	0.109016	0.129044	0.158096	0.193439	0.227899	0.248047	0.258578	0.301029	0.347065	0.403633	0.486653	0.543422	0.632046	0.780335	0.983252	1.24364	1.53545	1.91903	2.359	3.7207	7.21045	29.7368
0	0.0279562	0.0560899	0.0827311	0.10928	0.12905	0.158149	0.193482	0.227974	0.248047	0.258622	0.301337	0.347133	0.403869	0.48767	0.543593	0.632141	0.780856	0.984918	1.24402	1.53613	1.92036	2.35958	3.7207	7.22646	29.7656
0	0.027957	0.0564873	0.0827897	0.109341	0.129071	0.15815	0.19362	0.227974	0.248047	0.258984	0.301551	0.347226	0.404043	0.487751	0.543829	0.632305	0.781446	0.984959	1.24601	1.53784	1.92073	2.36615	3.7207	7.24513	29.8358
0	0.027957	0.0567557	0.0828084	0.109375	0.129387	0.15827	0.193823	0.227974	0.248047	0.259057	0.301753	0.347771	0.404165	0.488069	0.543849	0.632398	0.7819	0.985015	1.24642	1.53852	1.92075	2.3692	3.7207	7.2591	29.8536
0	0.027957	0.0569116	0.0828782	0.109429	0.129499	0.158347	0.193888	0.22832	0.248047	0.259057	0.302207	0.347996	0.404301	0.488555	0.544017	0.633513	0.782989	0.985353	1.24658	1.54094	1.92169	2.37369	3.7279	7.26146	29.9063
0	0.0279678	0.0570299	0.0829783	0.109443	0.129513	0.158484	0.194127	0.228465	0.248047	0.259085	0.302305	0.348431	0.404873	0.488609	0.544017	0.634334	0.783123	0.98566	1.24781	1.54181	1.92195	2.37967	3.72896	7.29639	29.9564
0	0.0280592	0.0571619	0.083011	0.109534	0.129713	0.158507	0.194162	0.228472	0.248047	0.259132	0.302313	0.349076	0.405909	0.489657	0.544092	0.634585	0.78336	0.987114	1.24822	1.54282	1.92352	2.38197	3.72896	7.36244	30.0178
0	0.0281029	0.0574105	0.0830314	0.109668	0.129742	0.15852	0.194323	0.228584	0.248047	0.259171	0.302574	0.349101	0.40664	0.489856	0.544093	0.634746	0.783653	0.987551	1.2504	1.54426	1.92419	2.38675	3.73087	7.36466	30.1368
0	0.0281052	0.0574277	0.0830917	0.109668	0.129822	0.15865	0.194412	0.228644	0.248047	0.259249	0.302988	0.349687	0.406858	0.49087	0.544501	0.635013	0.783784	0.987608	1.25134	1.54644	1.92536	2.38922	3.73928	7.39995	30.4336
0	0.0282947	0.057529	0.083099	0.109764	0.129938	0.158786	0.194417	0.228683	0.248047	0.259417	0.30315	0.35011	0.406904	0.49088	0.544863	0.635549	0.784259	0.987788	1.25223	1.5468	1.92679	2.38955	3.77203	7.39995	30.6106
0	0.0283469	0.0575855	0.0831002	0.109842	0.130042	0.15905	0.194448	0.228738	0.248047	0.259499	0.303227	0.350141	0.407133	0.491074	0.544917	0.636483	0.784393	0.987896	1.25505	1.54769	1.92715	2.3983	3.783	7.47692	30.628
0	0.0284016	0.0577188	0.083227	0.1099	0.130051	0.159171	0.194602	0.228839	0.248047	0.259633	0.303398	0.350173	0.407813	0.491324	0.546024	0.637566	0.784393	0.988168	1.25802	1.54869	1.92869	2.40019	3.79822	7.47786	30.6987
0	0.0284736	0.0578286	0.0832588	0.110068	0.130077	0.15925	0.194884	0.228996	0.248047	0.259692	0.303423	0.35022	0.407813	0.491363	0.546126	0.637586	0.784393	0.988537	1.25863	1.54945	1.92913	2.40107	3.80144	7.48228	30.7062
0	0.0286277	0.057834	0.0832791	0.11009	0.130099	0.159275	0.195115	0.229004	0.248047	0.259747	0.303453	0.350474	0.407813	0.492137	0.546166	0.639712	0.784393	0.988802	1.26095	1.55157	1.92969	2.40363	3.80324	7.49938	30.7427
0	0.0290424	0.0578387	0.0836124	0.110146	0.130288	0.159395	0.195251	0.229213	0.248047	0.260109	0.303627	0.350621	0.408009	0.492328	0.546444	0.639739	0.784393	0.989284	1.26439	1.5523	1.93172	2.40603	3.80655	7.54405	30.7701
0	0.029136	0.0578611	0.0837318	0.110153	0.130342	0.159601	0.195308	0.229445	0.248047	0.260375	0.303661	0.350791	0.408332	0.493585	0.547928	0.639819	0.784393	0.989707	1.2648	1.55329	1.93672	2.40736	3.80655	7.55017	30.8399
0	0.0292088	0.0579497	0.0838344	0.110279	0.130682	0.159727	0.195323	0.229619	0.248047	0.260528	0.303733	0.350791	0.408368	0.493675	0.548228	0.639917	0.784393	0.990033	1.2648	1.55401	1.93709	2.41224	3.82119	7.64173	30.8768
0	0.0292217	0.0579775	0.0840982	0.110377	0.130732	0.159793	0.195328	0.229635	0.248047	0.260619	0.303782	0.350791	0.408539	0.493709	0.548489	0.640162	0.784393	0.990145	1.2648	1.55512	1.93731	2.42497	3.82828	7.64733	30.8849
0	0.0292506	0.0579868	0.0841022	0.110432	0.130844	0.159906	0.195713	0.229712	0.248047	0.260685	0.303967	0.350791	0.40868	0.493832	0.548805	0.640728	0.784393	0.991269	1.2648	1.56202	1.93731	2.42537	3.85006	7.69045	30.959
0	0.0292729	0.0580546	0.0841903	0.110457	0.130907	0.159965	0.195726	0.229903	0.248047	0.260741	0.304112	0.350791	0.409292	0.493835	0.550182	0.641783	0.784393	0.991281	1.2648	1.56248	1.93731	2.42557	3.8587	7.70544	31.0098
0	0.0294166	0.0582115	0.0842136	0.110568	0.130933	0.160189	0.195761	0.229952	0.248047	0.26091	0.304404	0.350791	0.409372	0.494326	0.550491	0.642905	0.784393	0.992188	1.2648	1.56643	1.93737	2.43658	3.8587	7.70544	31.2083
0	0.0294541	0.0582813	0.0842941	0.110576	0.130944	0.160229	0.196043	0.23002	0.248047	0.261331	0.304555	0.350791	0.409608	0.494653	0.550741	0.643289	0.784393	0.992188	1.2648	1.56762	1.93788	2.44298	3.8587	7.70876	31.3622
0	0.0295109	0.0582834	0.0843961	0.110604	0.131088	0.160287	0.196104	0.230278	0.248047	0.261583	0.305021	0.350791	0.409629	0.495037	0.550865	0.643829	0.784393	0.992188	1.2648	1.56829	1.93892	2.44298	3.86885	7.80258	31.3978
0	0.0295533	0.0583365	0.0844644	0.110811	0.131398	0.160321	0.196293	0.230398	0.248047	0.261642	0.305224	0.350791	0.409717	0.495054	0.551102	0.64403	0.784393	0.992188	1.2648	1.56879	1.93898	2.44298	3.87462	7.83449	31.4042
0	0.0295842	0.0583762	0.0844858	0.11093	0.131398	0.160343	0.196332	0.23054	0.248047	0.261648	0.305367	0.350791	0.409777	0.495137	0.552607	0.644216	0.784622	0.992188	1.2648	1.56879	1.9399	2.44688	3.87462	7.87915	31.4968
0	0.0296585	0.0584487	0.0844967	0.110938	0.13142	0.160418	0.196434	0.23058	0.248047	0.262099	0.305614	0.350791	0.409873	0.495148	0.553008	0.645019	0.785618	0.992188	1.2648	1.56903	1.94127	2.45112	3.87462	7.88305	31.5274
0	0.0296585	0.058454	0.0845183	0.110972	0.131453	0.160544	0.196441	0.230591	0.248047	0.262125	0.305827	0.350791	0.41024	0.495512	0.55368	0.645168	0.786085	0.992188	1.2648	1.56991	1.94136	2.45163	3.87462	7.9113	31.5582
0	0.0296665	0.0584961	0.0845568	0.111028	0.131756	0.160607	0.196525	0.23061	0.248047	0.262397	0.306046	0.350791	0.410807	0.495582	0.55376	0.645599	0.786174	0.992188	1.2648	1.57566	1.94609	2.45954	3.87556	7.93459	31.6712
0	0.0296789	0.0585423	0.0845582	0.111104	0.131794	0.160617	0.196545	0.230961	0.248047	0.262796	0.306114	0.350791	0.411074	0.49609	0.55393	0.64604	0.787892	0.992188	1.2648	1.57765	1.94873	2.47023	3.88076	7.94515	31.7027
0	0.0297007	0.0585866	0.0845624	0.111158	0.131849	0.160743	0.19673	0.231081	0.248047	0.263024	0.306225	0.350791	0.411254	0.496094	0.553988	0.646425	0.788231	0.992188	1.2648	1.57785	1.95548	2.47561	3.88226	7.96594	31.795
0	0.0297442	0.0585996	0.084612	0.111176	0.131857	0.160806	0.196731	0.231092	0.248047	0.263148	0.306407	0.350791	0.411871	0.496094	0.554428	0.647483	0.789661	0.992188	1.2648	1.58079	1.95808	2.48047	3.88255	7.97584	31.9076
0	0.0299608	0.0587336	0.0846401	0.111393	0.131861	0.161118	0.196864	0.231184	0.248047	0.26325	0.306446	0.350791	0.412434	0.496094	0.55457	0.648071	0.790126	0.992188	1.2648	1.58081	1.96028	2.48047	3.93195	8.11856	32.0069
0	0.0300014	0.05877	0.0846408	0.11156	0.131981	0.161132	0.197081	0.231305	0.248047	0.263455	0.306567	0.350791	0.412646	0.496094	0.55465	0.64918	0.790397	0.992188	1.2648	1.58444	1.96111	2.48047	3.95516	8.19775	32.0221
0	0.0302427	0.058839	0.0848904	0.111641	0.13204	0.161172	0.197082	0.231521	0.248047	0.263935	0.306609	0.350791	0.412808	0.496094	0.55465	0.651812	0.790759	0.992188	1.2648	1.58689	1.9619	2.48047	3.96701	8.19789	32.2217
0	0.0303003	0.0589132	0.0850074	0.111651	0.132152	0.161392	0.197394	0.231836	0.248047	0.264029	0.306666	0.350791	0.413002	0.496094	0.55465	0.652602	0.791948	0.992188	1.2648	1.58698	1.972	2.48047	3.96875	8.21181	32.2699
0	0.0303857	0.0589785	0.0853744	0.111782	0.132511	0.161546	0.197471	0.232175	0.248047	0.264108	0.30667	0.350791	0.413835	0.496094	0.55465	0.652819	0.792244	0.992188	1.2648	1.58737	1.97252	2.48047	3.96875	8.22288	32.4621
0	0.0303857	0.0590238	0.085463	0.111848	0.132572	0.161649	0.197539	0.232224	0.248047	0.264195	0.306926	0.350791	0.413875	0.496094	0.55465	0.652819	0.792329	0.992188	1.2648	1.58756	1.97957	2.48047	3.96875	8.23552	32.4672
0	0.0304966	0.0590421	0.0855626	0.112037	0.13266	0.161739	0.197565	0.23224	0.248047	0.264987	0.307011	0.350791	0.414194	0.496094	0.55465	0.65411	0.79318	0.992188	1.2648	1.58827	1.98165	2.48047	3.96875	8.24546	32.5173
0	0.0305463	0.0590615	0.0857432	0.112077	0.132687	0.161744	0.19763	0.232294	0.248047	0.265073	0.307083	0.350791	0.414491	0.496094	0.55465	0.654622	0.79318	0.992188	1.2648	1.58827	1.98171	2.48047	3.96875	8.27618	32.6097
0	0.0308158	0.0590645	0.0857938	0.112395	0.132862	0.161751	0.1977	0.232851	0.248047	0.265139	0.30712	0.350791	0.414785	0.496094	0.55465	0.655907	0.793619	0.992188	1.2648	1.58827	1.98238	2.48047	3.96875	8.27897	32.973
0	0.0309227	0.0591091	0.0859998	0.112398	0.132984	0.161785	0.197753	0.233122	0.248047	0.265271	0.307146	0.350791	0.414952	0.496094	0.55465	0.657324	0.793859	0.992188	1.2648	1.58827	1.98394	2.48047	3.97649	8.33821	33.1913
0	0.0309714	0.0591229	0.0860452	0.112477	0.133042	0.161806	0.197826	0.233723	0.248047	0.265646	0.307187	0.350791	0.41516	0.496094	0.55465	0.657413	0.794137	0.992188	1.2648	1.58827	1.98438	2.48047	3.97649	8.35394	33.534
0	0.0310802	0.0591415	0.0860585	0.11265	0.133087	0.161842	0.197848	0.233727	0.248047	0.265728	0.307675	0.351105	0.415369	0.496094	0.55465	0.657693	0.794287	0.992188	1.2648	1.58827	1.98438	2.48063	3.9814	8.38313	33.5525
0	0.0310982	0.0591489	0.0861281	0.112653	0.133252	0.161872	0.197899	0.233769	0.248047	0.265775	0.307999	0.35149	0.415703	0.496094	0.55465	0.658422	0.79473	0.992188	1.2648	1.58827	1.98438	2.48311	3.9814	8.40432	33.9337
0	0.031199	0.0591503	0.08616	0.112655	0.133259	0.162157	0.19795	0.233832	0.248047	0.265918	0.308019	0.351574	0.415745	0.496094	0.55465	0.659048	0.795261	0.992188	1.2648	1.58827	1.98438	2.48403	3.9814	8.42518	33.9608
0	0.0312669	0.059261	0.0863896	0.112659	0.133349	0.16235	0.198032	0.234099	0.248047	0.266536	0.308214	0.351648	0.41607	0.496094	0.55465	0.660118	0.795351	0.992188	1.2648	1.58827	1.98825	2.48909	3.98698	8.48451	34.0494
0	0.0312994	0.0593051	0.0864181	0.112696	0.133372	0.162468	0.198311	0.234154	0.248047	0.2666	0.308427	0.351685	0.416192	0.496094	0.55465	0.660153	0.795605	0.992188	1.2648	1.58827	1.9888	2.49284	3.98792	8.48904	34.0776
0	0.0313436	0.059492	0.0864977	0.112735	0.13347	0.162666	0.198448	0.234224	0.248047	0.266698	0.308611	0.352051	0.416218	0.496094	0.55465	0.660451	0.795872	0.992188	1.2648	1.58827	1.99108	2.49284	4.01945	8.51605	34.1919
0	0.0313819	0.05955	0.0865625	0.112837	0.133658	0.162852	0.198506	0.234361	0.248047	0.266921	0.308767	0.352111	0.416428	0.496094	0.55465	0.661626	0.795894	0.992188	1.2648	1.58827	1.99579	2.49284	4.03714	8.54097	34.3194
0	0.0314002	0.0599443	0.0865958	0.112967	0.133669	0.16313	0.198558	0.234462	0.248047	0.266961	0.308909	0.352418	0.416746	0.496094	0.554676	0.662618	0.796594	0.992188	1.2648	1.58827	1.99678	2.49284	4.03791	8.54303	34.4671
0	0.0314741	0.0599593	0.0867027	0.113095	0.133671	0.163171	0.1986	0.23451	0.248047	0.267486	0.308972	0.35286	0.417005	0.496094	0.555378	0.663057	0.796793	0.992188	1.2648	1.58827	1.99708	2.49284	4.03791	8.57288	34.5767
0	0.0315783	0.0600167	0.0867601	0.113228	0.133686	0.163221	0.198776	0.234775	0.248047	0.268058	0.309195	0.352921	0.417162	0.496094	0.555899	0.663277	0.796879	0.992188	1.26639	1.58927	1.99814	2.49284	4.03791	8.57288	34.8937
0	0.0316215	0.0600531	0.0868034	0.113386	0.13386	0.16324	0.198824	0.234818	0.248047	0.26849	0.309325	0.352968	0.417286	0.496094	0.556892	0.663357	0.797782	0.992188	1.26706	1.59296	1.99982	2.4955	4.03791	8.58964	35.1816
0	0.0316301	0.0600797	0.0868223	0.113412	0.133959	0.163495	0.198847	0.234993	0.248047	0.268524	0.30935	0.35309	0.417993	0.496094	0.557044	0.66349	0.79824	0.992188	1.2673	1.59309	1.99982	2.50422	4.06827	8.63437	35.182
0	0.0316452	0.0602025	0.0869921	0.113475	0.134227	0.16355	0.198917	0.235008	0.248047	0.268794	0.309509	0.353683	0.418107	0.496094	0.557157	0.66376	0.798879	0.992667	1.26853	1.59319	1.99982	2.5047	4.06827	8.65221	35.1899
0	0.0316904	0.0603	0.0870779	0.113554	0.134297	0.16376	0.198917	0.235089	0.248047	0.268806	0.310146	0.353783	0.418154	0.496094	0.557403	0.66519	0.799399	0.994319	1.26859	1.5933	2.00366	2.50585	4.06827	8.68518	35.3256
0	0.0317047	0.060333	0.0871133	0.113643	0.134403	0.163941	0.198941	0.235225	0.248047	0.268832	0.310182	0.35386	0.418521	0.496094	0.557534	0.665193	0.799588	0.995025	1.27005	1.59489	2.00366	2.5059	4.06832	8.69315	35.7467
0	0.0317715	0.0604097	0.087148	0.113643	0.134417	0.164085	0.199311	0.235239	0.248047	0.26887	0.310299	0.354157	0.418583	0.496094	0.557641	0.666274	0.799968	0.995974	1.27095	1.5949	2.00402	2.50606	4.10246	8.69315	36.166
0	0.0319103	0.0604142	0.0871613	0.113694	0.134478	0.164121	0.199441	0.235488	0.248047	0.268972	0.310407	0.354288	0.418707	0.496094	0.558069	0.666891	0.800021	0.996299	1.27101	1.59699	2.01229	2.51128	4.10259	8.70491	36.3962
0	0.0319437	0.0604244	0.0872118	0.114028	0.134606	0.164157	0.199583	0.235582	0.248047	0.269068	0.31044	0.35442	0.419002	0.496094	0.558231	0.667069	0.800398	0.996338	1.27133	1.59735	2.01857	2.51192	4.12375	8.73815	36.424
0	0.0319733	0.0605257	0.0872647	0.114129	0.134697	0.16425	0.199588	0.235654	0.248047	0.269164	0.310443	0.354612	0.419462	0.496094	0.558373	0.667259	0.800422	0.996558	1.27211	1.59746	2.01903	2.51813	4.12832	8.74086	36.7662
0	0.0319983	0.0607229	0.0875878	0.114274	0.134839	0.16429	0.19965	0.235695	0.248047	0.269181	0.311423	0.354664	0.419491	0.496094	0.558675	0.667267	0.800441	0.997833	1.27271	1.59781	2.02809	2.52959	4.1322	8.80083	37.0191
0	0.0320245	0.0607397	0.0876117	0.114294	0.134887	0.164352	0.199682	0.235845	0.248047	0.269247	0.31143	0.355026	0.419769	0.496094	0.55899	0.667572	0.800624	0.998924	1.27486	1.59872	2.02876	2.53003	4.13436	8.8327	37.612
0	0.0320763	0.0608125	0.0876986	0.114332	0.134905	0.164407	0.199687	0.235992	0.248047	0.269428	0.311666	0.355093	0.420014	0.496094	0.560022	0.66774	0.800844	0.999488	1.27523	1.60275	2.03311	2.5386	4.1639	8.87051	37.7742
0	0.0324046	0.0608172	0.0877431	0.114344	0.135133	0.164589	0.1997	0.235996	0.248047	0.269637	0.312237	0.355143	0.420288	0.496094	0.560312	0.667887	0.80237	0.999909	1.27586	1.60351	2.03398	2.54734	4.19125	8.91679	37.9871
0	0.0324935	0.0608646	0.0878279	0.114381	0.135229	0.164599	0.199739	0.236045	0.248047	0.269819	0.312418	0.355321	0.420435	0.496094	0.560607	0.667887	0.802915	1.00113	1.27681	1.60356	2.03414	2.55356	4.19992	8.96064	38.0825
0	0.0325027	0.0608966	0.0879175	0.114383	0.135251	0.164906	0.199965	0.236262	0.248047	0.270018	0.312599	0.355437	0.420457	0.496094	0.56079	0.667887	0.80393	1.00117	1.2769	1.6075	2.03526	2.56074	4.2095	9.0154	39.1985
0	0.0325547	0.0609766	0.0879844	0.114529	0.135364	0.165157	0.200086	0.236262	0.248047	0.270263	0.312778	0.355626	0.420487	0.496094	0.561842	0.667887	0.804233	1.00195	1.27691	1.60937	2.03601	2.56103	4.2168	9.09385	39.2078
0	0.0325547	0.0610745	0.0880587	0.114645	0.135393	0.165259	0.200101	0.236342	0.248047	0.270407	0.312804	0.35564	0.420566	0.496094	0.562518	0.667887	0.804953	1.00215	1.27758	1.60995	2.03776	2.5658	4.2168	9.1018	39.6165
0	0.0325618	0.0611022	0.0880878	0.114689	0.135422	0.165319	0.20016	0.236524	0.248047	0.270411	0.31294	0.355726	0.420716	0.496094	0.562851	0.667887	0.805319	1.00228	1.27768	1.61115	2.03962	2.56927	4.2168	9.12732	39.821
0	0.0326804	0.0611541	0.0882616	0.114821	0.135478	0.165603	0.200244	0.236582	0.248047	0.270476	0.313177	0.355737	0.421077	0.496094	0.56313	0.667924	0.806075	1.00254	1.27856	1.6114	2.04161	2.57318	4.2168	9.23121	39.8393
0	0.0326806	0.0612431	0.088533	0.115017	0.135518	0.165641	0.20026	0.236799	0.248047	0.27048	0.313242	0.355747	0.421285	0.496094	0.563837	0.668189	0.807012	1.00269	1.28045	1.61202	2.04188	2.57634	4.2168	9.28757	40.3018
0	0.0328169	0.0615576	0.0885852	0.115075	0.135566	0.165683	0.200421	0.236921	0.248047	0.2707	0.313264	0.355972	0.421913	0.496094	0.563894	0.668538	0.807215	1.00279	1.28103	1.61215	2.04258	2.58076	4.2168	9.42904	40.3656
0	0.032836	0.0616341	0.0886292	0.115194	0.135753	0.165771	0.200448	0.237067	0.248047	0.27079	0.313432	0.356019	0.421914	0.496094	0.564002	0.668576	0.80749	1.00292	1.28408	1.61487	2.04545	2.58705	4.2168	9.42904	40.4814
0	0.0330324	0.0616416	0.0888154	0.115255	0.135834	0.165793	0.200461	0.237075	0.248047	0.27118	0.313522	0.356292	0.422226	0.496094	0.564138	0.669975	0.808733	1.00297	1.28466	1.61618	2.04972	2.58969	4.2168	9.42904	41.424
0	0.0332209	0.0617115	0.0888431	0.115286	0.136144	0.165801	0.200486	0.237094	0.248047	0.271191	0.313737	0.356338	0.422226	0.496094	0.564461	0.670157	0.809991	1.00306	1.28578	1.61745	2.04987	2.5993	4.24056	9.4509	41.8913
0	0.0332885	0.0617564	0.08906	0.115359	0.136174	0.165818	0.200626	0.23719	0.248047	0.271596	0.313739	0.356342	0.422806	0.496094	0.564937	0.670296	0.810248	1.00352	1.28607	1.61851	2.05133	2.62357	4.24662	9.49533	42.5926
0	0.033401	0.0617744	0.0891232	0.115487	0.136182	0.165899	0.200717	0.237211	0.248047	0.271601	0.314209	0.356391	0.422957	0.496094	0.565171	0.670555	0.813148	1.00412	1.28608	1.62145	2.05857	2.62934	4.25963	9.49731	43.1168
0	0.0334521	0.0618325	0.089139	0.115541	0.136301	0.166	0.200782	0.237336	0.248047	0.27167	0.31422	0.35654	0.423035	0.496094	0.565706	0.670636	0.813217	1.00531	1.28762	1.62242	2.06143	2.63352	4.30769	9.52605	43.3781
0	0.033484	0.0618595	0.089186	0.115667	0.136348	0.166152	0.200863	0.237422	0.248047	0.271723	0.314299	0.356661	0.424309	0.496094	0.565895	0.670668	0.814041	1.00558	1.28819	1.62276	2.06289	2.64489	4.3255	9.55303	43.3829
0	0.0334893	0.0619067	0.0893883	0.115734	0.136407	0.166211	0.201049	0.237453	0.248047	0.27194	0.314777	0.35692	0.424412	0.496094	0.565921	0.671426	0.814061	1.00576	1.28852	1.62286	2.06427	2.6536	4.3255	9.6198	43.5039
0	0.0335343	0.0620117	0.089413	0.115759	0.136435	0.16644	0.201437	0.237598	0.248047	0.272114	0.314917	0.357027	0.424458	0.496094	0.566049	0.671619	0.81524	1.00595	1.28913	1.62299	2.06439	2.65394	4.34429	9.67462	43.6908
0	0.0335666	0.0620669	0.0897909	0.11587	0.136531	0.166596	0.201514	0.237664	0.248047	0.272456	0.314931	0.357059	0.424845	0.496094	0.566208	0.671865	0.815445	1.00644	1.28923	1.62589	2.07566	2.66363	4.35902	9.68654	44.2741
0	0.0336397	0.0621252	0.0898492	0.115933	0.136534	0.166688	0.201814	0.237918	0.248047	0.272599	0.314952	0.357395	0.425217	0.496094	0.566602	0.672525	0.815797	1.00685	1.28962	1.62938	2.0792	2.66454	4.37805	9.72458	44.3479
0	0.0336567	0.0621362	0.0899294	0.116	0.136588	0.166713	0.202035	0.238051	0.248047	0.272911	0.315309	0.357602	0.425389	0.496094	0.568033	0.67444	0.816089	1.00687	1.29112	1.6301	2.07944	2.66548	4.3884	9.77617	44.5472
0	0.0336597	0.0621362	0.0899648	0.116061	0.136592	0.166745	0.202047	0.238057	0.248047	0.272935	0.31544	0.357731	0.425544	0.496094	0.568423	0.676034	0.816122	1.00806	1.29165	1.63201	2.08397	2.66873	4.39119	9.81275	44.7068
0	0.0337802	0.062147	0.0900076	0.116123	0.136603	0.166886	0.202161	0.2381	0.248047	0.27299	0.315684	0.358193	0.425578	0.496094	0.568547	0.676617	0.816422	1.00808	1.29311	1.63421	2.0854	2.67155	4.39228	9.82842	44.7282
0	0.0338121	0.0621852	0.090014	0.116272	0.13664	0.167348	0.202505	0.238327	0.248047	0.273482	0.316161	0.359033	0.425925	0.496094	0.568749	0.677119	0.816949	1.00858	1.29345	1.63951	2.08635	2.67155	4.39653	9.91153	44.7631
0	0.0339512	0.0621881	0.0900483	0.116314	0.136676	0.167371	0.202523	0.238361	0.248047	0.27354	0.316398	0.359053	0.425956	0.496094	0.568872	0.677663	0.817792	1.0112	1.29365	1.64041	2.08716	2.67155	4.3989	10.0459	44.777
0	0.0340279	0.0623749	0.0900607	0.11636	0.136703	0.167494	0.202615	0.238552	0.248047	0.273642	0.316627	0.359065	0.426058	0.496094	0.568893	0.677977	0.817967	1.01168	1.29526	1.64136	2.08921	2.67155	4.40291	10.0528	44.8243
0	0.0340342	0.0623898	0.0901344	0.116479	0.136724	0.167528	0.202768	0.238572	0.248047	0.273985	0.31666	0.359079	0.426217	0.496094	0.568998	0.678257	0.818417	1.01239	1.29723	1.64453	2.0919	2.67155	4.40571	10.0695	44.9624
0	0.0342056	0.0624015	0.0901773	0.116508	0.136759	0.167528	0.20301	0.238685	0.248047	0.274219	0.317282	0.359553	0.426365	0.496094	0.569345	0.678469	0.818915	1.01245	1.29761	1.6471	2.0919	2.67209	4.42118	10.0998	45.003
0	0.0342142	0.062447	0.0903068	0.116541	0.136937	0.167543	0.203137	0.238697	0.248047	0.274271	0.31747	0.359676	0.427011	0.496094	0.569505	0.679071	0.81903	1.01373	1.29788	1.64778	2.09424	2.67378	4.42646	10.1713	45.0637
0	0.0342541	0.0625802	0.090327	0.116672	0.137117	0.167791	0.203184	0.23872	0.248047	0.274604	0.317489	0.359769	0.427463	0.496094	0.569648	0.679727	0.819133	1.01388	1.29903	1.64903	2.0951	2.68194	4.4372	10.1729	45.0799
0	0.0343386	0.0626123	0.0904311	0.116726	0.137435	0.167929	0.203195	0.239088	0.248047	0.274621	0.317502	0.360317	0.428058	0.496094	0.569731	0.680952	0.820151	1.01632	1.30218	1.64907	2.09713	2.68197	4.44169	10.1739	45.2896
0	0.0345563	0.0626973	0.0904689	0.116882	0.137475	0.16796	0.203222	0.239268	0.248047	0.274765	0.317804	0.360422	0.428098	0.496094	0.569904	0.681095	0.820159	1.01657	1.30692	1.64991	2.10172	2.68734	4.44245	10.182	46.4101
0	0.0346105	0.0627166	0.0905714	0.116994	0.137513	0.167991	0.203304	0.239338	0.248047	0.274775	0.317969	0.360528	0.428101	0.496094	0.569906	0.681912	0.821155	1.02011	1.30754	1.65207	2.10182	2.72335	4.44385	10.1864	46.9243
0	0.0346667	0.0628988	0.0906037	0.117009	0.13756	0.168062	0.203514	0.239424	0.248047	0.274977	0.318228	0.360833	0.428194	0.496094	0.569994	0.682013	0.821314	1.02142	1.30811	1.65295	2.10475	2.72852	4.46484	10.2471	46.9695
0	0.0346807	0.0631473	0.0906135	0.11707	0.137629	0.168248	0.203906	0.239481	0.248047	0.275045	0.31824	0.36097	0.428286	0.496094	0.570448	0.682974	0.821972	1.02152	1.30855	1.65363	2.1084	2.72852	4.46484	10.322	47.0113
0	0.0347542	0.0632302	0.0906417	0.117081	0.137995	0.168254	0.203906	0.239519	0.248047	0.275061	0.318285	0.360986	0.428319	0.496094	0.570764	0.683251	0.821972	1.02173	1.30897	1.65373	2.11381	2.72852	4.46484	10.3985	47.0284
0	0.0348726	0.0632398	0.090782	0.117133	0.138195	0.16827	0.203906	0.23959	0.248047	0.275073	0.318638	0.361029	0.429016	0.496094	0.571613	0.683511	0.821972	1.02238	1.30959	1.6608	2.11603	2.72852	4.4696	10.4187	47.0806
0	0.0349253	0.0632991	0.090916	0.117143	0.13848	0.16834	0.203906	0.239603	0.248047	0.275422	0.318879	0.361275	0.429023	0.496094	0.572421	0.68354	0.82312	1.02272	1.30973	1.66139	2.11796	2.72852	4.47173	10.4531	47.2677
0	0.0350249	0.0633444	0.0909681	0.117183	0.138506	0.168775	0.203906	0.239693	0.248047	0.276089	0.318925	0.361285	0.429052	0.496094	0.572926	0.684349	0.823237	1.02272	1.31076	1.66208	2.11929	2.72852	4.47173	10.5486	47.3581
0	0.0350386	0.0633613	0.0910031	0.117186	0.138605	0.168809	0.203906	0.239715	0.248047	0.276132	0.318996	0.361368	0.429106	0.496094	0.573145	0.684687	0.823579	1.02272	1.3111	1.66217	2.12008	2.73795	4.47666	10.652	47.4193
0	0.0350625	0.063379	0.0910073	0.117208	0.138775	0.168923	0.203906	0.23975	0.248047	0.276167	0.319212	0.361657	0.429131	0.496094	0.573288	0.684744	0.824943	1.02272	1.31343	1.66395	2.12101	2.74381	4.50825	10.6689	47.6626
0	0.0351146	0.0634171	0.0912342	0.117379	0.138792	0.169097	0.203906	0.240156	0.248047	0.27622	0.319224	0.362219	0.429245	0.496094	0.573762	0.684836	0.825607	1.02272	1.31348	1.66395	2.12251	2.74945	4.52745	10.7049	47.6902
0	0.0351416	0.0637553	0.0913679	0.117526	0.138864	0.169099	0.203978	0.240164	0.248047	0.276299	0.319852	0.362442	0.429298	0.496094	0.574322	0.685072	0.825977	1.02272	1.31604	1.66408	2.12585	2.7526	4.52745	10.707	47.7144
0	0.0351422	0.0637558	0.0914029	0.117618	0.138892	0.169264	0.204559	0.240336	0.248047	0.276408	0.320007	0.362457	0.429694	0.496094	0.574437	0.685125	0.826236	1.02272	1.31605	1.66551	2.13236	2.75537	4.5304	10.7092	47.9842
0	0.0352134	0.0637963	0.0914285	0.117628	0.139004	0.169349	0.204583	0.240376	0.248047	0.276717	0.320073	0.362571	0.429889	0.496094	0.574802	0.685642	0.826332	1.02272	1.31667	1.66618	2.13378	2.7615	4.55421	10.7121	48.0285
0	0.0352209	0.0637963	0.0915357	0.117659	0.139233	0.16941	0.20471	0.240443	0.248047	0.276769	0.320253	0.362625	0.429943	0.496094	0.575425	0.686575	0.826789	1.02272	1.31677	1.66735	2.13378	2.76847	4.56029	10.7508	48.1743
0	0.0352248	0.063849	0.0916332	0.117745	0.139298	0.169422	0.204854	0.240455	0.248047	0.276921	0.320311	0.362688	0.430458	0.496142	0.576109	0.686953	0.827957	1.02272	1.31844	1.66762	2.13378	2.77325	4.57189	10.9141	48.7071
0	0.0352885	0.0638576	0.0916381	0.117916	0.139366	0.169453	0.205014	0.240465	0.248047	0.277325	0.320311	0.363096	0.430568	0.496348	0.576559	0.686964	0.828534	1.02354	1.31979	1.66778	2.13378	2.77325	4.57376	10.9204	48.8824
0	0.0353469	0.0639742	0.0916556	0.118216	0.139616	0.16964	0.205019	0.240667	0.248047	0.277325	0.320354	0.363547	0.430666	0.496379	0.576734	0.687286	0.828553	1.02382	1.32167	1.66813	2.13378	2.77325	4.58472	10.9394	49.0928
0	0.0353589	0.0640762	0.0917519	0.118398	0.13964	0.169692	0.205181	0.24077	0.248047	0.277325	0.32058	0.363708	0.430868	0.496493	0.576935	0.688594	0.828718	1.02398	1.32211	1.66856	2.14102	2.77325	4.60079	10.9665	49.4082
0	0.0354336	0.0641134	0.0918211	0.118458	0.139781	0.16984	0.205221	0.240877	0.248047	0.277379	0.320613	0.363802	0.430928	0.497007	0.577332	0.688815	0.829168	1.02408	1.32436	1.66961	2.14134	2.77342	4.61305	11.0095	49.9741
0	0.0354716	0.0641604	0.0919883	0.118485	0.139786	0.169902	0.205312	0.241081	0.248047	0.277381	0.320688	0.36388	0.431435	0.497972	0.578148	0.689249	0.829475	1.02462	1.32437	1.67111	2.14308	2.77643	4.61394	11.1573	50.025
0	0.0355049	0.0641692	0.0920444	0.118512	0.139856	0.170025	0.205453	0.241169	0.248047	0.277496	0.320899	0.363921	0.431924	0.498147	0.578519	0.689787	0.829965	1.02462	1.32524	1.67135	2.14344	2.77871	4.62701	11.2061	50.334
0	0.0355149	0.064228	0.0920819	0.118626	0.139894	0.170199	0.205537	0.241315	0.248047	0.277525	0.320958	0.364408	0.432103	0.49912	0.578956	0.689983	0.831815	1.02524	1.32534	1.67185	2.1507	2.78231	4.63312	11.2061	50.4716
0	0.0355828	0.0642477	0.0920993	0.118668	0.140054	0.170367	0.205559	0.241784	0.248047	0.277574	0.321177	0.364583	0.432172	0.499493	0.579016	0.690456	0.831975	1.02554	1.32692	1.6725	2.16686	2.78278	4.63955	11.2171	50.6655
0	0.0356025	0.0642614	0.0921395	0.118707	0.140087	0.170584	0.205624	0.241869	0.248047	0.277716	0.321361	0.364716	0.432491	0.499968	0.579037	0.690495	0.831975	1.02623	1.32931	1.67442	2.17138	2.7964	4.64972	11.2652	51.3022
0	0.0357319	0.0642974	0.0921424	0.118723	0.140211	0.170586	0.205629	0.241952	0.248047	0.277773	0.321558	0.364897	0.432742	0.500054	0.579091	0.690852	0.832088	1.02709	1.32994	1.67508	2.17184	2.79954	4.70047	11.2887	51.9174
0	0.0357525	0.0644177	0.0922318	0.118929	0.140273	0.170786	0.205659	0.242117	0.248047	0.277779	0.321881	0.36505	0.432816	0.500063	0.57922	0.690862	0.833713	1.02758	1.33004	1.67645	2.1732	2.79954	4.70754	11.3127	51.939
0	0.0357816	0.0644498	0.0922705	0.11899	0.140387	0.170866	0.20574	0.242308	0.248047	0.278695	0.321933	0.365284	0.433432	0.500241	0.580618	0.690979	0.83382	1.02776	1.33227	1.67708	2.17421	2.82725	4.71289	11.4209	52.0476
0	0.035799	0.0644665	0.0923283	0.119135	0.140826	0.170993	0.205758	0.242681	0.248047	0.27881	0.322133	0.365686	0.433468	0.500301	0.580751	0.691048	0.834388	1.02825	1.33436	1.67873	2.17421	2.82817	4.71941	11.4452	52.4503
0	0.035799	0.0646204	0.0924058	0.119218	0.140875	0.171008	0.205776	0.242792	0.248047	0.278938	0.322316	0.366192	0.433606	0.500343	0.580769	0.69125	0.834743	1.02879	1.33471	1.68081	2.17951	2.82821	4.72566	11.5212	52.5311
0	0.0358771	0.0648385	0.0924874	0.119342	0.140877	0.171081	0.206028	0.242937	0.248047	0.278996	0.322383	0.366268	0.434195	0.500844	0.580992	0.692357	0.835167	1.02996	1.3352	1.68545	2.18217	2.83058	4.72755	11.5415	52.8567
0	0.0360347	0.0648385	0.0925654	0.119414	0.141054	0.171299	0.206187	0.243017	0.248047	0.279152	0.322526	0.366556	0.43451	0.500849	0.581118	0.692394	0.835885	1.03102	1.33577	1.68762	2.18323	2.84932	4.73893	11.6186	52.8581
0	0.0360797	0.0648644	0.0925831	0.119583	0.141091	0.171382	0.206203	0.24324	0.248047	0.279218	0.32291	0.366675	0.434738	0.500868	0.581252	0.692515	0.836103	1.03162	1.33577	1.68762	2.18923	2.86139	4.73893	11.6476	53.0087
0	0.0361321	0.064949	0.0926631	0.119589	0.141118	0.171386	0.206301	0.24341	0.248047	0.279273	0.322937	0.366798	0.435334	0.50091	0.582673	0.692741	0.83637	1.03236	1.33577	1.68817	2.19098	2.86196	4.7415	11.6608	53.0725
0	0.0361513	0.0649751	0.0926755	0.11963	0.141286	0.171554	0.206348	0.243536	0.248047	0.279438	0.323085	0.367026	0.435952	0.501234	0.582886	0.694255	0.836394	1.03298	1.33577	1.68849	2.19345	2.86596	4.76024	11.6898	53.1185
0	0.0362475	0.0652078	0.0926848	0.119672	0.141297	0.171631	0.206431	0.243818	0.248047	0.279628	0.323166	0.36733	0.436006	0.501443	0.582915	0.695192	0.836601	1.03298	1.33577	1.6889	2.20168	2.86889	4.76733	11.7003	53.1365
0	0.0362475	0.0652745	0.0927663	0.119812	0.141298	0.171971	0.206455	0.24391	0.248047	0.279655	0.323327	0.367597	0.436531	0.501444	0.583382	0.69565	0.838162	1.03309	1.33577	1.68909	2.20276	2.88367	4.77128	11.7003	53.1543
0	0.0362475	0.0653669	0.0927989	0.119974	0.141318	0.17204	0.206576	0.244279	0.248047	0.279902	0.323358	0.367837	0.436721	0.501678	0.583385	0.696508	0.838199	1.03317	1.33577	1.68916	2.20558	2.88729	4.77949	11.7193	53.2003
0	0.0362475	0.0653725	0.0928024	0.120001	0.141322	0.172197	0.206597	0.24429	0.248047	0.279999	0.323424	0.367956	0.436731	0.501697	0.583601	0.697093	0.838674	1.03531	1.33577	1.69008	2.20558	2.89985	4.79938	11.8467	53.2133
0	0.0362475	0.0654416	0.0928575	0.120093	0.141466	0.172344	0.206656	0.24431	0.248047	0.280214	0.323554	0.368225	0.437233	0.501906	0.583907	0.697151	0.838929	1.0355	1.33577	1.69574	2.20748	2.89985	4.80417	11.8467	53.2168
0	0.0362516	0.0655174	0.0929221	0.120132	0.1415	0.172587	0.20677	0.244349	0.248047	0.280284	0.323651	0.368325	0.437409	0.501947	0.584276	0.697942	0.838981	1.03576	1.33577	1.69978	2.2186	2.90226	4.80912	11.9321	53.3016
0	0.0363143	0.0655804	0.0929956	0.12027	0.141754	0.172629	0.206774	0.244423	0.248047	0.280391	0.323669	0.368579	0.437814	0.502279	0.584416	0.698327	0.840286	1.03622	1.33577	1.70224	2.2186	2.90331	4.80912	12.022	53.4016
0	0.0363676	0.0656507	0.0930723	0.120764	0.141758	0.172647	0.206864	0.244591	0.248047	0.280449	0.323717	0.368787	0.437833	0.503033	0.584687	0.698599	0.840713	1.03694	1.33577	1.7025	2.22282	2.90431	4.81523	12.0374	54.4038
0	0.0363753	0.065755	0.0933025	0.120767	0.141782	0.17271	0.20725	0.244592	0.248047	0.280458	0.323754	0.368889	0.437894	0.50366	0.584913	0.69867	0.840922	1.03706	1.33577	1.70508	2.22421	2.91155	4.82327	12.0807	54.8475
0	0.0365364	0.0658369	0.093508	0.120772	0.142493	0.172729	0.207276	0.244754	0.248047	0.28083	0.323759	0.369295	0.438157	0.503759	0.585056	0.69867	0.843172	1.0374	1.33577	1.70562	2.22579	2.95542	4.82436	12.1137	55.6422
0	0.0366594	0.0660076	0.09357	0.120934	0.142761	0.172736	0.207555	0.244797	0.248047	0.281321	0.323949	0.369598	0.438523	0.504348	0.585196	0.699081	0.843294	1.03746	1.33577	1.70576	2.22694	2.95834	4.83768	12.1163	56.0838
0	0.0370074	0.06613	0.0937373	0.121059	0.143051	0.172786	0.207604	0.24486	0.248047	0.281332	0.324431	0.36976	0.438728	0.504474	0.585863	0.699526	0.843394	1.03746	1.33577	1.70585	2.22974	2.97242	4.84327	12.1239	57.04
0	0.0370942	0.0662702	0.0938074	0.12109	0.143186	0.172823	0.20777	0.244986	0.248047	0.2814	0.324706	0.370059	0.438894	0.504787	0.586122	0.699754	0.843678	1.04168	1.33577	1.7103	2.23242	2.9731	4.8439	12.1644	57.0827
0	0.0371715	0.0663601	0.0938543	0.121114	0.143303	0.172826	0.207792	0.245063	0.248047	0.281416	0.32501	0.370469	0.439318	0.504789	0.586819	0.7	0.844299	1.04182	1.33577	1.7107	2.23242	2.9737	4.84465	12.1644	58.504
0	0.0372453	0.0664137	0.0938604	0.12112	0.143415	0.172875	0.207883	0.245085	0.248047	0.281621	0.325145	0.370569	0.43933	0.505319	0.587319	0.70037	0.844459	1.04376	1.33577	1.7187	2.23242	2.97568	4.8512	12.1771	59.8086
0	0.0373129	0.0665234	0.0938786	0.121134	0.143499	0.172975	0.207885	0.245163	0.248047	0.281844	0.325451	0.370674	0.439393	0.505524	0.58742	0.700836	0.845178	1.04413	1.33577	1.72651	2.23242	2.97656	4.85752	12.2149	69.7467
0	0.0373329	0.0665738	0.0942294	0.121138	0.143501	0.172988	0.207886	0.245293	0.248047	0.282123	0.325506	0.371102	0.439539	0.505535	0.58761	0.701307	0.845419	1.04643	1.33577	1.72688	2.23242	2.97656	4.86887	12.2149	70.0281
0	0.037517	0.0667831	0.094543	0.121295	0.143885	0.172994	0.20795	0.245338	0.248047	0.282259	0.325537	0.371204	0.43998	0.506272	0.587888	0.701583	0.846461	1.04729	1.33577	1.72795	2.23242	2.97656	4.8765	12.2149	70.5837
0	0.0375891	0.0668445	0.0946222	0.121341	0.143912	0.173386	0.208218	0.245433	0.248047	0.283148	0.325816	0.371393	0.440031	0.506501	0.587892	0.701583	0.846779	1.04752	1.33577	1.7292	2.23242	2.97656	4.88596	12.2149	71.2816
0	0.037591	0.0669177	0.0946416	0.121366	0.144179	0.173393	0.208328	0.245537	0.248047	0.283172	0.325919	0.371574	0.440056	0.506745	0.588463	0.701583	0.847461	1.04774	1.33577	1.7294	2.23242	2.97656	4.89481	12.2149	71.9631
0	0.0376098	0.067345	0.0948354	0.121518	0.144183	0.173668	0.208403	0.245723	0.248047	0.28323	0.325982	0.37207	0.440595	0.507763	0.58893	0.701583	0.847872	1.0478	1.33577	1.73633	2.23242	2.97656	4.93289	12.2526	72.3042
0	0.0376615	0.0674593	0.0948442	0.12169	0.144183	0.173868	0.208419	0.245786	0.248047	0.283279	0.326021	0.37207	0.441263	0.508229	0.589861	0.701583	0.849332	1.04883	1.33577	1.73633	2.23586	2.98048	4.93541	12.2687	72.5621
0	0.0377033	0.0675304	0.094891	0.121813	0.144183	0.173964	0.208745	0.245891	0.248047	0.283422	0.326144	0.37207	0.441729	0.509014	0.590113	0.702395	0.849599	1.04963	1.33577	1.73633	2.23586	2.98317	4.9423	12.3452	72.5827
0	0.0380451	0.0675401	0.0949451	0.121835	0.144183	0.174024	0.208811	0.246003	0.248047	0.283532	0.326197	0.37207	0.442439	0.509094	0.59065	0.703297	0.852179	1.04967	1.33577	1.73633	2.23803	2.98688	4.95038	12.442	72.5827
0	0.0380582	0.0675828	0.0949833	0.121855	0.144183	0.174068	0.208828	0.24616	0.248047	0.28388	0.326583	0.37207	0.442523	0.509766	0.591845	0.704291	0.852365	1.04967	1.33577	1.73633	2.2385	2.98688	4.95651	12.442	72.6036
0	0.0381871	0.0677169	0.095002	0.121901	0.144183	0.174208	0.209021	0.246299	0.248047	0.283917	0.326636	0.37207	0.44257	0.509766	0.592081	0.704374	0.852365	1.05004	1.33577	1.73633	2.23863	2.98688	4.96125	12.4568	72.7243
0	0.0382283	0.0679497	0.0950173	0.121945	0.144183	0.174263	0.209304	0.246417	0.248047	0.283919	0.326835	0.37207	0.442617	0.509766	0.592243	0.704505	0.852932	1.05211	1.33732	1.73633	2.23985	2.99859	4.96713	12.5319	72.8663
0	0.0383682	0.0681714	0.0951037	0.121978	0.144183	0.174335	0.209428	0.246665	0.248047	0.284375	0.326938	0.37207	0.442649	0.509988	0.592595	0.704643	0.853259	1.05237	1.33929	1.73633	2.24616	3.00214	4.96713	12.648	73.0446
0	0.0384473	0.0681784	0.0951571	0.122233	0.144183	0.174666	0.209595	0.246682	0.248047	0.284442	0.327055	0.37207	0.442751	0.51006	0.592723	0.705061	0.853743	1.05237	1.33937	1.73633	2.24616	3.02493	4.96713	12.6892	75.2812
0	0.0385864	0.0681792	0.0951586	0.122317	0.144183	0.175164	0.209637	0.246692	0.248047	0.284444	0.327132	0.37207	0.443551	0.510194	0.593158	0.705913	0.853921	1.05237	1.33968	1.73633	2.24616	3.03259	4.96713	12.769	75.3883
0	0.0386078	0.0681919	0.0951888	0.122635	0.144183	0.175326	0.209951	0.24675	0.248047	0.284512	0.327141	0.37219	0.443961	0.510263	0.593264	0.706481	0.854157	1.05237	1.34025	1.73666	2.24616	3.05859	4.97129	12.8051	75.5354
0	0.0387275	0.0682937	0.0951981	0.122717	0.144183	0.175338	0.210041	0.246842	0.248047	0.284554	0.327411	0.372215	0.443983	0.510277	0.593419	0.706481	0.854164	1.05237	1.34047	1.73966	2.24616	3.05965	4.98568	13.0973	75.842
0	0.0387462	0.0683859	0.0953134	0.122783	0.144183	0.17539	0.21012	0.247071	0.248047	0.284598	0.327415	0.372249	0.44419	0.510402	0.593427	0.706786	0.8547	1.05237	1.34149	1.74003	2.24779	3.06215	4.98568	13.1239	75.8439
0	0.0388721	0.068444	0.0954213	0.122813	0.144183	0.175396	0.210125	0.247075	0.248047	0.284891	0.32742	0.372362	0.444225	0.510478	0.593626	0.707528	0.854716	1.05292	1.34242	1.74023	2.24787	3.06937	4.98568	13.178	76.1085
0	0.0390643	0.0684884	0.0954237	0.122835	0.144341	0.175396	0.21019	0.247079	0.248047	0.284903	0.327596	0.372778	0.444284	0.511064	0.593827	0.70774	0.854726	1.05415	1.34483	1.74099	2.2514	3.07874	4.98568	13.4312	76.1519
0	0.0391419	0.0685225	0.0954875	0.122915	0.144533	0.175396	0.210212	0.247366	0.248047	0.285323	0.32767	0.372782	0.44453	0.511297	0.594376	0.708231	0.855259	1.05476	1.3451	1.74115	2.25867	3.08932	4.98568	13.477	76.794
0	0.0392185	0.0685666	0.095503	0.122954	0.144552	0.175396	0.210248	0.247446	0.248047	0.285365	0.327789	0.37286	0.445208	0.51138	0.594484	0.708375	0.85563	1.05561	1.34569	1.74331	2.26062	3.10844	4.98835	13.8995	77.3251
0	0.0392197	0.0685887	0.0955165	0.122974	0.144739	0.175396	0.210335	0.247457	0.248047	0.285431	0.32789	0.374084	0.445351	0.511462	0.594484	0.708434	0.85568	1.05769	1.34594	1.7475	2.26079	3.13746	4.99954	13.9459	78.0558
0	0.0393207	0.0686253	0.0955766	0.123034	0.144741	0.175396	0.210534	0.24753	0.248047	0.285504	0.327906	0.374126	0.44562	0.51161	0.594484	0.708477	0.856153	1.05888	1.34649	1.74768	2.26095	3.14999	5.01351	14.5356	78.8158
0	0.0393234	0.0686263	0.0957985	0.123044	0.144897	0.175396	0.210565	0.247862	0.248047	0.285877	0.327959	0.374264	0.445869	0.511931	0.594551	0.70865	0.856243	1.05966	1.34671	1.74866	2.26803	3.1526	5.01644	14.5356	79.3766
0	0.039336	0.068753	0.0958533	0.123317	0.145188	0.175396	0.21067	0.247945	0.248047	0.28612	0.328404	0.374448	0.445882	0.51199	0.594575	0.708951	0.857285	1.05966	1.34744	1.7504	2.27405	3.15712	5.01644	14.6369	79.946
0	0.0394199	0.0687544	0.0959186	0.123329	0.145331	0.175396	0.210703	0.24797	0.248047	0.28645	0.32847	0.375044	0.446015	0.512589	0.595101	0.709271	0.858433	1.06026	1.34747	1.75206	2.2742	3.15852	5.01644	14.6872	80.5755
0	0.0399049	0.0688385	0.0959576	0.123422	0.145348	0.175396	0.210708	0.248047	0.248223	0.286469	0.32854	0.375276	0.446156	0.512807	0.595152	0.709835	0.85877	1.06133	1.34828	1.75396	2.27888	3.17362	5.01644	14.7353	80.9851
0	0.0400972	0.0688469	0.0960692	0.123673	0.145357	0.175396	0.211028	0.248047	0.248512	0.286484	0.328768	0.375307	0.446283	0.513097	0.595583	0.709841	0.859119	1.06353	1.34909	1.75396	2.27974	3.17655	5.02164	14.7353	81.2989
0	0.0401625	0.0688537	0.0960842	0.12376	0.145472	0.175396	0.211231	0.248047	0.248519	0.286676	0.328851	0.375491	0.446311	0.51323	0.595589	0.709841	0.859221	1.064	1.35156	1.75396	2.28115	3.19327	5.02879	14.7609	81.4268
0	0.0403724	0.0689778	0.0960906	0.124023	0.145664	0.175396	0.211319	0.248047	0.248563	0.286964	0.329136	0.376254	0.446593	0.513245	0.59589	0.710268	0.860369	1.06433	1.35285	1.75396	2.28428	3.20599	5.03234	14.9365	81.5514
0	0.0404204	0.0689861	0.096248	0.124023	0.145673	0.175396	0.211378	0.248047	0.248705	0.286978	0.329535	0.376395	0.447173	0.513807	0.595958	0.710564	0.862664	1.06516	1.35338	1.75396	2.28679	3.20692	5.03633	14.9981	81.6211
0	0.0404316	0.0690828	0.0962655	0.124023	0.145678	0.175396	0.211448	0.248047	0.248891	0.286986	0.329799	0.376543	0.447333	0.514197	0.596399	0.711059	0.862785	1.06534	1.35522	1.75396	2.28688	3.21285	5.0476	14.9981	81.6663
0	0.0404324	0.0691606	0.0964429	0.124023	0.145763	0.175396	0.211448	0.248047	0.248995	0.287219	0.330007	0.376788	0.447832	0.514529	0.596431	0.711805	0.865101	1.06577	1.35652	1.75396	2.28688	3.22461	5.05145	15.0677
0	0.0404699	0.0691668	0.0964532	0.124023	0.145937	0.175396	0.211654	0.248047	0.249054	0.287392	0.330295	0.377013	0.447877	0.515018	0.596495	0.713057	0.865101	1.06829	1.35702	1.75396	2.28769	3.22461	5.05888	15.1634
0	0.0406042	0.0692363	0.0964733	0.124023	0.146323	0.175396	0.211853	0.248047	0.249899	0.287534	0.330565	0.377163	0.448208	0.515034	0.597181	0.713884	0.865664	1.06909	1.35842	1.75396	2.29411	3.22461	5.05918	15.1816
0	0.040668	0.0693881	0.0965285	0.124023	0.146407	0.175398	0.211881	0.248047	0.250002	0.287676	0.33069	0.377396	0.448565	0.515036	0.597338	0.715001	0.86633	1.06937	1.35853	1.75396	2.29585	3.23414	5.05918	15.3569
0	0.0407167	0.0693881	0.0966627	0.124023	0.146432	0.175427	0.211902	0.248047	0.250092	0.287703	0.331034	0.377401	0.448628	0.515305	0.597482	0.715272	0.866667	1.07345	1.35891	1.75396	2.29875	3.23414	5.06575	15.3969
0	0.040828	0.0694666	0.0967196	0.124023	0.146525	0.175573	0.211905	0.248047	0.250584	0.287798	0.331392	0.377422	0.448666	0.515719	0.597734	0.715433	0.867723	1.07396	1.36271	1.75396	2.29956	3.24412	5.08647	15.4061
0	0.0409016	0.0695348	0.0967393	0.124023	0.146718	0.175954	0.212109	0.248047	0.250626	0.287974	0.33149	0.37755	0.448849	0.516344	0.599251	0.719048	0.867817	1.07417	1.36354	1.75396	2.30017	3.24598	5.08647	15.4061
0	0.0410441	0.0699778	0.0967517	0.124023	0.146782	0.176079	0.212212	0.248047	0.250704	0.288014	0.331686	0.377685	0.448999	0.516384	0.600351	0.719457	0.867937	1.07433	1.36451	1.75396	2.3003	3.27754	5.09101	15.43
0	0.041045	0.0701111	0.09709	0.124023	0.146852	0.176096	0.212449	0.248047	0.251176	0.288147	0.331704	0.377904	0.449144	0.516566	0.601225	0.719553	0.869157	1.07603	1.3654	1.75396	2.30933	3.28789	5.09506	15.4596
0	0.0410519	0.0702295	0.0971306	0.124023	0.146853	0.176097	0.212564	0.248047	0.251191	0.288254	0.331719	0.377961	0.449151	0.516933	0.601258	0.719816	0.871368	1.07618	1.36695	1.75396	2.31636	3.2891	5.09856	15.4596
0	0.0411102	0.0702338	0.0972434	0.124023	0.146856	0.176182	0.212578	0.248047	0.251262	0.288367	0.331728	0.377985	0.449191	0.517023	0.601361	0.71984	0.871443	1.07688	1.36784	1.75396	2.31668	3.29281	5.1091	15.5053
0	0.0413467	0.0702338	0.09742	0.124023	0.14711	0.176191	0.212595	0.248047	0.251471	0.288367	0.331773	0.37829	0.449277	0.517361	0.60161	0.71984	0.871649	1.07729	1.36947	1.75396	2.32997	3.30118	5.11362	15.5053
0	0.0413504	0.0702338	0.0974591	0.124023	0.147171	0.176226	0.212669	0.248047	0.251537	0.288367	0.332325	0.378488	0.449375	0.51743	0.601791	0.720238	0.872203	1.07738	1.36962	1.75396	2.33231	3.32144	5.11419	15.6112
0	0.0413549	0.0702995	0.0974591	0.124023	0.147201	0.176299	0.212814	0.248047	0.251542	0.288459	0.332402	0.379205	0.449562	0.51773	0.60251	0.72031	0.87543	1.0775	1.36963	1.75407	2.33554	3.3262	5.12004	15.7583
0	0.0413765	0.0703996	0.0974847	0.124023	0.147299	0.176547	0.213098	0.248047	0.251681	0.288653	0.332491	0.379574	0.449943	0.518482	0.602928	0.720818	0.875532	1.07838	1.3742	1.75479	2.34007	3.3279	5.12263	15.7837
0	0.0415019	0.0704218	0.0975178	0.124023	0.147419	0.176784	0.213142	0.248047	0.251749	0.288712	0.332665	0.379928	0.450252	0.518965	0.603345	0.720842	0.875601	1.0784	1.38099	1.75882	2.34007	3.33681	5.14083	15.8517
0	0.0415751	0.0704258	0.0976754	0.124023	0.147419	0.1768	0.213234	0.248047	0.251806	0.289108	0.332717	0.379998	0.450458	0.519169	0.603345	0.720931	0.87587	1.07884	1.38107	1.75954	2.35318	3.34104	5.15167	15.8658
0	0.0416087	0.0704439	0.0976814	0.124023	0.147502	0.176803	0.213246	0.248047	0.251892	0.289154	0.332733	0.380011	0.450831	0.519861	0.603624	0.722047	0.876185	1.0808	1.3833	1.76443	2.35318	3.3738	5.16249	15.9234
0	0.0416284	0.0705013	0.0978595	0.124023	0.147588	0.176832	0.213247	0.248047	0.251946	0.289167	0.332818	0.38018	0.451113	0.519861	0.603911	0.722266	0.876303	1.08149	1.38611	1.76633	2.35318	3.3738	5.18268	16.0329
0	0.0417924	0.0705173	0.0979758	0.124023	0.147624	0.176833	0.213404	0.248047	0.252053	0.289188	0.332836	0.381035	0.451293	0.519861	0.603979	0.723175	0.877034	1.08175	1.38662	1.7735	2.3536	3.37512	5.18927	16.1569
0	0.0418005	0.0705814	0.0979953	0.124023	0.147698	0.176864	0.213598	0.248047	0.252111	0.289297	0.333055	0.381065	0.452079	0.519861	0.604123	0.723175	0.877046	1.08264	1.38662	1.77501	2.35377	3.38497	5.19561	16.2144
0	0.0418623	0.0707326	0.0981279	0.124023	0.147762	0.176947	0.213638	0.248047	0.252143	0.289471	0.333514	0.381277	0.452087	0.519861	0.604254	0.723175	0.87721	1.08316	1.38662	1.77575	2.35645	3.3902	5.20603	16.2201
0	0.0418931	0.0707758	0.098236	0.124023	0.147762	0.176999	0.213779	0.248047	0.252296	0.289723	0.333757	0.382168	0.452118	0.520026	0.604604	0.723175	0.877277	1.08547	1.38662	1.77575	2.35645	3.39286	5.21918	16.3805
0	0.041899	0.0707758	0.0982971	0.124023	0.147847	0.177095	0.213813	0.248047	0.252361	0.289753	0.333805	0.382326	0.45217	0.520409	0.604962	0.723175	0.877735	1.08753	1.38662	1.77643	2.35645	3.42134	5.22453	16.4011
0	0.0419421	0.0708168	0.0983976	0.124023	0.147933	0.177136	0.213884	0.248047	0.252469	0.289807	0.333856	0.382365	0.452207	0.520418	0.605249	0.723199	0.877828	1.09007	1.38662	1.77781	2.35645	3.42945	5.29862	16.5914
0	0.0419648	0.0708184	0.0984126	0.124023	0.148194	0.177141	0.213933	0.248047	0.252526	0.290143	0.333952	0.382692	0.452466	0.520464	0.60548	0.723317	0.878292	1.09113	1.38662	1.78053	2.36104	3.42991	5.30681	16.6654
0	0.0419665	0.0708342	0.0986298	0.124023	0.14825	0.177147	0.213965	0.248047	0.252565	0.290236	0.33408	0.383352	0.452678	0.521039	0.605614	0.723633	0.878725	1.09121	1.38662	1.78053	2.36362	3.44713	5.31038	16.6764
0	0.0419899	0.0708409	0.0986697	0.124023	0.148401	0.177169	0.214002	0.248047	0.252781	0.290323	0.334281	0.383582	0.45283	0.521579	0.606069	0.723812	0.878867	1.09255	1.38662	1.78345	2.36527	3.46791	5.32601	16.6982
0	0.0420518	0.0710364	0.0986944	0.124023	0.148705	0.177175	0.214186	0.248047	0.252928	0.290392	0.334378	0.38366	0.453032	0.521632	0.606354	0.725537	0.878926	1.09265	1.38662	1.78486	2.36583	3.46826	5.33674	16.7216
0	0.0420847	0.0710529	0.0987078	0.124023	0.148711	0.177461	0.214342	0.248047	0.252961	0.290425	0.33452	0.383727	0.453344	0.521701	0.606613	0.726605	0.879491	1.09323	1.38662	1.78684	2.38012	3.47266	5.3416	16.7519
0	0.0421017	0.0711259	0.098847	0.124023	0.14877	0.177802	0.214377	0.248047	0.253055	0.290448	0.335028	0.384176	0.453444	0.522222	0.607292	0.726942	0.879978	1.09327	1.38662	1.78696	2.38241	3.47266	5.3416	16.7684
0	0.0421785	0.0711648	0.0989689	0.124023	0.148896	0.177894	0.214567	0.248047	0.253101	0.29061	0.335173	0.384178	0.454289	0.522298	0.607466	0.72747	0.879982	1.09475	1.38662	1.78702	2.38997	3.47266	5.3546	16.7684
0	0.042209	0.0712094	0.0990112	0.124023	0.148949	0.178144	0.214767	0.248047	0.253132	0.29061	0.335221	0.385077	0.45486	0.522427	0.607937	0.72836	0.880684	1.09516	1.38662	1.78858	2.39822	3.47266	5.3546	17.3095
0	0.0423536	0.0712105	0.099121	0.124023	0.148986	0.178452	0.21477	0.248047	0.253149	0.290622	0.335435	0.38514	0.454873	0.522662	0.608444	0.728365	0.880982	1.09579	1.38662	1.78869	2.39969	3.47266	5.3546	17.3531
0	0.0423645	0.0713636	0.0991835	0.124023	0.149012	0.17856	0.214868	0.248047	0.25336	0.290881	0.335467	0.385167	0.455616	0.52269	0.608768	0.728579	0.8817	1.0961	1.38662	1.78869	2.40238	3.47266	5.37565	17.385
0	0.042377	0.0714751	0.0992036	0.124023	0.149076	0.178667	0.214909	0.248047	0.25366	0.29122	0.335509	0.385261	0.455632	0.522789	0.608821	0.728638	0.881901	1.09649	1.38662	1.78869	2.40466	3.47266	5.401	17.3916
0	0.0424764	0.0715439	0.0992089	0.124023	0.149111	0.178667	0.215087	0.248047	0.253762	0.291233	0.335576	0.385417	0.455735	0.523085	0.609082	0.728751	0.882407	1.09723	1.38662	1.78929	2.40618	3.47266	5.41888	17.4269
0	0.042526	0.0715744	0.0993747	0.124023	0.14914	0.178706	0.215104	0.248047	0.2538	0.291376	0.335744	0.385421	0.455823	0.523257	0.609632	0.729232	0.882864	1.0976	1.38662	1.79407	2.4081	3.47266	5.42751	17.5078
0	0.0425921	0.0716184	0.0994075	0.124023	0.149143	0.178843	0.215553	0.248047	0.253894	0.291551	0.336042	0.385456	0.455948	0.523496	0.609865	0.729474	0.883279	1.09778	1.38671	1.79462	2.41378	3.4815	5.45703	17.6131
0	0.0425977	0.0716287	0.0994792	0.124023	0.149178	0.178869	0.215556	0.248047	0.254304	0.291642	0.336089	0.385741	0.456033	0.524903	0.610034	0.730005	0.884645	1.09807	1.38708	1.79728	2.41696	3.4815	5.50753	17.7388
0	0.0426397	0.0716398	0.099482	0.124023	0.149321	0.178877	0.215848	0.248047	0.254383	0.291678	0.336109	0.385778	0.45604	0.525105	0.610242	0.730417	0.885298	1.09865	1.38718	1.79837	2.42645	3.50791	5.50753	17.7542
0	0.0426643	0.0716985	0.0996039	0.124023	0.149516	0.179076	0.215873	0.248047	0.254918	0.292126	0.336839	0.386082	0.456606	0.525151	0.610247	0.730898	0.8856	1.09884	1.38757	1.79907	2.42867	3.52541	5.55545	18.1587
0	0.0427226	0.0717358	0.0997323	0.124023	0.149529	0.179114	0.215923	0.248047	0.254997	0.292398	0.336859	0.386623	0.456621	0.52546	0.610317	0.731831	0.887019	1.0996	1.38781	1.79928	2.42907	3.52541	5.55767	18.295
0	0.0427564	0.0717577	0.099746	0.124023	0.14954	0.179179	0.216024	0.248047	0.255062	0.292487	0.33708	0.386924	0.456821	0.525483	0.610558	0.732473	0.887063	1.10054	1.39109	1.80049	2.42986	3.55149	5.56807	18.5655
0	0.0427751	0.0719404	0.0998466	0.124023	0.149578	0.179193	0.216296	0.248047	0.255199	0.292547	0.337181	0.387104	0.457639	0.52558	0.610965	0.732665	0.887092	1.10387	1.39197	1.80271	2.43605	3.55861	5.57416	18.6711
0	0.0429123	0.0719663	0.0998507	0.124023	0.149628	0.179238	0.216747	0.248047	0.255503	0.292696	0.337223	0.387375	0.457821	0.525649	0.612237	0.733397	0.888531	1.10485	1.39314	1.80581	2.43926	3.56107	5.58885	18.9078
0	0.042915	0.0721183	0.0999237	0.124023	0.149794	0.179371	0.216833	0.248047	0.2556	0.292739	0.337502	0.387628	0.458307	0.52609	0.612882	0.733807	0.888972	1.10588	1.39341	1.80581	2.43941	3.57738	5.61873	18.9767
0	0.0429809	0.0721779	0.100031	0.124023	0.149963	0.179415	0.216955	0.248047	0.256031	0.292781	0.33755	0.388686	0.458336	0.52666	0.613061	0.734466	0.889106	1.10633	1.3942	1.80581	2.4409	3.59517	5.63484	19.0803
0	0.0429895	0.07227	0.100083	0.124023	0.150044	0.179601	0.21706	0.248047	0.256072	0.293191	0.337691	0.388922	0.45849	0.527054	0.613096	0.734665	0.889661	1.10797	1.39657	1.80752	2.44298	3.66237	5.63977	19.1349
0	0.0429961	0.0722936	0.100115	0.124023	0.150046	0.179716	0.217068	0.248047	0.256254	0.293206	0.338037	0.388925	0.458523	0.527058	0.613928	0.735017	0.889911	1.10918	1.39674	1.80968	2.44298	3.66279	5.65265	19.2305
0	0.0430152	0.0723951	0.100118	0.124023	0.150114	0.179771	0.21708	0.248047	0.256254	0.293313	0.338048	0.388946	0.459107	0.527106	0.614425	0.735194	0.889961	1.1093	1.39688	1.80977	2.44298	3.66494	5.66276	19.3327
0	0.0431858	0.0724365	0.100173	0.124023	0.150129	0.180017	0.217147	0.248047	0.256289	0.29361	0.338179	0.389314	0.459284	0.527355	0.614689	0.735438	0.89033	1.1093	1.39917	1.81522	2.44298	3.66848	5.68858	19.3778
0	0.0432057	0.072446	0.100238	0.124023	0.150159	0.180026	0.217233	0.248047	0.256342	0.293852	0.338212	0.389416	0.460365	0.528384	0.61538	0.736075	0.890491	1.1093	1.40111	1.81997	2.44722	3.6757	5.77108	19.7108
0	0.0433568	0.0725004	0.100251	0.124023	0.150171	0.180166	0.217413	0.248047	0.25636	0.293854	0.33834	0.389466	0.460708	0.528583	0.615679	0.738635	0.891076	1.1093	1.40317	1.82073	2.44842	3.68137	5.77112	19.9706
0	0.0435335	0.0725184	0.100355	0.124023	0.150282	0.180237	0.217503	0.248047	0.256415	0.293861	0.338349	0.389564	0.460835	0.528979	0.615788	0.738717	0.891471	1.1093	1.40317	1.82103	2.449	3.68748	5.78736	20.0677
0	0.0436057	0.0725363	0.100448	0.124023	0.150401	0.180324	0.217614	0.248047	0.256638	0.294002	0.338378	0.389598	0.461383	0.529692	0.615914	0.738816	0.893404	1.1093	1.40361	1.82242	2.44913	3.68748	5.79442	20.2725
0	0.0436862	0.0726422	0.10049	0.124023	0.150454	0.180449	0.217669	0.248047	0.256663	0.294087	0.338547	0.389766	0.462136	0.530045	0.615914	0.739055	0.893701	1.1093	1.40585	1.82337	2.44958	3.68748	5.8612	20.5177
0	0.0437687	0.0726555	0.100556	0.124023	0.150581	0.180748	0.217705	0.248047	0.256671	0.294395	0.338706	0.389873	0.462325	0.530141	0.616105	0.739251	0.893705	1.1093	1.40706	1.82674	2.4503	3.68748	5.86829	20.5273
0	0.0438493	0.0727302	0.100621	0.124023	0.150588	0.180878	0.217705	0.248047	0.257004	0.294559	0.33902	0.390013	0.462887	0.530263	0.616474	0.740696	0.894346	1.1093	1.40835	1.83118	2.45112	3.68748	5.88332	20.6512
0	0.0439351	0.0728524	0.100735	0.124023	0.150616	0.18116	0.217763	0.248047	0.257008	0.294746	0.339127	0.390109	0.463027	0.530934	0.61659	0.740703	0.894346	1.11068	1.41109	1.83137	2.45307	3.68748	5.88794	21.1204
0	0.0439386	0.0728926	0.100835	0.124023	0.15065	0.181171	0.217884	0.248047	0.257168	0.294958	0.339404	0.390181	0.463375	0.530951	0.617791	0.740809	0.894346	1.11254	1.41248	1.83178	2.45796	3.68748	5.91855	21.4442
0	0.0441231	0.0728939	0.100963	0.124032	0.150669	0.181213	0.218249	0.248047	0.257293	0.295021	0.339702	0.390222	0.463743	0.531009	0.618137	0.740862	0.894346	1.11334	1.41254	1.83215	2.46234	3.68748	5.94484	21.4442
0	0.0441231	0.0729275	0.101187	0.124152	0.150708	0.181279	0.218606	0.248047	0.257321	0.295029	0.340185	0.390389	0.464001	0.531584	0.618137	0.740992	0.894346	1.11458	1.41356	1.83554	2.46235	3.70602	5.95312	21.5063
0	0.0441635	0.0729319	0.101266	0.12425	0.150708	0.18133	0.218674	0.248047	0.257349	0.295157	0.34025	0.390593	0.464277	0.531969	0.619246	0.74126	0.894346	1.1147	1.41408	1.83799	2.46266	3.70817	5.96927	21.5776
0	0.044175	0.0729496	0.1013	0.124358	0.150712	0.181406	0.21881	0.248047	0.257357	0.295415	0.340262	0.390807	0.464393	0.532247	0.619357	0.741299	0.894346	1.11611	1.41417	1.83799	2.4756	3.70984	5.99967	21.7943
0	0.0442084	0.0729998	0.10148	0.12442	0.150762	0.181554	0.218856	0.248047	0.257518	0.295686	0.340409	0.390855	0.464433	0.532272	0.620117	0.741306	0.894346	1.11621	1.41455	1.83908	2.48047	3.7207	6.06349	22.1998
0	0.0442249	0.0730197	0.10149	0.124486	0.150763	0.18163	0.218964	0.248047	0.257533	0.295743	0.340855	0.391021	0.464837	0.532291	0.620117	0.742087	0.894346	1.11621	1.41646	1.83974	2.48047	3.7207	6.07651	22.3091
0	0.0442418	0.0731396	0.101561	0.124519	0.150788	0.181757	0.219047	0.248047	0.257533	0.295809	0.341049	0.391212	0.465258	0.532891	0.620117	0.74223	0.894346	1.1171	1.41754	1.84057	2.48047	3.7207	6.09799	22.4085
0	0.0442791	0.0731651	0.101578	0.124631	0.150896	0.181891	0.219311	0.248047	0.257813	0.295961	0.34106	0.391224	0.465419	0.533001	0.620117	0.742644	0.894346	1.11947	1.41896	1.84374	2.48047	3.7207	6.11889	22.5934
0	0.044472	0.0731685	0.101588	0.124639	0.151079	0.181942	0.219427	0.248047	0.25796	0.296008	0.341591	0.39128	0.465693	0.533103	0.620783	0.744141	0.894346	1.11966	1.42154	1.84626	2.48047	3.7207	6.1279	23.0096
0	0.0444731	0.0731823	0.101671	0.1247	0.151303	0.182114	0.219536	0.248047	0.25805	0.296049	0.341911	0.39146	0.465888	0.53358	0.620991	0.744141	0.894915	1.12119	1.42184	1.84947	2.48047	3.7207	6.18226	23.149
0	0.0444829	0.0732763	0.101735	0.12475	0.151351	0.182178	0.21982	0.248047	0.258084	0.296092	0.342285	0.391488	0.46649	0.533593	0.621011	0.744141	0.895129	1.12227	1.42319	1.85597	2.48047	3.7207	6.20549	23.2534
0	0.0445671	0.0734263	0.101771	0.124907	0.151413	0.182344	0.219828	0.248047	0.258312	0.296831	0.342374	0.391511	0.466764	0.534484	0.62183	0.744141	0.896391	1.12308	1.42414	1.85624	2.48047	3.7207	6.21914	23.3125
0	0.0446088	0.0735237	0.101902	0.124922	0.151438	0.182505	0.220076	0.248047	0.258467	0.297128	0.342586	0.391586	0.467216	0.534526	0.622131	0.744141	0.89678	1.12344	1.42833	1.8588	2.48047	3.72883	6.30634	23.38
0	0.0446267	0.0737357	0.10195	0.124997	0.151468	0.182869	0.220154	0.248047	0.258578	0.297286	0.342757	0.391677	0.46786	0.534923	0.623209	0.744141	0.897073	1.12462	1.4293	1.85961	2.48063	3.72896	6.32398	23.7102
0	0.0446527	0.0737549	0.101953	0.125161	0.151545	0.182874	0.220206	0.248047	0.258812	0.297394	0.342848	0.39202	0.46805	0.535132	0.624424	0.744141	0.897201	1.12539	1.43028	1.86047	2.48084	3.72896	6.35074	23.7549
0	0.0447987	0.0737564	0.101953	0.125188	0.151596	0.182935	0.220553	0.248047	0.258923	0.297547	0.342993	0.392149	0.469404	0.536192	0.624896	0.744141	0.897633	1.12546	1.43035	1.8607	2.48125	3.72896	6.35794	23.8339
0	0.0448555	0.0737564	0.101953	0.125216	0.151657	0.183061	0.22061	0.248047	0.259112	0.297652	0.34318	0.392193	0.470127	0.536374	0.625184	0.744141	0.898108	1.12582	1.43359	1.86325	2.48496	3.72896	6.37727	23.9928
0	0.0448602	0.0737692	0.101953	0.125249	0.15173	0.183118	0.220695	0.248047	0.25921	0.297876	0.343226	0.392197	0.470427	0.536911	0.625255	0.744141	0.898344	1.12635	1.43393	1.86448	2.49018	3.72896	6.40134	24.0067
0	0.0448775	0.0737723	0.101953	0.12539	0.151868	0.183394	0.220844	0.248047	0.259504	0.297953	0.343237	0.392197	0.470548	0.537348	0.625392	0.744141	0.898533	1.12699	1.43421	1.86577	2.49284	3.73349	6.48104	24.0372
0	0.0449309	0.0737989	0.101953	0.125414	0.152005	0.183486	0.220935	0.248047	0.259602	0.298264	0.343433	0.392197	0.470556	0.537632	0.626547	0.744141	0.898543	1.12818	1.43488	1.86611	2.49284	3.73349	6.52509	24.12
0	0.0449998	0.0738044	0.101953	0.125474	0.152088	0.183519	0.220978	0.248047	0.259633	0.299059	0.3435	0.39225	0.470741	0.537839	0.626741	0.744141	0.90011	1.13077	1.43647	1.86672	2.49284	3.75363	6.59077	24.2136
0	0.0451733	0.0738977	0.101953	0.12576	0.152098	0.183565	0.221091	0.248047	0.259638	0.299595	0.343714	0.392645	0.470909	0.537905	0.627123	0.744141	0.90101	1.13096	1.43704	1.86735	2.49284	3.75363	6.60417	24.3341
0	0.0452509	0.0739293	0.101953	0.125896	0.152132	0.183586	0.221438	0.248047	0.25965	0.299979	0.343841	0.392796	0.471669	0.538517	0.62713	0.744141	0.90143	1.13181	1.43725	1.87177	2.49941	3.76416	6.69727	24.4052
0	0.0452563	0.0739414	0.101953	0.125974	0.152187	0.183596	0.221444	0.248047	0.259705	0.299988	0.34391	0.392874	0.471704	0.538552	0.627168	0.744141	0.901854	1.13372	1.43728	1.87399	2.50831	3.7657	6.74489	24.5301
0	0.0452769	0.0740122	0.101953	0.126148	0.152308	0.183621	0.22151	0.248047	0.259768	0.300093	0.343942	0.39359	0.47217	0.538828	0.627619	0.744141	0.901939	1.13526	1.43764	1.87461	2.52959	3.77364	6.79189	24.6771
0	0.0453195	0.0741011	0.101953	0.126313	0.152425	0.1837	0.221619	0.248047	0.259921	0.300177	0.344572	0.393648	0.472233	0.539125	0.628406	0.744141	0.902535	1.13667	1.43871	1.87516	2.53268	3.77426	6.80112	24.6992
0	0.0453697	0.0741097	0.101953	0.126387	0.152582	0.183747	0.221706	0.248047	0.259955	0.300397	0.344848	0.393738	0.472517	0.539643	0.628536	0.744141	0.902763	1.13802	1.43995	1.87534	2.53308	3.77777	6.84268	24.7141
0	0.0454017	0.0741151	0.101953	0.126431	0.152609	0.183928	0.221729	0.248047	0.260537	0.300736	0.344896	0.393819	0.472745	0.539804	0.628653	0.744141	0.902904	1.13814	1.44183	1.87577	2.5369	3.77814	6.85575	24.7647
0	0.045404	0.0741175	0.101953	0.126638	0.152723	0.184237	0.221788	0.248047	0.260692	0.301191	0.345024	0.393823	0.472813	0.539847	0.629512	0.744141	0.902908	1.13827	1.44246	1.87897	2.54234	3.79439	6.85887	24.8584
0	0.0454212	0.0741309	0.101953	0.126712	0.152749	0.184347	0.221922	0.248047	0.260776	0.301352	0.345049	0.394212	0.473056	0.540548	0.629559	0.744141	0.903204	1.13954	1.44448	1.88019	2.5538	3.79612	6.91029	24.8839
0	0.045425	0.0741942	0.101953	0.126751	0.152808	0.184361	0.221963	0.248047	0.260931	0.301505	0.345185	0.394941	0.47339	0.540575	0.629729	0.744141	0.903503	1.14061	1.44635	1.88187	2.5594	3.79702	6.92947	24.9198
0	0.045428	0.0742097	0.101953	0.126894	0.152864	0.184545	0.222156	0.248047	0.261002	0.301507	0.345426	0.395402	0.473412	0.540747	0.630501	0.744141	0.903987	1.14204	1.44635	1.8837	2.56085	3.80014	6.94974	24.9457
0	0.0454288	0.0742106	0.101953	0.126906	0.152887	0.184829	0.222161	0.248047	0.26105	0.301507	0.345562	0.395402	0.473437	0.540787	0.630523	0.744141	0.906139	1.14283	1.44635	1.88522	2.5612	3.83269	6.97494	24.9457
0	0.0454847	0.074217	0.101953	0.126955	0.152955	0.184932	0.222176	0.248047	0.261086	0.301642	0.345682	0.39543	0.473664	0.540854	0.630846	0.744141	0.90642	1.14494	1.44635	1.8873	2.56381	3.87085	6.99118	24.9679
0	0.0455011	0.0742222	0.101953	0.126966	0.152971	0.18496	0.222222	0.248047	0.261098	0.302457	0.345835	0.395638	0.473982	0.540864	0.631263	0.744141	0.907361	1.14584	1.44635	1.88782	2.57717	3.87422	7.10021	25.0074
0	0.0455855	0.0742529	0.101953	0.127058	0.152978	0.185363	0.222255	0.248047	0.261187	0.302489	0.345923	0.395987	0.474318	0.541246	0.631751	0.744141	0.907623	1.14602	1.44635	1.88907	2.57923	3.87462	7.21063	25.0125
0	0.0455992	0.0742744	0.101987	0.127164	0.153044	0.185377	0.22246	0.248047	0.261336	0.302654	0.346155	0.397341	0.474465	0.541744	0.632141	0.744141	0.908941	1.1506	1.44635	1.89644	2.58123	3.87462	7.22004	25.0269
0	0.0456056	0.0744199	0.10228	0.127182	0.153087	0.185389	0.222575	0.248047	0.261689	0.303162	0.347203	0.397681	0.474647	0.541935	0.632173	0.744141	0.909748	1.15092	1.44635	1.89644	2.58495	3.87462	7.23782	25.0527
0	0.0456386	0.0744973	0.102413	0.127351	0.153106	0.185585	0.222667	0.248047	0.261755	0.303308	0.347219	0.397841	0.474652	0.542385	0.632188	0.744141	0.910064	1.15221	1.44635	1.89829	2.58781	3.88516	7.2445	25.0707
0	0.0456585	0.0745118	0.10252	0.127396	0.153326	0.185606	0.222764	0.248047	0.261848	0.303459	0.347225	0.398002	0.474666	0.543158	0.632274	0.744141	0.910103	1.15292	1.44635	1.90177	2.58969	3.89562	7.25875	25.1128
0	0.0456805	0.0745406	0.102587	0.127559	0.153479	0.18574	0.222968	0.248047	0.261862	0.303554	0.34743	0.398413	0.475023	0.543884	0.632305	0.744141	0.911426	1.15397	1.44635	1.90528	2.5993	3.90761	7.29211	25.1291
0	0.0457398	0.0746576	0.102644	0.127584	0.153531	0.185751	0.223239	0.248047	0.26194	0.303639	0.347474	0.398687	0.475597	0.543902	0.632398	0.744141	0.911551	1.15507	1.44635	1.90586	2.5993	3.90782	7.32474	25.3651
0	0.0457688	0.0747148	0.102668	0.127672	0.153649	0.185938	0.22325	0.248047	0.262019	0.303651	0.347474	0.398855	0.475967	0.544017	0.632398	0.744141	0.911896	1.15567	1.44635	1.90731	2.5993	3.92197	7.32474	25.4475
0	0.0458555	0.0748721	0.102746	0.127783	0.153675	0.185999	0.223415	0.248047	0.262095	0.303956	0.347856	0.399555	0.476241	0.544221	0.632398	0.744141	0.911896	1.15594	1.44635	1.90926	2.61127	3.92278	7.33418	25.6634
0	0.0459255	0.0748721	0.102802	0.127798	0.153728	0.185999	0.223541	0.248047	0.262435	0.304123	0.347919	0.399567	0.476535	0.544869	0.632398	0.744141	0.913003	1.15688	1.44635	1.91205	2.63677	3.92354	7.36245	25.7901
0	0.0459337	0.0748721	0.102951	0.127826	0.153728	0.186116	0.223937	0.248047	0.262744	0.304292	0.348147	0.399592	0.477216	0.545287	0.632398	0.744141	0.913237	1.15818	1.44635	1.91213	2.64249	3.93095	7.40766	25.799
0	0.0459714	0.0748741	0.102954	0.127887	0.153784	0.186161	0.224078	0.248047	0.262751	0.304599	0.34827	0.399653	0.477216	0.545549	0.632398	0.744141	0.914828	1.15853	1.44635	1.91504	2.65464	3.9394	7.40943	25.8552
0	0.0460154	0.0748762	0.103255	0.127955	0.15384	0.186257	0.224089	0.248047	0.262798	0.30468	0.348379	0.399681	0.47749	0.545658	0.632617	0.744141	0.914988	1.15855	1.44635	1.91664	2.65485	3.93985	7.44141	26.0414
0	0.0460359	0.0749036	0.103255	0.128036	0.153937	0.186287	0.224129	0.248047	0.263055	0.304686	0.34853	0.399852	0.477507	0.54636	0.632659	0.744141	0.915527	1.15856	1.44635	1.91666	2.66837	3.94098	7.44554	26.1137
0	0.0461304	0.0749375	0.103287	0.128142	0.153964	0.18641	0.224247	0.248047	0.263057	0.304698	0.348693	0.400105	0.47777	0.546489	0.632659	0.744141	0.915653	1.15863	1.44635	1.91758	2.67155	3.95516	7.49893	26.1408
0	0.0461668	0.0749562	0.103408	0.128339	0.153981	0.18648	0.224252	0.248047	0.263081	0.304709	0.348732	0.400539	0.478188	0.548466	0.6332	0.744141	0.91592	1.15866	1.44635	1.91824	2.67155	3.95914	7.53181	26.1575
0	0.0462388	0.0751259	0.103464	0.128619	0.154015	0.18652	0.224374	0.248047	0.26397	0.30482	0.348935	0.400582	0.478393	0.548519	0.6332	0.744141	0.915943	1.15995	1.44635	1.91843	2.67155	3.95996	7.53385	26.1628
0	0.0462662	0.0751464	0.103594	0.128673	0.154067	0.186654	0.224407	0.248047	0.264223	0.30484	0.348981	0.400789	0.478724	0.549034	0.634521	0.744141	0.915975	1.15998	1.44635	1.91865	2.67155	3.96875	7.537	26.2693
0	0.0463854	0.0754937	0.103598	0.12872	0.154125	0.186765	0.224572	0.248047	0.26435	0.305698	0.349069	0.400875	0.478744	0.549291	0.634876	0.744141	0.915981	1.16034	1.44635	1.91915	2.67155	3.96875	7.57457	26.3183
0	0.0463854	0.0755304	0.103626	0.128743	0.154276	0.186787	0.224926	0.248047	0.264434	0.305842	0.349506	0.401195	0.478911	0.549585	0.635235	0.744141	0.916617	1.16091	1.44635	1.91918	2.67221	3.96875	7.67844	26.386
0	0.0464671	0.0755722	0.103716	0.128771	0.154369	0.186843	0.225061	0.248047	0.2646	0.306028	0.349613	0.401635	0.479206	0.549912	0.635745	0.744141	0.916634	1.16125	1.44649	1.91927	2.67292	3.97617	7.68945	26.4051
0	0.0464916	0.0756019	0.103724	0.128898	0.154448	0.187197	0.22512	0.248047	0.264699	0.306135	0.349895	0.402268	0.479374	0.550241	0.637018	0.744141	0.917057	1.162	1.44762	1.92148	2.68197	3.97649	7.68986	26.4538
0	0.0465326	0.0756045	0.103821	0.129192	0.154487	0.187235	0.225276	0.248047	0.264842	0.306145	0.350319	0.402311	0.479958	0.550382	0.637566	0.744141	0.918116	1.16323	1.44812	1.92227	2.68197	3.97649	7.70544	26.5596
0	0.0465515	0.0756101	0.103825	0.129241	0.154536	0.187327	0.225333	0.248047	0.265061	0.306171	0.350528	0.402358	0.480024	0.550818	0.637615	0.744595	0.918921	1.16343	1.44937	1.92524	2.68197	3.99964	7.7133	26.5724
0	0.0466165	0.0756601	0.104078	0.129378	0.154536	0.187328	0.225518	0.248047	0.265167	0.306175	0.350538	0.402424	0.480496	0.551131	0.637699	0.745399	0.919011	1.16624	1.45014	1.92536	2.68527	4.03791	7.73433	26.7642
0	0.0466265	0.0756866	0.104095	0.129398	0.154566	0.187515	0.225702	0.248047	0.265656	0.30646	0.350628	0.402535	0.480639	0.55144	0.637884	0.745558	0.91926	1.16628	1.45074	1.92615	2.69007	4.03791	7.76154	26.7689
0	0.0466323	0.075713	0.104102	0.129453	0.154739	0.187559	0.226053	0.248047	0.265933	0.306984	0.350786	0.402778	0.480793	0.552131	0.638146	0.745662	0.920311	1.16685	1.4511	1.92949	2.69773	4.03791	7.78488	26.8174
0	0.0466442	0.0757583	0.104295	0.129483	0.154749	0.18763	0.226255	0.248047	0.266153	0.30709	0.350791	0.402977	0.480839	0.552471	0.638632	0.746242	0.920392	1.1678	1.45379	1.92972	2.71066	4.03791	7.82921	26.9434
0	0.0466661	0.0758112	0.104346	0.129506	0.154825	0.187631	0.226275	0.248047	0.266166	0.307213	0.350791	0.402977	0.480956	0.553078	0.638955	0.746754	0.920723	1.16861	1.4546	1.93009	2.71901	4.03791	7.83018	26.9652
0	0.0467027	0.075812	0.104381	0.129512	0.154844	0.187896	0.226342	0.248047	0.266222	0.307341	0.350791	0.403078	0.481026	0.553082	0.639133	0.746965	0.920905	1.17003	1.4549	1.93103	2.72383	4.06827	7.83216	27.02
0	0.0467496	0.0758158	0.104481	0.129517	0.154953	0.187903	0.226349	0.248047	0.266565	0.307681	0.350791	0.403118	0.481101	0.553513	0.639785	0.749158	0.921653	1.17011	1.45513	1.93108	2.72852	4.06827	7.86847	27.0655
0	0.0467851	0.0759025	0.104535	0.129607	0.155096	0.187966	0.226554	0.248047	0.266819	0.308205	0.350791	0.403207	0.481137	0.553758	0.639833	0.749158	0.921968	1.17116	1.45829	1.93152	2.72852	4.06827	7.87915	27.0715
0	0.046814	0.0759844	0.104585	0.129662	0.155168	0.187975	0.226588	0.248047	0.266932	0.308318	0.350791	0.403281	0.481151	0.554088	0.641455	0.749188	0.922008	1.17144	1.45958	1.93272	2.73724	4.06827	7.8813	27.0851
0	0.046814	0.0760459	0.104665	0.129812	0.155467	0.18811	0.226629	0.248047	0.26724	0.308464	0.350791	0.403366	0.483245	0.55465	0.641549	0.749415	0.923756	1.17238	1.45979	1.93563	2.73977	4.0825	7.88305	27.0928
0	0.046831	0.0761419	0.104687	0.129822	0.155576	0.188122	0.22696	0.248047	0.267243	0.308611	0.350791	0.403604	0.483486	0.55465	0.641954	0.749635	0.92467	1.1732	1.46147	1.93731	2.73977	4.08795	7.91421	27.1841
0	0.046831	0.0761841	0.1048	0.129901	0.15571	0.188124	0.227169	0.248047	0.267475	0.308822	0.350791	0.404329	0.483567	0.55465	0.642279	0.750163	0.925722	1.17429	1.46184	1.93731	2.73977	4.10353	7.91829	27.2062
0	0.0469281	0.0763002	0.104807	0.129916	0.155774	0.188153	0.227191	0.248047	0.26753	0.308878	0.350791	0.404705	0.483636	0.55465	0.643222	0.750287	0.925835	1.17582	1.46283	1.93731	2.73997	4.10986	7.95892	27.2321
0	0.0469753	0.0763993	0.104837	0.129996	0.15578	0.188297	0.22722	0.248047	0.267556	0.309076	0.350791	0.404945	0.483663	0.55465	0.643456	0.750764	0.925923	1.17614	1.466	1.93731	2.74011	4.10986	8.01464	27.2877
0	0.0470041	0.0765066	0.104858	0.130087	0.156097	0.18876	0.227436	0.248047	0.267633	0.309118	0.350791	0.405356	0.484089	0.55465	0.643645	0.750884	0.927123	1.17659	1.467	1.93731	2.74517	4.12226	8.10171	27.3668
0	0.0472244	0.0765084	0.105018	0.130106	0.156295	0.188842	0.227692	0.248047	0.268024	0.309166	0.350791	0.40577	0.484406	0.55465	0.644039	0.751229	0.927163	1.17675	1.46776	1.94106	2.75273	4.12832	8.12519	27.3821
0	0.0473069	0.0765724	0.105346	0.130124	0.156475	0.188881	0.227974	0.248047	0.268161	0.309281	0.350791	0.405861	0.484599	0.55465	0.644163	0.751582	0.927368	1.17748	1.46835	1.94127	2.76072	4.14979	8.12992	27.4193
0	0.0473116	0.0766909	0.105492	0.130171	0.156499	0.188883	0.227974	0.248047	0.268665	0.309407	0.350791	0.405884	0.484792	0.55465	0.644216	0.751788	0.927811	1.1794	1.47039	1.94191	2.77038	4.1616	8.13654	27.4271
0	0.0473828	0.0767946	0.105538	0.130287	0.156533	0.188937	0.227974	0.248047	0.268681	0.309612	0.350791	0.406209	0.485192	0.55465	0.644558	0.752334	0.927879	1.17948	1.47201	1.9434	2.77325	4.16654	8.15654	27.4529
0	0.0474247	0.0768882	0.105551	0.130312	0.156668	0.188954	0.227974	0.248047	0.268737	0.310153	0.350791	0.406384	0.485336	0.55465	0.64506	0.752391	0.929779	1.18018	1.47373	1.94432	2.77325	4.17228	8.16198	27.4867
0	0.0475447	0.076953	0.105585	0.130409	0.156675	0.189172	0.227974	0.248047	0.26915	0.31016	0.350791	0.406564	0.486052	0.55465	0.645371	0.752492	0.930384	1.1814	1.4789	1.94624	2.77325	4.18505	8.2193	27.5377
0	0.0476339	0.076975	0.105621	0.13055	0.156727	0.189365	0.227974	0.248047	0.269213	0.310263	0.350791	0.406756	0.486491	0.55465	0.645395	0.752887	0.930984	1.18161	1.47946	1.94733	2.77325	4.2093	8.23347	27.6325
0	0.0476549	0.0769826	0.105661	0.130583	0.156813	0.189558	0.228155	0.248047	0.269329	0.310383	0.350791	0.407269	0.486527	0.55465	0.645517	0.753003	0.931583	1.18232	1.48007	1.94773	2.77325	4.2095	8.24546	27.6708
0	0.0476878	0.0770112	0.105676	0.130626	0.157097	0.18958	0.228265	0.248047	0.269364	0.310594	0.350791	0.407501	0.486572	0.55465	0.646027	0.753393	0.931663	1.1824	1.48009	1.94803	2.77444	4.2095	8.31327	27.7466
0	0.0477212	0.07709	0.105687	0.130726	0.157097	0.189775	0.228372	0.248047	0.269524	0.310599	0.350791	0.40753	0.487083	0.55465	0.646251	0.7534	0.93173	1.18243	1.4803	1.96098	2.7789	4.2095	8.31975	27.768
0	0.0478158	0.0770912	0.105852	0.130798	0.157317	0.189796	0.228382	0.248047	0.269706	0.310951	0.350791	0.407663	0.487238	0.55465	0.646569	0.753874	0.932723	1.18251	1.48089	1.96098	2.7833	4.2168	8.33026	27.9188
0	0.0479251	0.0771043	0.105946	0.130838	0.157412	0.189981	0.228438	0.248047	0.269858	0.311108	0.350791	0.407725	0.48741	0.55465	0.647795	0.753979	0.933389	1.18256	1.4809	1.96098	2.78631	4.2168	8.36768	27.9577
0	0.0479597	0.0772458	0.106053	0.130923	0.157524	0.190074	0.228975	0.248047	0.269945	0.311365	0.350791	0.407772	0.487504	0.55465	0.647801	0.75414	0.933389	1.18331	1.4822	1.96098	2.78738	4.2168	8.40364	28.0017
0	0.0479669	0.0773278	0.106104	0.130986	0.157665	0.190101	0.229011	0.248047	0.270646	0.311826	0.350791	0.407942	0.487836	0.55465	0.647883	0.754405	0.935094	1.184	1.48254	1.96098	2.80618	4.2168	8.43359	28.0304
0	0.0479804	0.07733	0.106206	0.131017	0.157667	0.190112	0.229048	0.248047	0.27066	0.311841	0.350791	0.408067	0.488027	0.55465	0.648172	0.754569	0.936075	1.18426	1.48293	1.9615	2.81648	4.22409	8.44817	28.046
0	0.0479971	0.0773735	0.106209	0.131029	0.157786	0.190204	0.2291	0.248047	0.27079	0.311873	0.351028	0.408483	0.488266	0.55465	0.648439	0.754571	0.936286	1.18468	1.48294	1.96241	2.82784	4.2246	8.44817	28.1806
0	0.0479977	0.0774325	0.106221	0.131256	0.157877	0.190546	0.229136	0.248047	0.271086	0.312076	0.351061	0.408516	0.48899	0.55465	0.648775	0.75491	0.936334	1.18549	1.48828	1.9632	2.83557	4.23063	8.49176	28.3045
0	0.0480464	0.0774576	0.106245	0.131257	0.157891	0.190567	0.229217	0.248047	0.271334	0.312249	0.351595	0.408701	0.489045	0.55465	0.649345	0.755123	0.936547	1.18613	1.48828	1.96784	2.84034	4.25891	8.54323	28.3343
0	0.0480971	0.0774591	0.106257	0.131263	0.157948	0.190723	0.229241	0.248047	0.271414	0.312513	0.351632	0.408701	0.489274	0.55465	0.649396	0.755443	0.937118	1.18751	1.48828	1.97094	2.84226	4.26839	8.56928	28.3518
0	0.0481244	0.077465	0.106261	0.131291	0.158009	0.191032	0.22931	0.248047	0.271965	0.312536	0.351794	0.408822	0.489771	0.55465	0.649527	0.756494	0.93718	1.18785	1.48828	1.97173	2.84486	4.27115	8.57457	28.4336
0	0.0481272	0.0775376	0.106268	0.131334	0.158082	0.191119	0.229336	0.248047	0.27209	0.312624	0.351977	0.40903	0.490454	0.55465	0.649536	0.757074	0.937478	1.18883	1.48828	1.97366	2.85651	4.27141	8.57895	28.4487
0	0.0481411	0.0775891	0.106322	0.131418	0.158173	0.191131	0.229405	0.248047	0.272373	0.312671	0.352063	0.40919	0.490762	0.55465	0.649936	0.757318	0.937679	1.18897	1.48828	1.97615	2.86069	4.28195	8.61048	28.503
0	0.0482012	0.0775916	0.106415	0.131506	0.158174	0.191221	0.229459	0.248047	0.272636	0.312885	0.352231	0.409217	0.491484	0.554757	0.650068	0.757598	0.938085	1.1892	1.48828	1.9768	2.86196	4.30854	8.66568	28.5265
0	0.0482044	0.0775947	0.106422	0.131538	0.15823	0.191279	0.22954	0.248047	0.272852	0.312908	0.352308	0.409274	0.491732	0.554769	0.650215	0.758565	0.938085	1.19092	1.48828	1.97919	2.86461	4.30891	8.69315	28.5278
0	0.0482326	0.077606	0.106582	0.131682	0.158297	0.191296	0.22965	0.248047	0.273056	0.313079	0.352607	0.409509	0.492492	0.55493	0.650524	0.758708	0.938529	1.19226	1.48895	1.97957	2.86854	4.33195	8.71446	28.5943
0	0.0482402	0.0776826	0.106597	0.131707	0.15834	0.191347	0.229742	0.248047	0.2734	0.313231	0.353075	0.409979	0.492754	0.555164	0.651382	0.758808	0.938872	1.19336	1.49003	1.9798	2.88075	4.34339	8.7531	28.6229
0	0.048497	0.0777205	0.106604	0.131832	0.158517	0.191414	0.229752	0.248047	0.273709	0.313264	0.35331	0.410249	0.493088	0.555394	0.651939	0.759509	0.94043	1.19392	1.49018	1.98068	2.88367	4.35869	8.77679	28.6231
0	0.0485065	0.0778286	0.106833	0.131849	0.15873	0.191554	0.229902	0.248047	0.273781	0.313337	0.353373	0.411015	0.493153	0.555413	0.652246	0.759697	0.940471	1.19395	1.49228	1.98193	2.88823	4.37719	8.80916	28.8556
0	0.0485065	0.0778402	0.106836	0.13185	0.158753	0.191574	0.229945	0.248047	0.273871	0.313438	0.353409	0.411531	0.493162	0.556437	0.652725	0.760199	0.942025	1.19404	1.49251	1.98438	2.8949	4.37847	8.83705	29.0485
0	0.0485566	0.0778474	0.107001	0.13185	0.158827	0.191674	0.229945	0.248047	0.274062	0.313599	0.353414	0.411543	0.493398	0.556449	0.652819	0.760252	0.942234	1.1946	1.4945	1.98438	2.89536	4.38762	8.89041	29.1157
0	0.0486015	0.0778951	0.107005	0.13196	0.158891	0.191683	0.229984	0.248047	0.274328	0.314074	0.353429	0.411599	0.493863	0.556644	0.652819	0.760535	0.943099	1.1951	1.4945	1.98438	2.89587	4.3884	8.92969	29.155
0	0.0486048	0.0779146	0.107067	0.132024	0.15895	0.191731	0.230033	0.248047	0.27436	0.314215	0.353454	0.411674	0.493973	0.556725	0.654026	0.760909	0.943184	1.19647	1.49476	1.98438	2.90217	4.3989	8.9469	29.1654
0	0.0486831	0.0779357	0.107089	0.132072	0.158956	0.191799	0.230055	0.248047	0.274592	0.314283	0.35359	0.411756	0.494151	0.556757	0.654225	0.76093	0.943408	1.19759	1.4952	1.98438	2.90331	4.41234	8.95308	29.2938
0	0.0487098	0.0779641	0.107105	0.132086	0.159083	0.191825	0.230088	0.248047	0.274705	0.314299	0.353641	0.412826	0.494271	0.556855	0.654885	0.761118	0.943564	1.19805	1.49654	1.98438	2.93085	4.41818	9.0154	29.3118
0	0.0488156	0.0779894	0.107169	0.132118	0.159176	0.191837	0.230479	0.248047	0.274705	0.314447	0.353947	0.412941	0.494891	0.557252	0.655026	0.761617	0.944275	1.19919	1.49726	1.98563	2.93463	4.44524	9.05286	29.4311
0	0.0488725	0.0780935	0.107177	0.132366	0.159251	0.191851	0.230723	0.248047	0.27475	0.314483	0.354068	0.413159	0.494984	0.557581	0.655205	0.761866	0.944758	1.20046	1.49832	1.98629	2.93901	4.46484	9.06211	29.442
0	0.0489006	0.0780954	0.107254	0.132444	0.159304	0.19192	0.230748	0.248047	0.274853	0.314503	0.354168	0.41331	0.495075	0.558364	0.655394	0.762247	0.94526	1.20144	1.49922	1.98735	2.9391	4.46802	9.09693	29.511
0	0.0489932	0.0780954	0.107431	0.132455	0.159335	0.192206	0.230768	0.248047	0.275058	0.314611	0.354532	0.413615	0.495121	0.558405	0.655396	0.762276	0.94633	1.20192	1.50187	1.99443	2.96142	4.46853	9.12732	29.5421
0	0.0490652	0.0781013	0.107517	0.132506	0.159354	0.192267	0.230885	0.248047	0.275134	0.314656	0.354663	0.414354	0.495875	0.558555	0.65556	0.762956	0.947331	1.20258	1.50264	1.99563	2.96354	4.47173	9.12732	29.5595
0	0.0493108	0.0781364	0.107593	0.132528	0.159354	0.192388	0.230922	0.248047	0.275259	0.314783	0.354711	0.414423	0.496056	0.558667	0.655965	0.763096	0.948493	1.20262	1.50474	1.99709	2.96918	4.47173	9.15287	29.5773
0	0.0493386	0.0782092	0.107655	0.132548	0.159401	0.192612	0.230924	0.248047	0.275303	0.314876	0.355043	0.414528	0.496079	0.559056	0.655995	0.764646	0.950343	1.20263	1.50611	1.99933	2.97656	4.49635	9.22436	29.5917
0	0.049422	0.0782694	0.107658	0.13255	0.15945	0.192941	0.230956	0.248047	0.275308	0.3149	0.355061	0.414541	0.49609	0.559099	0.656096	0.765479	0.950644	1.20304	1.50783	1.99982	2.97656	4.50567	9.40374	29.6922
0	0.0494427	0.0782847	0.107731	0.132914	0.159601	0.193052	0.230992	0.248047	0.275412	0.315153	0.355186	0.414553	0.496094	0.559578	0.656391	0.766502	0.9519	1.20624	1.50881	1.99982	2.97656	4.52381	9.43883	29.7453
0	0.0494804	0.0783805	0.107763	0.132969	0.159617	0.193153	0.231015	0.248047	0.275654	0.315318	0.355282	0.414673	0.496094	0.559796	0.656463	0.766502	0.952156	1.20637	1.50881	1.99982	2.97656	4.53646	9.49456	29.7698
0	0.0494804	0.0783829	0.107857	0.133094	0.159636	0.19319	0.231016	0.248047	0.27588	0.315398	0.355282	0.414739	0.496094	0.559927	0.656833	0.766825	0.952197	1.20764	1.50881	1.99982	2.97656	4.55948	9.52321	29.8724
0	0.0495057	0.0784468	0.107872	0.133098	0.159696	0.193343	0.231081	0.248047	0.275888	0.315562	0.355389	0.414992	0.496094	0.560874	0.656879	0.766929	0.953334	1.208	1.50881	1.99982	2.97656	4.56029	9.58919	29.8897
0	0.0495057	0.078467	0.107973	0.133123	0.159788	0.193484	0.231338	0.248047	0.275903	0.315699	0.355424	0.415088	0.496094	0.561249	0.656933	0.767135	0.954271	1.2082	1.50881	2.00256	2.97656	4.56518	9.64737	29.9061
0	0.0495622	0.0784771	0.108032	0.133202	0.159796	0.193578	0.231439	0.248047	0.276053	0.315766	0.355467	0.415118	0.496094	0.561299	0.656992	0.767292	0.9546	1.21148	1.50885	2.00548	2.98688	4.57217	9.67606	29.9631
0	0.0495737	0.0784853	0.10808	0.133227	0.159962	0.193599	0.231469	0.248047	0.276146	0.315924	0.355495	0.415253	0.496094	0.561479	0.657175	0.767696	0.955198	1.21191	1.5139	2.00638	2.98688	4.57558	9.67701	30.0528
0	0.0496095	0.07855	0.108084	0.133256	0.160044	0.193603	0.231514	0.248047	0.276425	0.315925	0.355553	0.415266	0.496094	0.561541	0.657196	0.767712	0.955221	1.21201	1.51444	2.00679	2.98688	4.57882	9.68654	30.115
0	0.0496109	0.0785858	0.108156	0.133279	0.160049	0.193654	0.231579	0.248047	0.276698	0.316011	0.355867	0.415315	0.496094	0.561666	0.657273	0.767753	0.955351	1.21362	1.51456	2.00766	2.99548	4.58702	9.69379	30.1877
0	0.049846	0.0786228	0.108349	0.133343	0.16007	0.193686	0.231617	0.248047	0.277044	0.316297	0.355994	0.415616	0.496094	0.562106	0.657539	0.767846	0.956852	1.21503	1.515	2.00824	2.99716	4.59054	9.73906	30.221
0	0.049846	0.0786289	0.108414	0.133517	0.160346	0.193795	0.231641	0.248047	0.277118	0.316407	0.356279	0.415671	0.496094	0.56216	0.659274	0.768018	0.95722	1.21742	1.51537	2.00851	3.00206	4.60393	9.79271	30.262
0	0.0498969	0.0786753	0.108501	0.133629	0.160464	0.194034	0.231695	0.248047	0.277212	0.316623	0.356378	0.415746	0.496094	0.562405	0.659765	0.768417	0.958075	1.21796	1.51564	2.01411	3.00466	4.63877	9.82842	30.5238
0	0.0499382	0.0787361	0.108531	0.133643	0.160571	0.194041	0.231877	0.248047	0.277212	0.316655	0.356438	0.416082	0.496094	0.562585	0.66065	0.768941	0.958305	1.21885	1.51716	2.01454	3.01389	4.64991	9.83624	30.535
0	0.0499633	0.0787671	0.108645	0.133707	0.1606	0.194145	0.231933	0.248047	0.277321	0.316814	0.356712	0.416105	0.496094	0.562643	0.661027	0.768955	0.959026	1.2189	1.51848	2.018	3.0278	4.66518	9.85411	30.7189
0	0.0499636	0.078772	0.108667	0.13386	0.160615	0.194417	0.232051	0.248047	0.277325	0.316901	0.356866	0.417005	0.496094	0.562685	0.661093	0.769157	0.960297	1.21915	1.51856	2.02371	3.04769	4.67875	9.94238	30.835
0	0.0499881	0.0788091	0.108684	0.133959	0.160684	0.194512	0.232155	0.248047	0.277325	0.317209	0.356885	0.417041	0.496094	0.562916	0.661265	0.769922	0.960351	1.21941	1.52193	2.03032	3.05371	4.68444	9.96733	30.842
0	0.0499939	0.078858	0.108696	0.133968	0.160836	0.194644	0.232155	0.248047	0.277325	0.317714	0.35695	0.417243	0.496094	0.56319	0.66225	0.770358	0.96056	1.21947	1.52276	2.03357	3.05519	4.69539	9.99647	30.9239
0	0.050003	0.0788899	0.108715	0.13404	0.161271	0.194777	0.232314	0.248047	0.277325	0.317909	0.35696	0.417286	0.496094	0.563259	0.66273	0.770894	0.961019	1.22008	1.52292	2.03414	3.06817	4.69696	10.0152	30.9348
0	0.0501492	0.0789119	0.108782	0.134175	0.161272	0.194903	0.232471	0.248047	0.277325	0.318042	0.357178	0.417411	0.496094	0.563368	0.663246	0.77131	0.961319	1.22043	1.52337	2.03414	3.07531	4.69966	10.049	31.2207
0	0.0501742	0.0789807	0.108832	0.134291	0.161408	0.194937	0.232527	0.248047	0.277325	0.318158	0.357207	0.417568	0.496094	0.563638	0.663948	0.771373	0.961391	1.22149	1.52451	2.03414	3.07854	4.70636	10.157	31.2628
0	0.0501805	0.0789822	0.10886	0.134445	0.161435	0.195221	0.232694	0.248047	0.277325	0.318205	0.357544	0.417585	0.496094	0.564138	0.664467	0.771809	0.96331	1.22169	1.5251	2.03642	3.10032	4.71289	10.1729	31.2882
0	0.0502083	0.0790108	0.108861	0.134513	0.161475	0.195256	0.232835	0.248047	0.277325	0.318274	0.358715	0.41784	0.496094	0.564445	0.665766	0.771889	0.96357	1.22248	1.52621	2.03726	3.13087	4.71452	10.2272	31.8675
0	0.0502393	0.0790367	0.108867	0.134625	0.161531	0.195298	0.233187	0.248047	0.277325	0.318544	0.358723	0.418047	0.496094	0.564463	0.665978	0.77267	0.963874	1.22255	1.52627	2.03979	3.13273	4.71452	10.237	31.8993
0	0.050306	0.0791141	0.109149	0.13476	0.161532	0.195448	0.233204	0.248047	0.277334	0.318738	0.35877	0.418389	0.496094	0.56458	0.666403	0.77281	0.964076	1.22403	1.52813	2.0409	3.13673	4.71452	10.2782	32.035
0	0.0503398	0.0791664	0.109263	0.134831	0.161795	0.195782	0.233229	0.248047	0.277556	0.318743	0.35957	0.418496	0.496094	0.564637	0.666842	0.773018	0.964367	1.22775	1.53046	2.04185	3.13757	4.71696	10.3757	32.0602
0	0.0503659	0.0792014	0.109455	0.134894	0.161942	0.196146	0.233253	0.248047	0.277579	0.319615	0.359611	0.418532	0.496094	0.566298	0.667592	0.773609	0.964925	1.22798	1.53113	2.04387	3.13908	4.71941	10.4077	32.1793
0	0.0503714	0.0792215	0.109538	0.134952	0.16207	0.196303	0.23326	0.248047	0.277747	0.319623	0.360152	0.418961	0.496094	0.566398	0.667887	0.773993	0.965245	1.22913	1.53139	2.04545	3.14214	4.71941	10.4209	32.5214
0	0.0504684	0.0792674	0.109575	0.134993	0.16216	0.196313	0.233465	0.248047	0.277896	0.31974	0.360532	0.418989	0.496094	0.567108	0.667887	0.774265	0.96663	1.22969	1.53269	2.04569	3.14902	4.71941	10.4572	32.6841
0	0.0505707	0.0793521	0.109933	0.135121	0.162205	0.196339	0.233495	0.248047	0.278216	0.319848	0.36094	0.419112	0.496094	0.567182	0.667887	0.774715	0.96664	1.23005	1.53297	2.04664	3.15446	4.72755	10.468	32.6887
0	0.0508593	0.0795169	0.109994	0.135125	0.162309	0.196357	0.233994	0.248047	0.278273	0.319852	0.361029	0.419208	0.496094	0.567284	0.667887	0.775205	0.968387	1.23016	1.53472	2.04972	3.15712	4.74274	10.5383	32.7631
0	0.0508679	0.0795454	0.109995	0.135189	0.162347	0.196513	0.234187	0.248047	0.278359	0.320073	0.361042	0.419341	0.496094	0.567614	0.667887	0.775868	0.970562	1.23063	1.53502	2.04981	3.16703	4.76313	10.5505	32.7657
0	0.050885	0.0795595	0.109998	0.135311	0.162414	0.196579	0.234353	0.248047	0.27851	0.320299	0.361129	0.419595	0.496094	0.567645	0.667887	0.776091	0.970757	1.23115	1.53713	2.05185	3.17655	4.77128	10.5756	32.8215
0	0.0508956	0.0796298	0.110031	0.135407	0.162481	0.196599	0.234366	0.248047	0.278636	0.320427	0.361381	0.419918	0.496094	0.567696	0.667887	0.776452	0.971554	1.23133	1.53767	2.055	3.17655	4.77128	10.6212	32.8608
0	0.0509777	0.0796675	0.110036	0.1355	0.16253	0.196643	0.234389	0.248047	0.278791	0.320527	0.361512	0.420364	0.496094	0.567932	0.667887	0.776452	0.97164	1.23166	1.54038	2.05771	3.18882	4.77332	10.6442	32.9934
0	0.0510428	0.0797495	0.11013	0.135505	0.162794	0.196727	0.234466	0.248047	0.27888	0.320676	0.36209	0.420364	0.496094	0.568129	0.667887	0.776452	0.971833	1.2318	1.54235	2.06242	3.19443	4.78738	10.6798	33.054
0	0.0510593	0.0798611	0.110325	0.135565	0.163147	0.196885	0.234533	0.248047	0.278893	0.320894	0.362185	0.420562	0.496094	0.568513	0.66817	0.776452	0.972129	1.2319	1.54294	2.06731	3.20165	4.79052	10.7092	33.1725
0	0.0510669	0.0799882	0.110334	0.135578	0.163186	0.196885	0.23478	0.248047	0.278947	0.321239	0.362367	0.420658	0.496094	0.568991	0.668401	0.777015	0.972581	1.23311	1.54465	2.06938	3.21014	4.80177	10.7243	33.4234
0	0.051096	0.0800301	0.110576	0.13563	0.163275	0.19693	0.23483	0.248047	0.279265	0.32136	0.362595	0.421456	0.496094	0.569068	0.670341	0.777179	0.972722	1.23426	1.54534	2.07127	3.22155	4.8162	10.7535	33.6578
0	0.051164	0.0800413	0.110654	0.135666	0.163341	0.197069	0.234863	0.248047	0.279271	0.321452	0.362688	0.421799	0.496094	0.569074	0.670436	0.777295	0.972722	1.23428	1.5466	2.07284	3.22353	4.82313	10.8064	34.2181
0	0.0511969	0.0800497	0.110711	0.135667	0.163484	0.19713	0.235711	0.248047	0.279333	0.321686	0.362992	0.421931	0.496094	0.569648	0.670636	0.777737	0.976094	1.23565	1.54664	2.07415	3.22404	4.83672	10.849	34.601
0	0.0513346	0.0800609	0.110748	0.135683	0.163531	0.197141	0.235714	0.248047	0.279452	0.321889	0.363802	0.422017	0.496094	0.569743	0.670641	0.777785	0.976385	1.23757	1.54716	2.07676	3.22461	4.84327	10.855	34.624
0	0.0513363	0.0801146	0.110771	0.135702	0.163643	0.197208	0.235919	0.248047	0.279692	0.321957	0.363998	0.422401	0.496094	0.569783	0.670894	0.777924	0.976875	1.23816	1.5472	2.07788	3.22461	4.84327	10.9169	34.6798
0	0.0513363	0.0802129	0.110775	0.135782	0.163707	0.197376	0.235931	0.248047	0.27973	0.322072	0.364614	0.423429	0.496094	0.570174	0.670935	0.778069	0.977736	1.23904	1.54851	2.07846	3.22461	4.84327	10.9394	34.8737
0	0.0513842	0.0802157	0.11081	0.135837	0.163841	0.197411	0.236041	0.248047	0.279745	0.322154	0.365521	0.423617	0.496094	0.570465	0.671622	0.778358	0.977819	1.23987	1.54961	2.07944	3.22461	4.8512	11.0095	35.1218
0	0.0514842	0.0805179	0.110901	0.135845	0.163906	0.197493	0.236263	0.248047	0.27981	0.322234	0.365524	0.424108	0.496094	0.570474	0.671951	0.778501	0.977953	1.23987	1.5499	2.08542	3.22461	4.85795	11.1358	35.7919
0	0.0515056	0.0805358	0.110918	0.135861	0.163974	0.197725	0.236284	0.248047	0.27981	0.322404	0.365692	0.424495	0.496094	0.570745	0.672375	0.778805	0.978973	1.24013	1.551	2.0856	3.22461	4.85969	11.1428	36.2193
0	0.0515295	0.080584	0.11093	0.135909	0.163982	0.197881	0.236296	0.248047	0.279832	0.322404	0.365892	0.424796	0.496094	0.57096	0.672511	0.778816	0.980289	1.24023	1.5524	2.08928	3.22461	4.87353	11.2079	36.3084
0	0.0515295	0.0808138	0.110969	0.135987	0.163994	0.197897	0.236414	0.248047	0.279856	0.322463	0.36622	0.425578	0.496094	0.571354	0.672577	0.780541	0.980316	1.24023	1.55254	2.0896	3.22461	4.91758	11.3371	36.5314
0	0.051532	0.0808657	0.111087	0.136005	0.164059	0.197927	0.236574	0.248047	0.280132	0.322545	0.36633	0.425643	0.496094	0.571986	0.67267	0.78145	0.980376	1.24023	1.55255	2.0919	3.22461	4.92326	11.4129	36.5716
0	0.0515424	0.0809421	0.111228	0.136089	0.164071	0.197971	0.236813	0.248047	0.280226	0.322943	0.366561	0.426518	0.496094	0.572548	0.672696	0.781498	0.980799	1.24023	1.55338	2.0919	3.22461	4.96094	11.4263	36.6493
0	0.0516219	0.0809631	0.111264	0.136166	0.16411	0.198005	0.236917	0.248047	0.280229	0.323068	0.366569	0.426592	0.496094	0.572616	0.67303	0.78381	0.981524	1.24023	1.55401	2.09329	3.22461	4.96094	11.4452	36.665
0	0.0516536	0.0810488	0.111384	0.136329	0.164177	0.198572	0.236934	0.248047	0.280244	0.323221	0.366751	0.426817	0.496094	0.573831	0.673085	0.783969	0.982065	1.24023	1.55401	2.09396	3.22461	4.96094	11.4532	36.8792
0	0.0516684	0.0810591	0.111398	0.136528	0.164178	0.198625	0.237103	0.248047	0.280284	0.323442	0.366865	0.42689	0.496094	0.574206	0.67324	0.78421	0.982258	1.24023	1.55401	2.10061	3.22925	4.96671	11.4908	36.9236
0	0.0518431	0.0812519	0.111412	0.136651	0.164183	0.198815	0.237133	0.248047	0.280333	0.323553	0.367036	0.427431	0.496094	0.574281	0.673541	0.784393	0.982728	1.24023	1.55422	2.10073	3.23414	4.96713	11.5261	37.234
0	0.0519682	0.0812717	0.111465	0.136734	0.164345	0.198888	0.237235	0.248047	0.280368	0.323662	0.367389	0.427546	0.496094	0.574317	0.673963	0.784393	0.98287	1.24023	1.55434	2.10251	3.23414	4.96713	11.5308	37.4889
0	0.0519935	0.0813903	0.111482	0.136783	0.164359	0.199031	0.237291	0.248047	0.280526	0.32369	0.36758	0.427577	0.496094	0.574526	0.67444	0.784393	0.983689	1.24023	1.55655	2.10616	3.23606	4.96713	11.5388	37.6275
0	0.0520272	0.0814188	0.111596	0.136927	0.16442	0.199143	0.237583	0.248047	0.280559	0.323788	0.367597	0.428087	0.496094	0.574794	0.674745	0.784393	0.983989	1.24023	1.55689	2.10758	3.24451	4.96713	11.5388	37.7333
0	0.0520326	0.0814453	0.111679	0.136945	0.164448	0.199299	0.237918	0.248047	0.280667	0.32397	0.367597	0.428569	0.496094	0.5749	0.675478	0.784393	0.984807	1.24023	1.55795	2.10795	3.25918	4.97487	11.5628	37.7711
0	0.0521308	0.0815057	0.111713	0.137046	0.164845	0.199657	0.238	0.248047	0.280762	0.324087	0.367936	0.428596	0.496094	0.574957	0.675544	0.784393	0.985404	1.24023	1.55827	2.1084	3.26062	4.97487	11.6608	37.7785
0	0.0523398	0.0815184	0.111869	0.13708	0.164948	0.199662	0.238009	0.248047	0.280867	0.324354	0.368076	0.428665	0.496094	0.575112	0.676024	0.784393	0.985893	1.24023	1.56071	2.10899	3.26255	4.98568	11.6767	37.8863
0	0.052394	0.0815585	0.111871	0.137343	0.164971	0.199785	0.238222	0.248047	0.28137	0.324819	0.368398	0.42876	0.496094	0.575381	0.676268	0.784393	0.986456	1.24023	1.56211	2.11316	3.26929	4.98568	11.7003	38.1712
0	0.0524173	0.0816075	0.111882	0.137515	0.165095	0.19997	0.238432	0.248047	0.281485	0.324954	0.368673	0.429255	0.496094	0.575802	0.677119	0.784393	0.986581	1.24023	1.56343	2.11427	3.27961	5.00011	11.7003	38.1727
0	0.0524586	0.0816148	0.111963	0.137581	0.165104	0.200091	0.238483	0.248047	0.281485	0.324955	0.368988	0.429415	0.496094	0.57646	0.678812	0.784393	0.989223	1.24023	1.5681	2.11465	3.31063	5.01405	11.7264	38.3922
0	0.0524738	0.0816688	0.112021	0.137587	0.165136	0.200226	0.238706	0.248047	0.281507	0.325061	0.369383	0.429491	0.496094	0.57673	0.679479	0.784393	0.989644	1.24023	1.56814	2.1153	3.31813	5.01644	11.7633	38.4475
0	0.0525328	0.0816688	0.112201	0.1376	0.165198	0.20032	0.238852	0.248047	0.281536	0.325073	0.369523	0.429727	0.496094	0.576734	0.679615	0.784393	0.990141	1.24023	1.56879	2.11678	3.32092	5.01644	11.7953	38.6289
0	0.0526701	0.0817219	0.112206	0.137802	0.165218	0.200351	0.23888	0.248047	0.281615	0.325142	0.370046	0.430099	0.496094	0.577141	0.680338	0.784393	0.99056	1.24023	1.56879	2.11718	3.32297	5.01644	11.8467	38.7311
0	0.0527113	0.0818044	0.112257	0.138289	0.16524	0.200361	0.239183	0.248047	0.281664	0.325184	0.370047	0.430247	0.496094	0.577196	0.680627	0.784393	0.991781	1.24023	1.56879	2.11931	3.3279	5.01644	11.8881	39.1869
0	0.0527323	0.0818427	0.112289	0.138428	0.165267	0.200363	0.239224	0.248047	0.281721	0.325453	0.37039	0.430355	0.496094	0.57759	0.68111	0.784393	0.992068	1.24023	1.56879	2.12199	3.33713	5.02061	11.9269	39.212
0	0.0528411	0.0818818	0.112498	0.13848	0.165305	0.200444	0.239277	0.248047	0.281911	0.325495	0.370592	0.430388	0.496094	0.577729	0.681687	0.784393	0.992188	1.24023	1.56916	2.12214	3.33713	5.02992	11.9321	39.3156
0	0.0528446	0.0819238	0.112524	0.138544	0.165397	0.200534	0.239401	0.248047	0.282167	0.325569	0.370622	0.430514	0.496094	0.577802	0.682071	0.784393	0.992188	1.24023	1.56988	2.12245	3.33713	5.04878	11.9707	39.4552
0	0.0528989	0.081948	0.112525	0.138648	0.165429	0.200682	0.239413	0.248047	0.282222	0.325601	0.370797	0.430835	0.496094	0.578148	0.682355	0.784393	0.992188	1.24023	1.57022	2.12579	3.33965	5.05524	12.0015	40.3339
0	0.0529024	0.0820368	0.11253	0.138685	0.165487	0.200732	0.239582	0.248047	0.282287	0.325884	0.371061	0.430961	0.496094	0.578217	0.682441	0.784393	0.992188	1.24023	1.57476	2.13076	3.34639	5.05768	12.022	40.6559
0	0.0529492	0.0820639	0.11253	0.139011	0.165541	0.200785	0.239721	0.248047	0.282735	0.325922	0.371393	0.431178	0.496094	0.578671	0.682725	0.784393	0.992188	1.24023	1.57821	2.13162	3.35001	5.05918	12.022	41.077
0	0.0530056	0.0820662	0.112544	0.139128	0.165601	0.200921	0.239776	0.248047	0.282764	0.326162	0.371586	0.431335	0.496094	0.578957	0.683013	0.784393	0.992188	1.24023	1.57926	2.13378	3.35056	5.06408	12.022	41.1765
0	0.0530781	0.082164	0.112585	0.139178	0.165619	0.201049	0.239835	0.248047	0.282943	0.326218	0.371626	0.4316	0.496094	0.579405	0.683219	0.784438	0.992188	1.24023	1.57989	2.13378	3.35209	5.07415	12.0807	41.4212
0	0.0530857	0.0822321	0.112865	0.139285	0.165675	0.201073	0.239842	0.248047	0.283035	0.326379	0.371854	0.43255	0.496094	0.580193	0.683251	0.78487	0.992188	1.24023	1.58029	2.13378	3.35522	5.07435	12.1112	41.9504
0	0.0530955	0.0823154	0.112877	0.139356	0.166239	0.201194	0.239863	0.248047	0.283096	0.326462	0.372035	0.432936	0.496094	0.580302	0.683338	0.78523	0.992188	1.24023	1.58071	2.13378	3.36193	5.08496	12.1137	42.315
0	0.0531229	0.0823468	0.112928	0.139428	0.166256	0.201284	0.240199	0.248047	0.283134	0.326536	0.37207	0.432961	0.496094	0.581407	0.683922	0.785383	0.992188	1.24023	1.58124	2.13378	3.37131	5.11362	12.1378	42.6648
0	0.0532062	0.0823643	0.11293	0.139429	0.166354	0.201386	0.240249	0.248047	0.283204	0.326783	0.37207	0.433429	0.496094	0.581453	0.684133	0.785397	0.992188	1.24023	1.58131	2.13378	3.3738	5.11362	12.1644	42.8208
0	0.0533307	0.0824528	0.112989	0.139435	0.166568	0.201405	0.240264	0.248047	0.28343	0.326867	0.37207	0.433431	0.496094	0.581486	0.684266	0.785813	0.992188	1.24023	1.58233	2.13704	3.3738	5.11372	12.2149	42.8929
0	0.0534098	0.0825176	0.112999	0.139439	0.166624	0.201481	0.240272	0.248047	0.283444	0.326867	0.37207	0.4337	0.496094	0.581844	0.684743	0.785813	0.992188	1.24023	1.58333	2.1373	3.3738	5.13912	12.2174	42.9015
0	0.0534209	0.0825395	0.113049	0.139474	0.166756	0.201513	0.240451	0.248047	0.283571	0.326962	0.37207	0.433853	0.496094	0.58199	0.68488	0.786196	0.992188	1.24023	1.5834	2.13883	3.3738	5.14333	12.2375	43.1382
0	0.0534309	0.0825743	0.113095	0.139522	0.166974	0.201514	0.240809	0.248047	0.283592	0.32709	0.37207	0.433991	0.496094	0.58226	0.685218	0.786361	0.992188	1.24023	1.58602	2.14263	3.38075	5.16152	12.2375	43.1454
0	0.0534633	0.0826247	0.113112	0.139551	0.167586	0.201655	0.241019	0.248047	0.283605	0.327333	0.37207	0.434058	0.496094	0.582367	0.685962	0.787207	0.992188	1.24023	1.58827	2.1432	3.3849	5.20061	12.2551	43.2629
0	0.0534731	0.0827839	0.113173	0.139576	0.167721	0.201726	0.24114	0.248047	0.283803	0.327346	0.37207	0.434196	0.496094	0.582469	0.687846	0.787644	0.992188	1.24023	1.58827	2.14344	3.39583	5.2038	12.2704	43.3829
0	0.0534771	0.08296	0.113233	0.139727	0.167822	0.201754	0.241198	0.248047	0.283995	0.327478	0.37207	0.434391	0.496094	0.582673	0.687924	0.787677	0.992188	1.24023	1.58827	2.14344	3.3987	5.20926	12.338	43.4848
0	0.0535379	0.0829806	0.113251	0.139829	0.167992	0.201825	0.241229	0.248047	0.284191	0.327568	0.372085	0.43458	0.496094	0.582768	0.68832	0.787987	0.992188	1.24023	1.58827	2.14577	3.42134	5.21716	12.4023	43.5726
0	0.0536106	0.0830794	0.113262	0.140031	0.16813	0.201901	0.241614	0.248047	0.284219	0.327751	0.37229	0.434631	0.496094	0.583	0.688374	0.788042	0.992188	1.24023	1.58827	2.1459	3.42162	5.22454	12.4741	43.8542
0	0.0537195	0.0831399	0.113318	0.140071	0.168162	0.20191	0.241675	0.248047	0.28479	0.327768	0.372522	0.434806	0.496234	0.583015	0.688384	0.788137	0.992188	1.24023	1.58827	2.1466	3.42626	5.23402	12.5135	44.0802
0	0.0537245	0.0832309	0.113476	0.140164	0.168271	0.202154	0.241846	0.248047	0.284945	0.327966	0.372543	0.434807	0.496374	0.583027	0.688657	0.788209	0.992188	1.24023	1.58827	2.1531	3.43083	5.24836	12.5748	44.0927
0	0.0537278	0.083233	0.113493	0.140203	0.168343	0.202323	0.241847	0.248047	0.285254	0.328268	0.372814	0.435096	0.496471	0.583504	0.688708	0.788354	0.992188	1.24023	1.58827	2.15613	3.43449	5.26041	12.6407	44.1028
0	0.0538613	0.08328	0.113535	0.140233	0.168344	0.202359	0.241864	0.248047	0.285295	0.329035	0.372866	0.435384	0.496607	0.583701	0.689339	0.788457	0.992188	1.24023	1.58827	2.15658	3.4396	5.26319	12.6407	44.1462
0	0.0538674	0.0833057	0.11357	0.140352	0.168359	0.202487	0.242167	0.248047	0.285304	0.329132	0.372974	0.436307	0.496654	0.584052	0.689797	0.789327	0.992188	1.24023	1.58827	2.16318	3.442	5.28084	12.648	44.3554
0	0.0538794	0.0833268	0.113605	0.140423	0.168486	0.202564	0.24228	0.248047	0.285509	0.329158	0.37317	0.436536	0.497164	0.58465	0.690778	0.789674	0.992188	1.24023	1.58827	2.16493	3.44659	5.28431	12.6753	44.3796
0	0.0538899	0.0834084	0.113605	0.140443	0.168549	0.202577	0.242315	0.248047	0.285521	0.329394	0.373329	0.436591	0.497232	0.585355	0.690852	0.789968	0.992188	1.24023	1.58827	2.16857	3.47266	5.29038	12.711	44.9576
0	0.0539697	0.0834545	0.113643	0.140485	0.16856	0.202717	0.242383	0.248047	0.285521	0.329602	0.37345	0.436736	0.49746	0.585361	0.690972	0.790985	0.992188	1.24023	1.58827	2.17302	3.47266	5.30264	12.7445	45.0552
0	0.0539948	0.0835482	0.113643	0.140495	0.16867	0.202768	0.242571	0.248047	0.28569	0.329852	0.373634	0.436897	0.497522	0.585763	0.690999	0.792771	0.992188	1.24023	1.58827	2.17605	3.47266	5.31427	12.8459	45.1202
0	0.0540321	0.0835503	0.113643	0.140563	0.168872	0.202846	0.242578	0.248047	0.286098	0.329999	0.374134	0.437591	0.497768	0.586347	0.691106	0.79371	0.992188	1.24023	1.58827	2.17634	3.47266	5.32456	12.9625	45.1258
0	0.0541643	0.0835681	0.113643	0.140565	0.168923	0.202895	0.24269	0.248047	0.286212	0.330123	0.374289	0.438143	0.497964	0.586451	0.691237	0.793756	0.992188	1.24023	1.58866	2.18041	3.47266	5.32601	13.1862	45.2019
0	0.0542056	0.0835977	0.113643	0.140611	0.168951	0.202967	0.242766	0.248047	0.286797	0.330443	0.374691	0.438145	0.498225	0.586679	0.691604	0.794128	0.992188	1.24023	1.58999	2.18581	3.47266	5.32601	13.3621	45.3285
0	0.0542187	0.0836048	0.113643	0.140698	0.169008	0.203065	0.243477	0.248047	0.286897	0.33063	0.374764	0.438175	0.498302	0.587324	0.691706	0.794137	0.992188	1.24023	1.59049	2.18677	3.47266	5.32724	13.4518	45.5781
0	0.0542676	0.083605	0.113807	0.14114	0.16904	0.20307	0.24375	0.248047	0.287183	0.330792	0.375949	0.43832	0.498596	0.587657	0.691714	0.794426	0.992188	1.24023	1.59049	2.18903	3.47266	5.32903	13.477	45.5949
0	0.0542799	0.0836129	0.114144	0.141313	0.169073	0.203089	0.243942	0.248047	0.287279	0.331097	0.376102	0.438329	0.498937	0.587717	0.691772	0.795091	0.992188	1.24023	1.59062	2.19614	3.47266	5.33674	13.5702	45.6042
0	0.0543434	0.0836418	0.11415	0.141317	0.16917	0.203125	0.243959	0.248047	0.287381	0.331125	0.376117	0.438759	0.499163	0.58817	0.692827	0.795296	0.992188	1.24023	1.5924	2.19718	3.47266	5.33674	13.5793	45.6873
0	0.0544469	0.0836578	0.11435	0.141393	0.169171	0.203136	0.243968	0.248047	0.287712	0.331332	0.376163	0.438806	0.499234	0.588527	0.694348	0.796279	0.992188	1.24023	1.59256	2.20759	3.48546	5.33913	13.6997	45.7088
0	0.0547674	0.083671	0.114486	0.141412	0.169177	0.20327	0.244109	0.248273	0.287718	0.331698	0.376353	0.4389	0.499555	0.589038	0.695323	0.79771	0.992188	1.24023	1.59358	2.20794	3.49316	5.34618	13.8418	45.8816
0	0.054796	0.0836813	0.114574	0.141486	0.169431	0.203421	0.244121	0.248423	0.287745	0.331793	0.37656	0.438928	0.499617	0.589206	0.695378	0.797716	0.992188	1.24023	1.59563	2.20846	3.50791	5.35359	13.8995	45.923
0	0.0548932	0.0836992	0.114868	0.141503	0.169437	0.203422	0.244388	0.248478	0.287759	0.332216	0.376947	0.439002	0.500545	0.589409	0.695732	0.798039	0.992188	1.24023	1.59667	2.21002	3.50791	5.3546	13.8995	45.9557
0	0.0549059	0.0838173	0.114898	0.141504	0.16944	0.203457	0.244797	0.248704	0.287879	0.332269	0.377027	0.439014	0.500553	0.589566	0.69616	0.798277	0.992188	1.24023	1.6019	2.21011	3.50791	5.36927	13.9459	45.966
0	0.0549446	0.0838562	0.114918	0.141549	0.169585	0.203481	0.244944	0.248907	0.288207	0.332562	0.377128	0.439646	0.501054	0.589624	0.696281	0.798919	0.992188	1.24023	1.6047	2.21489	3.50791	5.38038	13.9459	46.066
0	0.0549803	0.0839873	0.114937	0.141638	0.169661	0.203509	0.245011	0.249054	0.288246	0.332648	0.377251	0.43994	0.50127	0.589655	0.696524	0.799493	0.992188	1.24023	1.60545	2.21723	3.50791	5.38049	13.9657	46.0935
0	0.0550413	0.0841682	0.115092	0.141699	0.169689	0.203554	0.24505	0.249287	0.288289	0.332813	0.377329	0.43996	0.501618	0.590077	0.69662	0.79978	0.992188	1.24023	1.60664	2.2186	3.50791	5.40736	13.9899	46.165
0	0.0550682	0.0841834	0.115095	0.141713	0.169776	0.203617	0.245194	0.249434	0.288317	0.332923	0.377347	0.440099	0.501739	0.590219	0.697661	0.800791	0.992188	1.24023	1.60799	2.22119	3.50791	5.411	13.9899	46.2268
0	0.0550956	0.0842487	0.115123	0.141824	0.169796	0.203736	0.245235	0.249733	0.288367	0.332971	0.377732	0.440189	0.501797	0.590761	0.697997	0.800869	0.992188	1.24023	1.60849	2.22711	3.50791	5.43863	14.0317	46.5404
0	0.0551327	0.0843182	0.115139	0.141975	0.169885	0.203839	0.245301	0.250274	0.288367	0.333176	0.377739	0.440362	0.501838	0.59121	0.698481	0.800922	0.992188	1.24023	1.60872	2.22785	3.51094	5.45044	14.1408	46.567
0	0.0552006	0.0843451	0.115153	0.142167	0.169895	0.203859	0.245324	0.250351	0.28859	0.333417	0.378151	0.440767	0.502074	0.59138	0.69867	0.800985	0.992188	1.24023	1.61094	2.23067	3.52541	5.45111	14.1408	46.7864
0	0.05539	0.0843794	0.115165	0.142188	0.169904	0.203906	0.245443	0.250517	0.288653	0.333422	0.378218	0.441116	0.502361	0.591516	0.69867	0.801126	0.992229	1.24023	1.61202	2.23242	3.53903	5.46267	14.1886	46.997
0	0.0553942	0.0843961	0.115206	0.142263	0.16994	0.203906	0.245515	0.250757	0.288716	0.333871	0.378325	0.441248	0.502519	0.591618	0.699481	0.801699	0.993114	1.24087	1.61202	2.23704	3.53911	5.47734	14.2514	47.3714
0	0.0554192	0.0844673	0.115208	0.142349	0.169984	0.203906	0.245671	0.250935	0.288874	0.333889	0.378613	0.441263	0.502548	0.591668	0.700203	0.801725	0.99356	1.24207	1.61338	2.24528	3.54715	5.47953	14.26	47.4506
0	0.0554379	0.0845262	0.115209	0.142424	0.169992	0.203906	0.245791	0.251343	0.288876	0.333935	0.378654	0.441308	0.502611	0.591729	0.700316	0.801847	0.994874	1.24228	1.61575	2.24605	3.55149	5.48029	14.5764	47.6615
0	0.055465	0.0845295	0.115323	0.142481	0.170056	0.203906	0.245826	0.25152	0.288992	0.3341	0.378817	0.441793	0.503005	0.591921	0.700832	0.802668	0.994884	1.24262	1.61683	2.24616	3.55149	5.49159	14.5906	48.1436
0	0.055465	0.0845611	0.115347	0.142487	0.170346	0.203906	0.245892	0.251583	0.289005	0.334169	0.378872	0.44201	0.503007	0.591929	0.701473	0.803028	0.995293	1.24337	1.61794	2.24616	3.57738	5.49441	14.6366	48.2274
0	0.0554941	0.0845738	0.115357	0.142529	0.170576	0.203906	0.246078	0.251691	0.289054	0.334399	0.378892	0.442225	0.503105	0.592222	0.701583	0.803173	0.995303	1.24464	1.61833	2.24616	3.57764	5.51516	14.6432	48.273
0	0.0555251	0.0845969	0.115381	0.142559	0.170697	0.203949	0.246273	0.251746	0.289361	0.334457	0.379095	0.442504	0.503237	0.592264	0.701583	0.803802	0.995629	1.24548	1.61869	2.24616	3.58613	5.52083	14.6851	48.3534
0	0.0555347	0.0846204	0.11539	0.142691	0.170735	0.204058	0.246331	0.252098	0.289387	0.334502	0.379389	0.442655	0.50329	0.592391	0.701583	0.803947	0.995812	1.24633	1.61957	2.24616	3.60053	5.52902	14.6872	48.5236
0	0.0555398	0.0847156	0.115456	0.142737	0.170742	0.204107	0.24639	0.25214	0.289471	0.334511	0.379775	0.443101	0.503368	0.592497	0.701583	0.804021	0.995832	1.24642	1.6216	2.24616	3.62118	5.54829	14.8269	49.0558
0	0.0555505	0.0847939	0.115478	0.142745	0.170834	0.204152	0.246479	0.252215	0.289754	0.334802	0.379959	0.443902	0.503625	0.592653	0.701583	0.805805	0.996544	1.24642	1.62364	2.24616	3.63465	5.55153	14.8601	49.082
0	0.0555675	0.0848748	0.115595	0.14276	0.170881	0.204154	0.24663	0.252702	0.290277	0.334804	0.380106	0.44421	0.504575	0.592986	0.701583	0.807587	0.997602	1.24675	1.62407	2.24616	3.636	5.55218	14.8911	49.3136
0	0.055582	0.084943	0.115737	0.142875	0.170972	0.204154	0.246852	0.252737	0.290547	0.334829	0.380161	0.444404	0.504647	0.593358	0.701583	0.807902	0.99832	1.24677	1.62433	2.24675	3.64359	5.55936	14.9562	49.7872
0	0.0556075	0.0850125	0.115837	0.142904	0.170983	0.204329	0.246913	0.252899	0.290642	0.334884	0.380221	0.444592	0.504706	0.593544	0.701583	0.80846	0.999909	1.24755	1.62576	2.25086	3.65116	5.58111	14.9625	49.8786
0	0.0556471	0.0850452	0.11587	0.142934	0.170994	0.204333	0.247221	0.252899	0.29087	0.335105	0.380241	0.444639	0.504806	0.593686	0.701583	0.808893	1.0005	1.24936	1.62612	2.25401	3.65243	5.59619	14.9687	49.9188
0	0.0556655	0.085129	0.115896	0.143075	0.170995	0.204358	0.247253	0.253313	0.290881	0.335176	0.380538	0.444735	0.50486	0.593895	0.701583	0.810099	1.0005	1.2504	1.62733	2.25745	3.65319	5.60805	14.9868	50.1644
0	0.0556716	0.0851324	0.115943	0.143091	0.171196	0.204363	0.247402	0.253319	0.290887	0.335601	0.380615	0.445163	0.504976	0.594484	0.702131	0.81052	1.00063	1.25042	1.63089	2.26373	3.65699	5.63338	15.0217	50.1767
0	0.0557119	0.085139	0.115956	0.143091	0.171375	0.204443	0.247499	0.25336	0.29096	0.335789	0.380698	0.445181	0.505096	0.594547	0.703609	0.810649	1.00168	1.25046	1.63619	2.26373	3.66237	5.6583	15.0636	50.4268
0	0.0557595	0.085187	0.115978	0.14312	0.17142	0.204573	0.247619	0.253444	0.291149	0.335824	0.381086	0.445208	0.50534	0.594715	0.703617	0.810882	1.00296	1.25046	1.63635	2.26373	3.66237	5.68749	15.1564	50.4536
0	0.0557644	0.0853192	0.115983	0.143179	0.171481	0.204722	0.247773	0.253447	0.291259	0.335877	0.381275	0.445454	0.505481	0.595101	0.703822	0.811061	1.00303	1.2521	1.63757	2.26828	3.6678	5.71302	15.1634	50.483
0	0.0558246	0.0853769	0.116022	0.143311	0.171524	0.204808	0.247908	0.253519	0.291443	0.335988	0.38146	0.445921	0.506127	0.595175	0.703994	0.811346	1.00352	1.2535	1.63758	2.27182	3.66887	5.72535	15.2078	50.607
0	0.0558415	0.0853906	0.116046	0.143437	0.171567	0.204949	0.248012	0.253528	0.291447	0.336093	0.381465	0.446158	0.506425	0.595261	0.704365	0.812605	1.00372	1.25356	1.6395	2.27223	3.67173	5.72661	15.2286	50.6728
0	0.055971	0.0855547	0.116323	0.143519	0.171735	0.205038	0.248047	0.253603	0.291473	0.336094	0.381504	0.446923	0.506901	0.595574	0.704371	0.814383	1.00383	1.25367	1.63953	2.27502	3.67438	5.75564	15.3601	51.2796
0	0.0559919	0.0856254	0.116343	0.143573	0.171761	0.205232	0.248047	0.253643	0.291731	0.336124	0.381529	0.447173	0.507192	0.595652	0.705126	0.815406	1.00412	1.25453	1.6412	2.2761	3.68748	5.76942	15.4288	51.4213
0	0.0560426	0.0856381	0.116374	0.14374	0.171841	0.205323	0.248047	0.253657	0.291731	0.336478	0.381765	0.447173	0.507886	0.596085	0.706666	0.817332	1.00412	1.2552	1.6446	2.27974	3.68748	5.80663	15.4448	52.1905
0	0.0562432	0.0857359	0.116443	0.143784	0.172185	0.205417	0.248047	0.253859	0.291755	0.336489	0.381957	0.447408	0.508176	0.596237	0.706786	0.81786	1.00447	1.25604	1.6461	2.28199	3.68748	5.81192	15.4527	52.2898
0	0.0562976	0.0857759	0.116512	0.143784	0.172345	0.205698	0.248047	0.253878	0.291771	0.336624	0.382711	0.447411	0.508286	0.596764	0.707976	0.817865	1.0051	1.25721	1.64762	2.28241	3.68748	5.81192	15.4761	52.5397
0	0.0563952	0.0857974	0.116581	0.143853	0.172359	0.205766	0.248047	0.253891	0.291917	0.336694	0.38293	0.447496	0.509145	0.596869	0.708375	0.818472	1.00538	1.25778	1.65157	2.28533	3.68748	5.83899	15.548	52.6798
0	0.056441	0.0858369	0.11687	0.143877	0.172437	0.205904	0.248047	0.253941	0.291938	0.336798	0.383402	0.447831	0.509378	0.596887	0.708522	0.818947	1.00554	1.25908	1.65167	2.28688	3.70297	5.85055	15.5534	52.6833
0	0.0566809	0.0858444	0.116948	0.14416	0.172447	0.206004	0.248047	0.254024	0.29203	0.336813	0.383404	0.448376	0.509585	0.597461	0.70865	0.81918	1.00593	1.25926	1.65171	2.28688	3.71115	5.86829	15.6176	52.7004
0	0.0566919	0.086032	0.116987	0.144183	0.1725	0.206101	0.248047	0.254326	0.292045	0.336861	0.383677	0.448399	0.509691	0.597846	0.708732	0.819531	1.00681	1.25993	1.65192	2.28688	3.71564	5.86829	15.6587	52.7059
0	0.0567194	0.0860999	0.117014	0.144183	0.172541	0.206228	0.248047	0.254373	0.292199	0.336871	0.383731	0.448617	0.509766	0.598068	0.708809	0.819772	1.00735	1.26094	1.65295	2.28688	3.7207	5.88033	15.716	52.7717
0	0.0567635	0.0861641	0.117069	0.144183	0.172579	0.206272	0.248047	0.254382	0.292538	0.336904	0.383803	0.448924	0.509766	0.598115	0.709182	0.819838	1.00842	1.261	1.65435	2.28688	3.7207	5.90199	15.7544	52.8036
0	0.0567637	0.0862441	0.117075	0.144183	0.172614	0.206599	0.248047	0.254612	0.292585	0.337103	0.384067	0.449002	0.509766	0.598166	0.709764	0.820138	1.00866	1.26228	1.659	2.2875	3.7207	5.93271	15.7759	52.8327
0	0.0568293	0.0862726	0.117106	0.144183	0.172722	0.206828	0.248047	0.254669	0.292673	0.337582	0.384177	0.449037	0.509766	0.598242	0.709841	0.820277	1.00907	1.2632	1.6632	2.28887	3.7207	5.94484	15.7837	52.8416
0	0.0568293	0.0863086	0.117121	0.144183	0.172823	0.20713	0.248047	0.25477	0.292913	0.337906	0.384195	0.449052	0.510258	0.598358	0.709841	0.821427	1.00915	1.26373	1.66395	2.29023	3.7207	5.95829	15.8284	52.8501
0	0.0568293	0.0863122	0.117189	0.144183	0.17287	0.207245	0.248047	0.254808	0.293003	0.338192	0.384287	0.449084	0.51033	0.598557	0.710661	0.821438	1.0098	1.26392	1.66395	2.2903	3.7207	5.97376	15.8356	52.9109
0	0.0568364	0.0863229	0.117273	0.144183	0.172983	0.207327	0.248047	0.254918	0.293185	0.338212	0.384602	0.449171	0.510826	0.59863	0.710732	0.821972	1.01064	1.26476	1.66395	2.29788	3.7207	5.98392	15.8924	53.7352
0	0.0569165	0.0863331	0.117373	0.144183	0.173015	0.207455	0.248047	0.254929	0.293444	0.338323	0.38465	0.449514	0.510956	0.598707	0.711154	0.821972	1.01197	1.26477	1.66395	2.30673	3.7207	6.0238	15.9388	53.7664
0	0.0569193	0.0864117	0.117373	0.144183	0.173081	0.207709	0.248047	0.25516	0.293467	0.33849	0.384673	0.449578	0.511259	0.599232	0.712387	0.821972	1.01248	1.2648	1.66618	2.30697	3.7207	6.03938	16.123	55.1055
0	0.056957	0.0864383	0.117403	0.144268	0.173169	0.208012	0.248047	0.255425	0.2935	0.338645	0.385146	0.449815	0.511362	0.599679	0.712431	0.821972	1.01308	1.2648	1.66778	2.31113	3.7207	6.05742	16.123	55.2608
0	0.0569779	0.0864606	0.117524	0.144297	0.173169	0.208084	0.248047	0.25544	0.293523	0.338743	0.385396	0.450139	0.511362	0.599826	0.712599	0.822003	1.01377	1.2648	1.66856	2.31144	3.72247	6.09047	16.123	56.2067
0	0.0570148	0.0865354	0.117693	0.144329	0.173188	0.208114	0.248047	0.255458	0.293635	0.338775	0.385545	0.450314	0.511808	0.599927	0.712833	0.822324	1.01507	1.2648	1.66939	2.31376	3.72896	6.13454	16.3726	56.9658
0	0.0570315	0.0865471	0.117842	0.144333	0.173448	0.208207	0.248047	0.255473	0.293746	0.338834	0.385577	0.450325	0.511992	0.599975	0.713293	0.823198	1.01517	1.2648	1.67018	2.31464	3.73613	6.13839	16.4629	57.2071
0	0.0570746	0.0865887	0.11785	0.144345	0.173456	0.208298	0.248047	0.255493	0.293754	0.33908	0.38573	0.450439	0.512156	0.600066	0.714125	0.823263	1.01552	1.2648	1.67117	2.31641	3.74882	6.20117	16.5133	57.7944
0	0.0570865	0.0866369	0.117976	0.144378	0.173572	0.20839	0.248047	0.255512	0.293807	0.340013	0.385741	0.451507	0.512499	0.600756	0.714767	0.823384	1.01558	1.2648	1.67214	2.31829	3.75058	6.20613	16.53	58.3438
0	0.057101	0.0866545	0.118031	0.144389	0.17365	0.208558	0.248047	0.255598	0.293885	0.340125	0.385765	0.451591	0.512619	0.601212	0.715378	0.823704	1.016	1.2648	1.67369	2.32115	3.75363	6.21815	16.6071	58.5012
0	0.0571284	0.0866577	0.118126	0.144425	0.173652	0.208644	0.248047	0.2556	0.293938	0.340167	0.386383	0.451608	0.513001	0.601471	0.71643	0.82395	1.0167	1.2648	1.67422	2.32489	3.77777	6.21914	16.6265	69.0457
0	0.0571732	0.086718	0.118131	0.144532	0.173712	0.208658	0.248047	0.255627	0.293962	0.340168	0.386923	0.452217	0.513238	0.601635	0.71666	0.824116	1.0167	1.2648	1.67437	2.32546	3.77814	6.21914	16.7298	69.2389
0	0.0572596	0.0868718	0.118138	0.144535	0.173939	0.208793	0.248047	0.255762	0.294132	0.34023	0.386985	0.45232	0.513419	0.601717	0.716722	0.824331	1.01676	1.2648	1.67544	2.32632	3.78103	6.2325	16.9711	69.3828
0	0.0572865	0.086872	0.118256	0.144739	0.173942	0.209038	0.248047	0.255822	0.294293	0.341128	0.387114	0.452524	0.513531	0.601919	0.71676	0.824687	1.01773	1.2648	1.67688	2.32715	3.79034	6.26403	16.9853	69.6092
0	0.0572881	0.086957	0.118321	0.144933	0.174051	0.209097	0.248047	0.255886	0.294488	0.341196	0.38716	0.452624	0.513665	0.602563	0.716883	0.824775	1.01953	1.2648	1.67967	2.33406	3.79439	6.33856	16.9985	70.0281
0	0.0573251	0.0870365	0.118454	0.14499	0.174142	0.209105	0.248047	0.256066	0.294595	0.341208	0.38717	0.452683	0.513689	0.602921	0.717026	0.824854	1.01953	1.2648	1.67995	2.33514	3.79439	6.3586	17.0057	70.3895
0	0.0573782	0.0870367	0.118466	0.144997	0.174203	0.209271	0.248047	0.256157	0.29469	0.341226	0.387174	0.452781	0.514116	0.603562	0.717211	0.824914	1.01992	1.2648	1.68085	2.34172	3.79439	6.36125	17.0289	70.8419
0	0.0573782	0.0871083	0.118474	0.145018	0.174219	0.209325	0.248047	0.256566	0.294901	0.341265	0.387352	0.452942	0.51428	0.603756	0.717317	0.824961	1.02034	1.2648	1.68145	2.34201	3.79439	6.4014	17.2464	71.1411
0	0.0573951	0.0874242	0.118512	0.14503	0.17423	0.209363	0.248047	0.256604	0.294925	0.341339	0.387834	0.452996	0.514362	0.603793	0.718227	0.825001	1.02054	1.2648	1.68145	2.35318	3.79439	6.43033	17.3044	71.5639
0	0.0574266	0.0874435	0.118517	0.145189	0.174263	0.209437	0.248047	0.256874	0.295444	0.341403	0.387926	0.453083	0.514646	0.604176	0.718616	0.825195	1.02135	1.2648	1.68145	2.35377	3.85419	6.44922	17.3651	71.8055
0	0.057673	0.0874852	0.11863	0.145381	0.174384	0.209473	0.248047	0.256929	0.295492	0.341525	0.388075	0.453214	0.514666	0.60478	0.718949	0.825196	1.02148	1.2648	1.68145	2.35632	3.8577	6.46827	17.4218	71.9631
0	0.0577796	0.0875226	0.118641	0.145418	0.17439	0.20954	0.248047	0.257383	0.295563	0.341678	0.388192	0.453299	0.514684	0.605282	0.719167	0.825471	1.02272	1.2648	1.68178	2.35645	3.8587	6.48332	17.4516	72.0474
0	0.0578052	0.087531	0.118695	0.145511	0.174428	0.209581	0.248047	0.257542	0.29595	0.341738	0.388235	0.45346	0.514787	0.605468	0.719457	0.826494	1.02272	1.2648	1.68362	2.35645	3.8587	6.51543	17.4816	72.2468
0	0.0578202	0.0875922	0.118723	0.145543	0.174447	0.210076	0.248047	0.257578	0.296415	0.341845	0.388328	0.45366	0.514804	0.605686	0.719654	0.826614	1.02272	1.2648	1.68657	2.35645	3.86227	6.5544	17.5062	72.2897
0	0.057829	0.0876117	0.118755	0.145746	0.174607	0.210146	0.248047	0.257586	0.296461	0.341856	0.389347	0.453712	0.514862	0.606421	0.719673	0.826753	1.02272	1.2648	1.68762	2.35645	3.8669	6.57973	17.5154	72.4675
0	0.0580346	0.0877169	0.118806	0.145761	0.174697	0.210244	0.248047	0.257618	0.296692	0.341981	0.389387	0.453927	0.514862	0.606833	0.719745	0.826834	1.02272	1.2648	1.6877	2.35645	3.87462	6.59077	17.6744	72.6102
0	0.0580464	0.087736	0.118823	0.145984	0.174698	0.210443	0.248047	0.257713	0.296694	0.342174	0.389469	0.454089	0.515157	0.60704	0.71984	0.82696	1.02272	1.2648	1.6882	2.35645	3.88255	6.69018	17.7774	73.1342
0	0.0580574	0.0877733	0.118907	0.146014	0.174742	0.210463	0.248047	0.257744	0.296833	0.34221	0.389621	0.454158	0.51575	0.607386	0.720175	0.827926	1.02272	1.2648	1.68881	2.35906	3.8942	6.70186	17.8167	73.2828
0	0.05811	0.087808	0.118911	0.146085	0.174796	0.210643	0.248047	0.257768	0.296944	0.342457	0.390691	0.454228	0.516358	0.607454	0.720917	0.82849	1.02272	1.2648	1.69187	2.35971	3.89684	6.70186	17.9072	73.3418
0	0.0581108	0.0878742	0.118939	0.146412	0.174954	0.210881	0.248047	0.258219	0.297607	0.342548	0.390786	0.454461	0.51646	0.607552	0.720917	0.828817	1.02272	1.2648	1.69273	2.36006	3.91378	6.72582	17.9464	73.5204
0	0.0581128	0.0878844	0.118943	0.146621	0.174969	0.210994	0.248047	0.258345	0.297636	0.342635	0.390998	0.455316	0.517594	0.607622	0.720931	0.829249	1.02272	1.2648	1.69313	2.36479	3.91847	6.75127	18.1846	73.5328
0	0.0581204	0.0879238	0.119011	0.146679	0.174969	0.21111	0.248047	0.258593	0.297871	0.34267	0.391103	0.455376	0.517958	0.607735	0.720951	0.829722	1.02272	1.2648	1.69488	2.36479	3.92197	6.77816	18.2242	73.7846
0	0.0581231	0.0880001	0.119118	0.146765	0.174993	0.21121	0.248047	0.258649	0.297989	0.342764	0.391147	0.456242	0.518094	0.607943	0.721278	0.830737	1.02272	1.2648	1.69514	2.36479	3.92197	6.7816	18.3194	73.7846
0	0.0582115	0.0880493	0.119126	0.146783	0.175068	0.211321	0.248047	0.258687	0.298087	0.342888	0.391266	0.456252	0.518277	0.608217	0.722945	0.83095	1.02272	1.2648	1.69545	2.36895	3.92274	6.78374	18.4222	73.8323
0	0.0582146	0.0880673	0.119128	0.146873	0.175151	0.211357	0.248047	0.258802	0.298117	0.34321	0.39138	0.456312	0.51884	0.60877	0.723175	0.831147	1.02272	1.2648	1.69682	2.37084	3.95369	6.79283	18.4546	74.0186
0	0.0582356	0.0881461	0.119252	0.146993	0.175239	0.211374	0.248047	0.259071	0.298145	0.343348	0.391554	0.456362	0.518867	0.60903	0.723175	0.831975	1.02272	1.2648	1.69808	2.37482	3.95379	6.8544	18.4812	74.0932
0	0.0582558	0.0882172	0.119258	0.147014	0.175243	0.211711	0.248047	0.259134	0.298166	0.343385	0.391672	0.456549	0.518978	0.609037	0.723175	0.831975	1.02272	1.2648	1.69915	2.38012	3.95516	6.85839	18.6175	74.3419
0	0.0582574	0.0882396	0.119262	0.147018	0.175303	0.211795	0.248047	0.259158	0.298383	0.343404	0.392103	0.456744	0.519145	0.60917	0.723175	0.831975	1.02276	1.2648	1.70089	2.38012	3.96479	6.90863	18.8079	74.396
0	0.0582906	0.0882839	0.119353	0.147137	0.175323	0.211988	0.248047	0.259167	0.298486	0.343461	0.392197	0.457192	0.519673	0.609571	0.723175	0.832364	1.02289	1.2648	1.7025	2.38012	3.9657	6.92103	18.8302	74.8116
0	0.058295	0.0883304	0.119402	0.147159	0.175396	0.21207	0.248047	0.259203	0.298864	0.34391	0.392197	0.457251	0.519861	0.609727	0.723175	0.832691	1.02307	1.2648	1.70565	2.38012	3.96875	6.94531	18.9232	75.7828
0	0.0582975	0.0883599	0.119411	0.147276	0.175396	0.212085	0.248047	0.259555	0.298964	0.343913	0.392197	0.457656	0.519861	0.609923	0.72322	0.832961	1.02489	1.2648	1.70573	2.38012	3.96875	6.94642	19.2967	76.734
0	0.0583017	0.0883974	0.119427	0.147295	0.175396	0.212095	0.248047	0.259665	0.299187	0.343934	0.392226	0.457883	0.519861	0.61036	0.724317	0.834763	1.02522	1.2648	1.70679	2.38241	3.96875	6.94974	19.3101	77.7658
0	0.0583308	0.0884204	0.119435	0.147309	0.175396	0.212119	0.248047	0.259795	0.29926	0.344105	0.392577	0.458152	0.519861	0.610377	0.725356	0.834851	1.02544	1.2648	1.7086	2.38254	3.97649	6.99057	19.3778	78.7622
0	0.0584268	0.0884836	0.119495	0.147324	0.175396	0.212186	0.248047	0.2598	0.299359	0.34422	0.392773	0.458261	0.519861	0.610571	0.725483	0.834858	1.02603	1.2648	1.70882	2.38416	3.9814	7.09072	19.6812	79.2793
0	0.0585438	0.0884875	0.119511	0.147399	0.175396	0.212312	0.248047	0.259898	0.299503	0.344382	0.39282	0.458663	0.520134	0.610949	0.726349	0.835118	1.02623	1.2648	1.70951	2.38931	3.99703	7.09973	19.7634	79.3878
0	0.0585663	0.0884875	0.119511	0.147405	0.175396	0.212397	0.248047	0.259921	0.299508	0.344496	0.393741	0.458705	0.520351	0.610976	0.727526	0.835174	1.02672	1.2648	1.71092	2.39332	3.99964	7.10298	19.8825	79.589
0	0.0586048	0.0885573	0.119528	0.147411	0.175396	0.212429	0.248047	0.260007	0.299649	0.345031	0.394249	0.458814	0.520365	0.611324	0.727975	0.836145	1.027	1.2648	1.71129	2.39969	3.99964	7.10406	20.0979	79.64
0	0.0586569	0.0885998	0.1196	0.147428	0.175396	0.212453	0.248047	0.260225	0.299777	0.345382	0.394432	0.459235	0.520456	0.611719	0.728161	0.836189	1.02904	1.2648	1.71148	2.40019	4.00732	7.18619	20.2148	79.8146
0	0.0586951	0.088624	0.119638	0.147478	0.175396	0.212525	0.248047	0.260331	0.300129	0.345437	0.394558	0.459579	0.520743	0.61202	0.728317	0.837989	1.02935	1.2648	1.71226	2.40744	4.00907	7.19336	20.9867	79.8513
0	0.058746	0.0886625	0.1197	0.147603	0.175396	0.21264	0.248047	0.260386	0.300178	0.345643	0.394562	0.459904	0.520878	0.613428	0.728454	0.838482	1.03202	1.26818	1.71273	2.41349	4.02096	7.19907	21.0113	79.9669
0	0.0587862	0.0886768	0.119741	0.147624	0.175396	0.212652	0.248047	0.260406	0.300379	0.345728	0.394597	0.459928	0.521559	0.613603	0.729298	0.838522	1.03381	1.26929	1.71285	2.4192	4.03528	7.21045	21.1204	79.9901
0	0.0590415	0.0886854	0.119846	0.147684	0.175441	0.212709	0.248047	0.26043	0.300868	0.346039	0.395054	0.460454	0.52188	0.613817	0.729817	0.838839	1.03402	1.26933	1.71613	2.42006	4.03751	7.21045	21.3126	80.0593
0	0.0590806	0.0887014	0.119873	0.147684	0.175532	0.212818	0.248047	0.260441	0.301116	0.34643	0.395663	0.460609	0.522079	0.613928	0.729899	0.839335	1.03413	1.27016	1.71707	2.42039	4.03791	7.21494	21.4213	93.8457
0	0.0591431	0.0887017	0.119889	0.14774	0.175586	0.213119	0.248047	0.260487	0.301253	0.346644	0.39576	0.460619	0.522117	0.614641	0.730562	0.839486	1.03526	1.27146	1.71877	2.42642	4.03791	7.21592	21.4442	94.6705
0	0.0591936	0.0887415	0.119897	0.147771	0.175658	0.213137	0.248047	0.260628	0.301286	0.346882	0.395933	0.460632	0.522258	0.614908	0.730851	0.8397	1.03808	1.27328	1.7198	2.42682	4.05488	7.27439	21.4442	95.55
0	0.0592434	0.0888082	0.11992	0.147785	0.175775	0.213365	0.248047	0.260688	0.301292	0.346884	0.396488	0.461508	0.522377	0.615062	0.731317	0.839933	1.03826	1.27377	1.72021	2.42979	4.0626	7.34459	21.57
0	0.0592835	0.0891609	0.119974	0.147824	0.176024	0.21339	0.248047	0.260854	0.301432	0.346929	0.396573	0.461743	0.522419	0.616065	0.731654	0.84092	1.03972	1.27459	1.72316	2.44298	4.06827	7.39683	21.6086
0	0.0593276	0.0891791	0.120044	0.14783	0.176066	0.213449	0.248047	0.261034	0.301557	0.347629	0.396763	0.461761	0.522764	0.61616	0.731886	0.841479	1.04042	1.275	1.72406	2.44298	4.09089	7.39995	21.6604
0	0.0594714	0.0892194	0.120121	0.147847	0.176178	0.213487	0.248047	0.261105	0.301621	0.347799	0.396879	0.461797	0.522792	0.616223	0.732511	0.841734	1.041	1.27534	1.72497	2.44298	4.09466	7.41109	21.6611
0	0.059492	0.0892242	0.120138	0.14799	0.176206	0.213567	0.248047	0.261597	0.302005	0.347992	0.397145	0.461843	0.522947	0.61629	0.732696	0.842764	1.04109	1.27594	1.72618	2.44298	4.10487	7.43003	21.6681
0	0.0595294	0.0893509	0.120472	0.148011	0.17622	0.213609	0.248047	0.261599	0.302258	0.348033	0.397209	0.461912	0.523277	0.616385	0.73277	0.843201	1.04111	1.27603	1.72667	2.44298	4.12273	7.44141	21.7745
0	0.0595469	0.0893728	0.120619	0.148026	0.176417	0.213824	0.248047	0.261665	0.30232	0.348084	0.397226	0.461918	0.523338	0.616421	0.733043	0.845124	1.04129	1.2769	1.72745	2.44298	4.15802	7.45932	21.7745
0	0.059641	0.089383	0.120629	0.148164	0.176468	0.213853	0.248047	0.261776	0.302515	0.348114	0.397278	0.462364	0.52343	0.616822	0.733331	0.845233	1.04193	1.27745	1.72745	2.44307	4.15802	7.47672	21.7943
0	0.0596893	0.08941	0.120664	0.148194	0.176551	0.213905	0.248047	0.261852	0.302613	0.348332	0.397785	0.462725	0.523838	0.617502	0.734771	0.846225	1.04215	1.27747	1.72799	2.44501	4.15802	7.49906	21.8296
0	0.0597084	0.0894664	0.120667	0.148219	0.176677	0.213932	0.248047	0.261965	0.302644	0.348774	0.397905	0.463961	0.523999	0.618137	0.734904	0.846443	1.04344	1.27858	1.72966	2.44654	4.17174	7.53809	21.9486
0	0.0597337	0.0894671	0.120747	0.148299	0.17669	0.213943	0.248047	0.261968	0.302859	0.348928	0.398022	0.464032	0.524013	0.618137	0.735093	0.847954	1.04404	1.27895	1.73035	2.44724	4.179	7.54246	21.96
0	0.0597376	0.089519	0.12076	0.148318	0.176726	0.214106	0.248047	0.262046	0.302868	0.349004	0.398088	0.464617	0.524191	0.61827	0.735194	0.848002	1.04517	1.27916	1.73072	2.449	4.18008	7.55627	22.0146
0	0.0598103	0.089548	0.120765	0.148339	0.176789	0.214107	0.248047	0.262057	0.302868	0.349094	0.398596	0.464645	0.52481	0.618791	0.735483	0.848334	1.04629	1.28029	1.73082	2.45288	4.18027	7.56645	22.0146
0	0.0598302	0.0896356	0.12102	0.148373	0.176789	0.214147	0.248047	0.262147	0.303083	0.349103	0.398603	0.465007	0.524866	0.619127	0.735599	0.848546	1.04711	1.28109	1.73221	2.45554	4.18215	7.57254	22.0313
0	0.0599232	0.0896796	0.121138	0.148407	0.176967	0.214201	0.248047	0.262272	0.303268	0.349146	0.398688	0.465223	0.524877	0.619257	0.735725	0.849505	1.04714	1.28277	1.73241	2.45554	4.18359	7.64129	22.0337
0	0.0599259	0.0897561	0.121154	0.148576	0.176974	0.214247	0.248047	0.262547	0.303384	0.349396	0.398946	0.465562	0.524904	0.619357	0.735771	0.850393	1.04775	1.28352	1.7332	2.45554	4.20364	7.65432	22.0341
0	0.0599459	0.0897711	0.121161	0.148596	0.177168	0.214303	0.248047	0.262644	0.303684	0.349503	0.399032	0.465697	0.525151	0.619974	0.736075	0.850524	1.04873	1.28395	1.73412	2.46196	4.2095	7.65738	22.0558
0	0.059965	0.0897807	0.121184	0.148597	0.177349	0.214313	0.248047	0.262817	0.303777	0.349646	0.399043	0.466106	0.525357	0.620117	0.736361	0.850952	1.04967	1.28466	1.7362	2.46768	4.2095	7.6614	22.1822
0	0.0599812	0.0898308	0.121184	0.148687	0.177356	0.214361	0.248047	0.262971	0.303792	0.3498	0.399045	0.466354	0.52546	0.620117	0.736564	0.852325	1.05089	1.28563	1.73633	2.48047	4.2095	7.6743	22.2783
0	0.0599887	0.0898344	0.121224	0.148692	0.177411	0.214439	0.248047	0.263015	0.303803	0.349959	0.399121	0.46646	0.525726	0.620117	0.737186	0.852857	1.05096	1.28782	1.73633	2.48047	4.2168	7.68945	22.3311
0	0.0600029	0.0898475	0.121257	0.148694	0.177676	0.214868	0.248047	0.26305	0.304171	0.350011	0.399132	0.466519	0.526166	0.620117	0.737768	0.852976	1.05121	1.28818	1.73633	2.48047	4.2168	7.69345	22.3586
0	0.0601691	0.0899201	0.121295	0.148695	0.177907	0.214944	0.248047	0.263163	0.304247	0.350125	0.399323	0.466605	0.526187	0.620117	0.738536	0.853592	1.05123	1.28888	1.73633	2.48047	4.2168	7.70828	22.589
0	0.0602153	0.090011	0.121342	0.148962	0.178404	0.215053	0.248047	0.263342	0.304309	0.350187	0.399656	0.466705	0.526187	0.620117	0.738896	0.853734	1.05124	1.28932	1.73633	2.48047	4.2168	7.71043	22.6258
0.000277325	0.0602393	0.0900179	0.121433	0.149132	0.178476	0.215091	0.248047	0.263401	0.304356	0.350201	0.399938	0.466938	0.526492	0.620117	0.738951	0.854726	1.05124	1.28962	1.73633	2.48047	4.21684	7.73953	22.7346
[truncated: 28,753 more rows]
