# Supplementary material for: Long-term intravital imaging of the multicolor-coded tumor microenvironment during combination immunotherapy
Source: eLife. 2016 Nov 18;5:e14756. doi: 10.7554/eLife.14756 (PMC5173323; doi:10.7554/eLife.14756)
Supplement: Figure 5—source data 3. — DOI: http://dx.doi.org/10.7554/eLife.14756.038 [file elife-14756-fig5-data3.xls]

## Sheet: displacement(um）
0	0	0	0	0	0	0	0	0	0	0	0	0	0	0	0	0.350791	0.194719	0	0	0.288367	0.248047	0.0990552	0.350791	0	0	0	0.496094	0.894346	1.75396
0	0	0	0	0	0	0	0.101953	0	0	0	0	0.101953	0.203906	0	0.248047	0.418265	0.203906	0.146845	0	0.350791	0.350791	0.350791	0.455948	0.248047	0.248047	0.248047	0.496094	1.02272	2.48047
0	0	0	0	0	0	0	0.101953	0	0	0	0	0.186483	0.203906	0.196702	0.248047	0.455948	0.248047	0.203906	0.203906	0.516777	0.391691	0.350791	0.487681	0.407813	0.248047	0.496094	0.784393	1.1093	3.50791
0	0	0	0	0	0	0	0.101953	0	0	0	0.101953	0.194518	0.203906	0.203906	0.248047	0.496094	0.248047	0.248047	0.203906	0.55465	0.496094	0.55465	0.496094	0.55465	0.455948	0.496094	1.12575	1.24023	3.7207
0	0	0	0	0	0	0	0.144183	0	0	0	0.160587	0.20116	0.230008	0.248047	0.288367	0.523661	0.248047	0.248047	0.248047	0.784393	0.55465	0.55465	0.55465	0.611719	0.496094	0.701583	1.17564	1.24023	3.92197
0	0	0	0	0	0	0	0.203906	0	0.165618	0	0.248047	0.203906	0.248047	0.248047	0.288367	0.55465	0.311877	0.248047	0.350791	0.784393	0.55465	0.55465	0.55465	0.701583	0.496094	0.744141	1.24023	1.44635	3.99055
0	0	0	0	0	0	0	0.203906	0	0.203906	0	0.248047	0.203906	0.248047	0.273728	0.324592	0.55465	0.350791	0.248047	0.350791	0.784393	0.55465	0.611719	0.611719	0.701583	0.55465	0.744141	1.24023	1.50881	4.47173
0	0	0	0	0	0	0	0.203906	0	0.248047	0	0.248047	0.248047	0.289361	0.287405	0.350791	0.55465	0.350791	0.350791	0.481663	0.822736	0.701583	0.685777	0.701583	0.784393	0.55465	0.894346	1.24023	1.88907	5.11362
0	0	0	0	0	0	0	0.203906	0.0920806	0.248047	0.101953	0.248047	0.248047	0.290908	0.288367	0.350791	0.611719	0.455948	0.350791	0.496094	0.894346	0.701583	0.701583	0.701583	0.894346	0.55465	0.911896	1.25839	1.88907	5.26187
0	0	0	0	0	0	0	0.227974	0.101953	0.248047	0.165618	0.257302	0.248047	0.348946	0.290908	0.455948	0.644808	0.496094	0.356954	0.55465	0.894346	0.744141	0.701583	0.701583	0.894346	0.644808	1.01953	1.2648	1.99289	5.74201
0	0	0	0	0	0	0	0.248047	0.101953	0.248047	0.203906	0.288367	0.254538	0.350791	0.350791	0.455948	0.658725	0.513413	0.496094	0.55465	0.894346	0.784393	0.784393	0.735194	0.894346	0.701583	1.02272	1.33577	2.48047	5.94484
0	0	0	0	0	0	0.0310485	0.248047	0.144183	0.248047	0.203906	0.29326	0.276599	0.369026	0.394859	0.496094	0.744141	0.55465	0.496094	0.55465	0.911896	0.784393	0.894346	0.803407	0.911896	0.701583	1.05319	1.40317	2.48047	6.34555
0	0	0	0	0	0.120082	0.101953	0.248047	0.144183	0.248047	0.203906	0.322404	0.289557	0.425913	0.407813	0.510132	0.744141	0.55465	0.496094	0.55465	0.992188	0.784393	0.911896	0.832535	0.992188	0.701583	1.1093	1.49737	2.67155	6.44808
0	0	0	0	0	0.144183	0.101953	0.248047	0.160877	0.248047	0.227974	0.322404	0.322404	0.455948	0.421699	0.55465	0.784393	0.701583	0.496094	0.644808	1.01953	0.894346	1.01953	0.879845	0.992188	0.735194	1.24023	1.51973	2.7044	8.68164
0	0	0	0	0	0.144183	0.101953	0.248047	0.203906	0.248047	0.248047	0.350791	0.32489	0.455948	0.496094	0.55465	0.784393	0.752491	0.499703	0.744141	1.02272	0.894346	1.05237	0.894346	0.992188	0.735194	1.27535	1.66395	2.73446	8.68164
0	0	0	0	0	0.151895	0.140599	0.248047	0.203906	0.248047	0.248047	0.350791	0.350791	0.455948	0.496094	0.55465	0.784393	0.776452	0.519128	0.784393	1.05237	0.911896	1.1093	0.894346	1.02272	0.735194	1.28962	1.75256	3.06817	8.76978
0	0	0	0	0	0.163423	0.144183	0.248047	0.203906	0.248047	0.248047	0.350791	0.359222	0.455948	0.496094	0.55465	0.784393	0.784393	0.55465	0.784393	1.09807	0.911896	1.1093	0.894346	1.02272	0.735194	1.36013	1.75396	3.18926	9.23225
0	0	0	0	0	0.165551	0.203906	0.248047	0.248047	0.248047	0.248047	0.350791	0.408295	0.496094	0.546168	0.55465	0.784393	0.842843	0.55465	0.784393	1.09807	1.02272	1.1093	0.915225	1.02272	0.744141	1.38179	1.75396	3.22461	9.68654
0	0	0	0	0	0.166994	0.203906	0.248047	0.248047	0.248047	0.248047	0.350791	0.496094	0.496094	0.55465	0.55465	0.815625	0.911896	0.576734	0.894346	1.1093	1.02272	1.1093	0.992188	1.03972	0.784393	1.42947	1.80581	3.45489	9.68654
0	0	0	0	0	0.203893	0.217907	0.248047	0.248047	0.248047	0.248047	0.38456	0.496094	0.496094	0.55465	0.639479	0.874432	0.911896	0.578056	0.894346	1.24023	1.02272	1.24023	1.02272	1.18897	0.784393	1.44635	2.11931	3.4815	9.99909
0	0	0	0	0	0.203906	0.227974	0.248047	0.248047	0.288367	0.248047	0.388792	0.496094	0.528126	0.55465	0.644808	0.930515	0.936219	0.701583	0.894346	1.24023	1.05237	1.24023	1.02272	1.24023	0.840727	1.55883	2.11931	3.57763	11.1515
0	0	0	0	0	0.203906	0.227974	0.248047	0.248047	0.288367	0.248047	0.440606	0.496094	0.55465	0.55465	0.644808	0.992188	0.992188	0.701583	0.937248	1.24023	1.09807	1.24023	1.09288	1.24023	0.894346	1.58827	2.13805	3.65473	11.2308
0	0	0	0	0	0.203906	0.227974	0.248047	0.248047	0.288367	0.248047	0.455948	0.519861	0.55465	0.55465	0.644808	0.992188	0.992188	0.744141	0.992188	1.2648	1.1093	1.24023	1.1093	1.2648	1.01953	1.65217	2.23242	3.66237	11.9333
0	0	0	0	0.0857586	0.227974	0.247096	0.248047	0.248047	0.288367	0.248047	0.49195	0.525125	0.55465	0.55465	0.695198	1.01224	0.994184	0.744141	1.01953	1.28053	1.1093	1.24023	1.1093	1.33577	1.02272	1.68145	2.24616	3.66237	11.9456
0	0	0	0	0.101953	0.227974	0.248047	0.248047	0.248047	0.335325	0.248047	0.496094	0.549034	0.55465	0.55465	0.701583	1.01953	1.00835	0.784393	1.02272	1.28319	1.1093	1.2561	1.15347	1.33577	1.24023	1.68145	2.33373	3.87462	12.4023
0	0	0	0	0.101953	0.237702	0.248047	0.248047	0.305859	0.340163	0.248047	0.496094	0.55465	0.55465	0.55465	0.715352	1.01953	1.02272	0.784393	1.08192	1.28962	1.14627	1.2648	1.24023	1.36784	1.28962	1.70659	2.44687	3.92197	12.769
0	0	0	0	0.101953	0.238953	0.248047	0.248047	0.305859	0.350791	0.248047	0.498658	0.55465	0.55465	0.576734	0.721194	1.02272	1.02272	0.784393	1.09807	1.33577	1.18897	1.2648	1.2648	1.44635	1.33577	1.70929	2.53142	3.97649	13.2181
0	0	0	0.0561959	0.101953	0.242305	0.248047	0.248047	0.31934	0.350791	0.248047	0.502603	0.55465	0.55465	0.611719	0.725946	1.02272	1.02272	0.800177	1.1278	1.40317	1.24023	1.33577	1.28962	1.47039	1.33577	1.73633	2.58288	4.00732	14.1408
0	0	0	0.0764211	0.101953	0.248047	0.248047	0.248047	0.350791	0.350791	0.288367	0.509766	0.55465	0.55465	0.617452	0.735194	1.02272	1.05237	0.821972	1.1509	1.44635	1.24023	1.34394	1.33577	1.48323	1.40317	1.75396	2.63677	4.28688	14.4635
0	0	0	0.0860831	0.102837	0.248047	0.248047	0.248047	0.350791	0.350791	0.322404	0.509766	0.55465	0.576734	0.644808	0.735194	1.02272	1.09807	0.870654	1.20423	1.44635	1.2648	1.40317	1.38779	1.48828	1.41333	1.78117	2.67155	4.33905	15.5401
0	0	0	0.08754	0.112833	0.248047	0.248047	0.248047	0.350791	0.350791	0.340163	0.548499	0.55465	0.611719	0.644808	0.744141	1.04558	1.1093	0.894346	1.24023	1.47039	1.30569	1.40317	1.42242	1.5529	1.44725	1.87992	2.73977	4.37805	15.8827
0	0	0	0.101953	0.144183	0.248047	0.248047	0.288367	0.350791	0.350791	0.350791	0.550585	0.55465	0.611719	0.644808	0.753811	1.05187	1.1093	0.894346	1.24023	1.5045	1.33672	1.40438	1.43831	1.56879	1.45773	1.93731	2.91949	4.3954	16.123
0	0	0	0.101953	0.144183	0.248047	0.248047	0.288367	0.350791	0.350791	0.350791	0.55465	0.55465	0.644808	0.682841	0.784393	1.05237	1.1093	0.894346	1.24023	1.50881	1.40317	1.44183	1.44635	1.56879	1.50881	1.93731	2.91949	4.49232	16.6856
0	0	0	0.101953	0.144183	0.248047	0.248047	0.288367	0.350791	0.350791	0.350791	0.55465	0.576734	0.644808	0.697804	0.784393	1.0604	1.12611	0.894346	1.24031	1.50881	1.44183	1.4458	1.48828	1.6562	1.57457	2.01392	3.10581	4.52934	16.6856
0	0	0	0.101953	0.144183	0.248047	0.248047	0.288367	0.350791	0.367597	0.350791	0.55465	0.576734	0.663807	0.701583	0.784393	1.09807	1.18897	0.894346	1.2648	1.56879	1.44635	1.50881	1.50881	1.66395	1.80581	2.04545	3.13757	4.57376	17.2745
0	0	0	0.107508	0.156366	0.248047	0.248047	0.288367	0.350791	0.367597	0.350791	0.55465	0.576734	0.682841	0.708416	0.784393	1.09807	1.22203	0.894346	1.2648	1.56879	1.48828	1.55876	1.56879	1.68655	1.82379	2.05572	3.17655	4.65425	17.332
0	0	0	0.119055	0.175396	0.248047	0.248047	0.290545	0.407812	0.367597	0.350791	0.55465	0.583437	0.701583	0.735194	0.784393	1.1093	1.24023	0.894346	1.30564	1.56879	1.48828	1.56879	1.58827	1.73633	1.82586	2.10475	3.17655	4.68014	17.4075
0	0	0	0.124663	0.195781	0.248047	0.248047	0.305859	0.407813	0.407813	0.350791	0.55465	0.590398	0.717758	0.737435	0.815625	1.1093	1.24023	0.918591	1.30564	1.56879	1.50881	1.63125	1.6031	1.74605	1.87992	2.19614	3.22461	4.68014	17.7575
0	0	0	0.144183	0.198378	0.248047	0.248047	0.322404	0.414752	0.423705	0.350791	0.55465	0.594484	0.735194	0.744141	0.840727	1.1093	1.24023	0.986838	1.32749	1.59256	1.50881	1.66395	1.66395	1.75396	1.93731	2.23242	3.26255	4.73893	18.3013
0	0	0	0.150243	0.202777	0.248047	0.248047	0.322404	0.420364	0.429573	0.350791	0.55465	0.607169	0.74223	0.744141	0.894346	1.1093	1.24023	0.992188	1.33577	1.64394	1.51909	1.68611	1.66395	1.78869	1.93731	2.48047	3.3279	4.8162	18.3118
0	0	0	0.150459	0.203906	0.248047	0.248047	0.350791	0.420364	0.451002	0.350791	0.55465	0.644808	0.744141	0.764729	0.894346	1.1268	1.24023	1.02272	1.33577	1.66395	1.53165	1.73633	1.69745	1.79345	1.94002	2.53111	3.33713	4.95645	19.3731
0	0	0	0.168614	0.203906	0.248047	0.248047	0.350791	0.420364	0.455948	0.350791	0.576734	0.644808	0.744141	0.784393	0.894346	1.18111	1.24023	1.02272	1.33577	1.66395	1.56879	1.75396	1.7302	1.84645	1.98438	2.55289	3.40564	4.96094	19.9982
0	0	0	0.179616	0.232927	0.248047	0.288367	0.350791	0.440158	0.455948	0.350791	0.587175	0.644808	0.744141	0.784393	0.894346	1.18897	1.24023	1.02272	1.33577	1.73309	1.56879	1.75396	1.75396	1.88726	1.99982	2.55494	3.41544	5.21059	20.1896
0	0	0	0.181274	0.248047	0.248047	0.305354	0.350791	0.455948	0.455948	0.407813	0.590244	0.644808	0.760134	0.784393	0.894346	1.22344	1.24031	1.09541	1.36637	1.73633	1.58827	1.75396	1.75396	1.88907	1.99982	2.58969	3.41809	5.21821	20.3414
0	0	0	0.203906	0.248047	0.248047	0.305859	0.350791	0.496094	0.47735	0.469981	0.591091	0.644808	0.784393	0.784393	0.895604	1.24023	1.26021	1.1093	1.44635	1.73633	1.58827	1.75407	1.75396	1.89087	1.99982	2.65861	3.45489	5.32069	21.2294
0	0	0	0.203906	0.248047	0.248047	0.308315	0.350791	0.496094	0.496094	0.47735	0.598633	0.644808	0.784393	0.815625	0.899032	1.24023	1.2648	1.15347	1.48453	1.75396	1.63275	1.78869	1.75396	1.90761	1.99982	2.67155	3.48888	5.52944	21.6598
0	0	0	0.203906	0.248047	0.248047	0.322404	0.350791	0.496094	0.496094	0.479267	0.611719	0.644808	0.784393	0.840727	0.911896	1.24023	1.2648	1.15347	1.48828	1.75396	1.68145	1.78869	1.78701	1.91058	2.05763	2.72852	3.50791	5.70459	22.0817
0	0	0	0.203906	0.248047	0.248047	0.322404	0.350791	0.496094	0.496094	0.483636	0.61207	0.701583	0.784393	0.840727	0.916936	1.24023	1.28507	1.18397	1.48828	1.75825	1.73633	1.78869	1.80581	1.92365	2.11718	2.73977	3.50791	5.79375	22.3586
0	0	0	0.203906	0.248047	0.248047	0.350791	0.350791	0.496094	0.496094	0.490199	0.627938	0.701583	0.784393	0.840727	0.957768	1.24031	1.28962	1.24023	1.50881	1.76785	1.75396	1.84645	1.86083	1.93442	2.12253	2.77325	3.56107	5.86937	22.5529
0	0	0.0428483	0.203906	0.248047	0.248047	0.350791	0.369855	0.496094	0.496094	0.496094	0.636124	0.701583	0.800177	0.865101	0.968992	1.24031	1.28962	1.33577	1.50881	1.7965	1.75407	1.8873	1.87992	2.00538	2.20099	2.77325	3.72828	5.94773	23.2936
0	0	0.0568012	0.203906	0.248047	0.248047	0.350791	0.407813	0.496094	0.496094	0.496094	0.644808	0.717758	0.809385	0.865101	0.992188	1.2648	1.32347	1.33577	1.50881	1.80581	1.75407	1.88974	1.88907	2.00824	2.20558	2.78538	3.75363	5.99706	23.3019
0	0	0.0817451	0.204491	0.248047	0.248047	0.350791	0.407813	0.496094	0.496094	0.496094	0.650207	0.720917	0.840727	0.879733	1.00535	1.2648	1.33577	1.33577	1.56084	1.86609	1.76386	1.92365	1.98381	2.03906	2.2186	2.82817	3.77814	6.08311	23.3019
0	0	0.0827756	0.204592	0.248047	0.248047	0.350791	0.413178	0.496094	0.496094	0.496094	0.679691	0.730759	0.840727	0.894346	1.02272	1.2648	1.33577	1.36784	1.56879	1.90108	1.76647	1.93327	1.99982	2.04923	2.2351	2.83857	3.79439	6.20157	24.6179
0	0	0.08507	0.207547	0.248047	0.248047	0.350791	0.455948	0.496094	0.496094	0.496094	0.701583	0.744141	0.84369	0.894346	1.02272	1.27595	1.33577	1.36784	1.56879	1.91794	1.78869	1.93731	1.99982	2.07655	2.28688	2.90331	3.85072	6.20613	25.1128
0	0	0.101953	0.225259	0.248047	0.248047	0.350791	0.455948	0.496094	0.509766	0.496094	0.701583	0.744141	0.865101	0.894346	1.02272	1.28962	1.36784	1.38732	1.59256	1.93442	1.80581	1.93731	2.00815	2.08463	2.28688	2.94366	3.85072	6.21161	25.1128
0	0	0.101953	0.227974	0.248047	0.248047	0.350791	0.455948	0.496094	0.509766	0.509766	0.701583	0.744141	0.874835	0.894346	1.02272	1.28962	1.38671	1.40317	1.61673	1.93731	1.80581	1.97269	2.01857	2.11931	2.36541	2.97656	3.96875	6.25497	26.5422
0	0	0.101953	0.227974	0.248047	0.248047	0.350791	0.455948	0.509766	0.519861	0.519861	0.701583	0.744141	0.877034	0.894346	1.02272	1.29293	1.40317	1.40317	1.66395	1.93731	1.87992	1.98438	2.01857	2.11931	2.38922	2.99716	3.99964	6.45399	28.2817
0	0	0.101953	0.232676	0.248047	0.258025	0.350791	0.496094	0.509766	0.519861	0.519861	0.703923	0.784393	0.894346	0.894346	1.03972	1.30564	1.40317	1.40317	1.69689	1.93731	1.92686	1.99982	2.03906	2.13378	2.4404	2.99716	4.00732	7.17159	28.336
0	0	0.101953	0.233841	0.248047	0.259351	0.350791	0.496094	0.509766	0.519861	0.519861	0.712646	0.784393	0.894346	0.894346	1.03972	1.33577	1.42734	1.44183	1.6991	1.99982	1.93731	2.02576	2.04545	2.18311	2.45554	3.04059	4.02166	7.21045	28.8471
0	0	0.101953	0.248047	0.248047	0.288367	0.350791	0.496094	0.519861	0.549034	0.55465	0.713672	0.784393	0.894346	0.894346	1.05203	1.33577	1.44183	1.44635	1.73018	1.99982	1.93731	2.08564	2.10475	2.19751	2.45554	3.10802	4.03791	7.47852	29.0331
0	0	0.101953	0.248047	0.248047	0.288367	0.350791	0.496094	0.519861	0.549034	0.55465	0.71977	0.840727	0.894346	0.894346	1.05237	1.36022	1.44183	1.44635	1.73633	2.00782	1.9542	2.11931	2.10475	2.23242	2.55721	3.11249	4.10591	7.83216	29.4017
0	0	0.101953	0.248047	0.248047	0.288367	0.367597	0.496094	0.549034	0.55465	0.55465	0.732575	0.840727	0.894346	0.894346	1.05237	1.3696	1.44183	1.44635	1.73633	2.02989	1.98438	2.13378	2.11931	2.24616	2.58969	3.17655	4.11718	8.03381	29.8173
0	0	0.101953	0.248047	0.248047	0.288367	0.367597	0.496094	0.55465	0.55465	0.55465	0.735194	0.877034	0.894346	0.894346	1.05237	1.37263	1.44635	1.45305	1.74218	2.03539	1.99982	2.20558	2.11931	2.28688	2.63056	3.17655	4.15802	8.24546	29.9973
0	0	0.101953	0.248047	0.248047	0.288367	0.367597	0.496094	0.55465	0.55465	0.55465	0.744141	0.894346	0.894346	0.894346	1.05237	1.38671	1.44635	1.47039	1.75396	2.04012	2.02222	2.20809	2.12884	2.28688	2.63677	3.20214	4.2168	8.26261	30.2017
0	0	0.104253	0.248047	0.248047	0.305859	0.407812	0.496094	0.55465	0.55465	0.55465	0.744141	0.894346	0.894346	0.900826	1.05237	1.40317	1.44635	1.48828	1.75396	2.04353	2.03906	2.27974	2.13378	2.32106	2.67155	3.22461	4.22409	8.5243	32.8369
0	0	0.144183	0.248047	0.248047	0.305859	0.407812	0.496094	0.55465	0.55465	0.55465	0.768659	0.894346	0.908989	0.937248	1.05237	1.44183	1.44635	1.50881	1.75396	2.04545	2.04545	2.28688	2.19296	2.33399	2.67285	3.22461	4.24588	8.56391	33.0238
0	0	0.144183	0.248047	0.248047	0.305859	0.407813	0.496094	0.55465	0.55465	0.55465	0.784393	0.894346	0.911896	0.939961	1.08022	1.44183	1.46311	1.51564	1.78869	2.04824	2.04874	2.28688	2.24315	2.34007	2.70938	3.23414	4.28195	8.68164	33.3252
0	0	0.144183	0.248047	0.248047	0.319427	0.407813	0.509766	0.55465	0.576734	0.55465	0.784393	0.894346	0.912119	0.98401	1.08176	1.44183	1.46896	1.5529	1.78869	2.11931	2.07335	2.28776	2.24616	2.34007	2.76806	3.3738	4.33195	8.71347	33.3943
0	0	0.144183	0.248047	0.248047	0.321203	0.407813	0.509766	0.55465	0.576734	0.55465	0.784393	0.894346	0.912392	0.989159	1.08662	1.44183	1.47039	1.56879	1.83516	2.14029	2.10475	2.29874	2.24616	2.35318	2.77325	3.3738	4.33195	8.76978	33.5093
0	0	0.144183	0.248047	0.248047	0.322404	0.4099	0.519861	0.55465	0.592	0.55465	0.784393	0.89568	0.923225	0.992188	1.09807	1.44183	1.47039	1.56879	1.87791	2.15753	2.10475	2.32489	2.28688	2.38666	2.80633	3.3738	4.41635	8.96064	34.3032
0	0	0.145388	0.248047	0.248047	0.322404	0.420364	0.519861	0.55465	0.594484	0.557824	0.784393	0.900163	0.923443	0.992188	1.1093	1.44635	1.48828	1.56879	1.87992	2.21178	2.1157	2.33927	2.28688	2.42809	2.81367	3.40396	4.47173	8.98464	35.2541
0	0	0.158899	0.248047	0.248047	0.322404	0.420364	0.549034	0.55465	0.594484	0.576734	0.784393	0.91456	0.926101	1.00351	1.1093	1.44635	1.49274	1.58827	1.87992	2.2186	2.13378	2.34007	2.37794	2.44298	2.82461	3.4815	4.52643	9.18109	35.5149
0	0	0.159998	0.248047	0.248047	0.33303	0.420364	0.549034	0.55465	0.594484	0.611719	0.784393	0.923443	0.939961	1.00613	1.1093	1.44699	1.4969	1.58827	1.88907	2.2186	2.2186	2.35318	2.38185	2.45554	2.82817	3.50791	4.55354	9.29762	36.9997
0	0	0.169544	0.248047	0.248047	0.350791	0.43255	0.549145	0.55465	0.599061	0.611719	0.784393	0.939961	0.961824	1.00834	1.13058	1.45316	1.49873	1.59256	1.88907	2.2186	2.24616	2.47335	2.3917	2.46687	2.82817	3.55149	4.59576	9.29956	37.5606
0	0	0.173068	0.248047	0.248047	0.350791	0.43255	0.55465	0.55465	0.600664	0.620157	0.796128	0.939961	0.961824	1.01953	1.15347	1.47856	1.51288	1.64394	1.88907	2.21944	2.25617	2.48047	2.4044	2.48047	2.83276	3.55149	4.61394	9.3192	39.5516
0	0	0.175396	0.248047	0.248047	0.350791	0.455948	0.55465	0.55465	0.611719	0.620157	0.801537	0.939961	0.961824	1.01953	1.15347	1.48446	1.54283	1.65968	1.88907	2.23242	2.28688	2.48047	2.45536	2.52959	2.85165	3.5669	4.6339	9.32076	40.1778
0	0	0.190536	0.248047	0.248047	0.350791	0.455948	0.55465	0.55465	0.611719	0.622411	0.811067	0.939961	0.973013	1.01953	1.18897	1.48446	1.54469	1.66395	1.88907	2.24616	2.28688	2.48047	2.45554	2.52959	2.90331	3.68748	4.65084	9.3767	40.626
0	0	0.196874	0.248047	0.248047	0.350791	0.455948	0.55465	0.55465	0.644808	0.636124	0.820687	0.961824	0.992188	1.02272	1.18897	1.48828	1.5529	1.66395	1.88907	2.24616	2.33317	2.48047	2.48047	2.55494	2.95299	3.68748	4.68014	9.40086	43.8489
0	0	0.198261	0.248047	0.248047	0.350791	0.455948	0.55465	0.55465	0.644808	0.644808	0.829024	0.967212	0.992188	1.02272	1.18897	1.48828	1.56879	1.66395	1.8994	2.24616	2.34007	2.48047	2.48047	2.58969	2.97656	3.75363	4.69427	9.40625	44.7173
0	0	0.203906	0.248047	0.248047	0.350791	0.455948	0.55465	0.55465	0.652819	0.653407	0.840727	0.992188	0.992188	1.02272	1.19624	1.4897	1.58827	1.68081	1.93731	2.24616	2.37757	2.49784	2.49284	2.63677	2.97656	3.79439	4.71289	9.64835	47.1941
0	0	0.203906	0.248047	0.248047	0.350791	0.489559	0.55465	0.55465	0.652819	0.688819	0.840727	0.992188	0.992188	1.02272	1.19897	1.49041	1.58827	1.74218	1.93731	2.28688	2.37831	2.51098	2.49284	2.67155	2.97656	3.85072	4.74274	9.68654	58.8332
0	0	0.203906	0.248047	0.248047	0.350791	0.494833	0.55465	0.55465	0.652819	0.701583	0.840727	0.992188	0.998811	1.02462	1.22344	1.49083	1.58827	1.75396	1.99982	2.28688	2.40972	2.52959	2.51059	2.67155	2.99716	3.85072	4.76482	9.76246	72.7948
0	0	0.203906	0.248047	0.248047	0.350791	0.496094	0.55465	0.55465	0.675572	0.701583	0.840727	0.992188	1.01859	1.03023	1.22344	1.49148	1.58827	1.75396	1.99982	2.30694	2.44298	2.52959	2.52959	2.67155	2.99716	3.8587	4.87335	9.8378
0	0	0.203906	0.248047	0.248047	0.350791	0.496094	0.55465	0.55465	0.677586	0.701583	0.888735	0.992646	1.01953	1.03972	1.22344	1.50881	1.59256	1.75407	2.00824	2.32489	2.44688	2.5538	2.5538	2.6727	3.01762	3.90039	4.96094	9.90118
0	0	0.203906	0.248047	0.248047	0.350791	0.496094	0.55465	0.55465	0.699782	0.701583	0.894346	0.998811	1.02272	1.03972	1.22768	1.50881	1.61021	1.75407	2.0188	2.35318	2.47562	2.58969	2.5538	2.73977	3.0278	3.92197	4.96713	9.99909
0	0	0.203906	0.248047	0.248047	0.350791	0.496094	0.55465	0.557711	0.701583	0.704196	0.894346	1.00583	1.02462	1.03972	1.22773	1.50881	1.63829	1.78869	2.03836	2.35318	2.48047	2.58969	2.5538	2.75983	3.05342	3.96875	4.98568	10.0944
0	0	0.20594	0.248047	0.248047	0.350791	0.496094	0.55465	0.576734	0.701583	0.720917	0.894346	1.01531	1.03692	1.05237	1.24023	1.50881	1.64394	1.78869	2.03906	2.35318	2.48047	2.58969	2.58969	2.77325	3.10802	3.9895	5.01166	10.0971
0	0	0.21381	0.248047	0.248047	0.350791	0.496094	0.55465	0.594484	0.701583	0.720917	0.894346	1.01953	1.03972	1.05237	1.24023	1.50881	1.65805	1.79763	2.04545	2.43776	2.49284	2.63677	2.67155	2.77325	3.17614	3.99964	5.17937	10.1607
0	0	0.215644	0.248047	0.248047	0.350791	0.496094	0.55465	0.594484	0.701583	0.731263	0.894346	1.01953	1.05096	1.05237	1.24023	1.50881	1.66395	1.80581	2.10475	2.48047	2.52959	2.63677	2.68304	2.77325	3.23414	3.99964	5.17937	10.526
0	0	0.220325	0.248047	0.248047	0.350791	0.496094	0.55465	0.594484	0.701583	0.74223	0.894346	1.01953	1.05237	1.09165	1.24023	1.5293	1.66395	1.83799	2.10475	2.48047	2.5538	2.63677	2.68304	2.77325	3.23414	4.03791	5.2622	10.6223
0	0	0.227974	0.248047	0.248047	0.350791	0.496094	0.55465	0.601562	0.701583	0.74223	0.894346	1.02272	1.05237	1.09807	1.24023	1.53102	1.69721	1.84645	2.11931	2.48047	2.58969	2.67155	2.70836	2.80633	3.26255	4.03791	5.30264	10.6545
0	0	0.227974	0.248047	0.248047	0.350791	0.496094	0.55465	0.611719	0.701583	0.74223	0.894346	1.02272	1.06555	1.09807	1.24023	1.53269	1.70007	1.84645	2.13378	2.48047	2.59429	2.67155	2.77325	2.82817	3.27401	4.09089	5.40988	10.849
0	0	0.227974	0.248047	0.248047	0.350791	0.496094	0.55465	0.611719	0.701583	0.744141	0.894346	1.02272	1.09444	1.09907	1.24023	1.5529	1.72355	1.87122	2.14486	2.48063	2.61127	2.68848	2.77325	2.82817	3.28789	4.22409	5.49785	10.8959
0	0.0252366	0.227974	0.248047	0.248047	0.350791	0.496094	0.55465	0.611719	0.713672	0.744141	0.894346	1.02272	1.09496	1.1093	1.24031	1.5529	1.7362	1.87992	2.23242	2.52959	2.6618	2.72852	2.77325	2.84142	3.3279	4.22409	5.625	11.1069
0	0.0423209	0.229958	0.248047	0.249038	0.350791	0.496094	0.55465	0.623483	0.719662	0.744141	0.911896	1.03455	1.09807	1.1093	1.24031	1.5684	1.73633	1.87992	2.24193	2.52959	2.71317	2.73977	2.77325	2.8927	3.45489	4.24588	5.625	11.1118
0	0.0481403	0.235811	0.248047	0.251363	0.367597	0.509766	0.55465	0.644808	0.720917	0.744141	0.93059	1.03972	1.09807	1.1093	1.2648	1.56879	1.74218	1.88907	2.24616	2.52959	2.73699	2.74328	2.77342	2.90331	3.4604	4.30141	5.64476	11.2061
0	0.0486997	0.238628	0.248047	0.259327	0.367597	0.509766	0.55465	0.644808	0.726303	0.744141	0.935379	1.03972	1.09807	1.1093	1.2648	1.56879	1.75396	1.89818	2.24616	2.5538	2.73977	2.75306	2.81125	2.90331	3.4815	4.33195	5.69556	11.2482
0	0.0525007	0.242818	0.248047	0.264799	0.367597	0.519861	0.55465	0.652819	0.744141	0.77372	0.935938	1.03972	1.10367	1.1093	1.2648	1.56879	1.75396	1.90192	2.24616	2.55494	2.77325	2.75683	2.82817	2.91585	3.50791	4.33195	5.71302	11.3311
0	0.0652374	0.248047	0.248047	0.266362	0.367597	0.519861	0.55465	0.652819	0.744141	0.779948	0.939961	1.03972	1.1093	1.11859	1.2648	1.56879	1.75396	1.91267	2.24616	2.58969	2.82817	2.77325	2.82817	2.99716	3.50791	4.33195	5.72219	11.4102
0	0.0685167	0.248047	0.248047	0.272649	0.38208	0.535975	0.556421	0.652819	0.744141	0.783302	0.939961	1.04755	1.1093	1.11913	1.27085	1.56879	1.75396	1.9232	2.24616	2.58969	2.82817	2.77325	2.82817	3.0278	3.52647	4.33195	5.74567	11.4775
0	0.069827	0.248047	0.248047	0.277325	0.389998	0.539133	0.557887	0.652819	0.744141	0.784393	0.948604	1.04861	1.1093	1.1395	1.28962	1.56879	1.75396	1.92365	2.24616	2.62689	2.82817	2.77325	2.82817	3.03011	3.61162	4.34866	5.83899	11.5028
0	0.069827	0.248047	0.248047	0.277325	0.391581	0.549034	0.576734	0.652819	0.744141	0.784393	0.964539	1.05237	1.1093	1.1445	1.3058	1.56879	1.75595	1.93731	2.28688	2.63056	2.87882	2.77342	2.83276	3.06042	3.7207	4.3954	5.86269	11.7842
0	0.0788294	0.248047	0.248047	0.27886	0.392197	0.550757	0.590784	0.701583	0.744141	0.784393	0.966868	1.05237	1.1093	1.15347	1.30791	1.56879	1.7771	1.93812	2.28688	2.63677	2.8927	2.81657	2.8443	3.10802	3.72896	4.46484	5.87094	12.1947
0	0.0937559	0.248047	0.248047	0.281634	0.395112	0.55465	0.594484	0.701583	0.744141	0.784393	0.967212	1.05237	1.15347	1.16067	1.30952	1.57188	1.78869	1.98438	2.32489	2.63677	2.8927	2.82817	2.845	3.17076	3.72896	4.47173	5.94484	12.3377
0	0.0938342	0.248047	0.248047	0.285809	0.404888	0.55465	0.594484	0.701583	0.744141	0.784393	0.972693	1.05237	1.16098	1.17933	1.33577	1.57431	1.78869	1.99982	2.32489	2.67155	2.8927	2.8927	2.8927	3.17655	3.72896	4.47173	6.01661	12.45
0	0.0971132	0.248047	0.248047	0.286324	0.407812	0.55465	0.594484	0.701583	0.744141	0.784393	0.992188	1.05237	1.16541	1.18782	1.33577	1.58274	1.78869	1.99982	2.33399	2.67155	2.8927	2.8927	2.8927	3.2192	3.77814	4.47173	6.08094	12.5994
0	0.0980221	0.248047	0.248047	0.288367	0.407812	0.55465	0.611719	0.701583	0.744141	0.784393	0.992188	1.05237	1.18896	1.19156	1.33577	1.58827	1.78869	1.99982	2.35172	2.67155	2.8927	2.90331	2.90331	3.22404	3.84057	4.57376	6.17549	12.8239
0	0.1019	0.248047	0.248047	0.288367	0.407812	0.55465	0.611719	0.701583	0.784393	0.784393	1.00412	1.05237	1.18897	1.20531	1.33577	1.58827	1.80352	1.99982	2.36229	2.71095	2.8927	2.91949	2.96892	3.23414	3.85072	4.58031	6.20117	12.8913
0	0.101953	0.248047	0.248047	0.288367	0.407812	0.55465	0.620157	0.720917	0.784393	0.784393	1.00583	1.05237	1.18897	1.20887	1.33577	1.58827	1.80581	1.99982	2.39817	2.72852	2.8927	2.91952	2.98688	3.23414	3.85072	4.59166	6.38328	13.2225
0	0.101953	0.248047	0.248047	0.289361	0.407812	0.55465	0.63844	0.720917	0.784393	0.784393	1.00928	1.05237	1.18897	1.22344	1.33818	1.58827	1.80581	2.00824	2.42803	2.72852	2.94366	2.94008	2.98688	3.24136	3.92222	4.6339	6.81113	13.6854
0	0.101953	0.248047	0.248047	0.289603	0.407812	0.55465	0.638863	0.720917	0.784393	0.784393	1.01531	1.06006	1.18897	1.2319	1.34098	1.58827	1.80581	2.01634	2.44298	2.73977	2.96373	2.98688	3.01762	3.3279	3.94164	4.64978	7.02459	13.9701
0	0.101953	0.248047	0.248047	0.290908	0.407812	0.55465	0.644808	0.722333	0.784393	0.784393	1.01953	1.06096	1.18897	1.24023	1.36022	1.58827	1.80581	2.01811	2.44298	2.73977	2.98688	2.98688	3.0278	3.3738	4.03791	4.76482	7.05082	14.0103
0	0.101953	0.248047	0.248047	0.295744	0.407813	0.55465	0.644808	0.735194	0.784393	0.784393	1.01953	1.06116	1.18897	1.24023	1.36784	1.58827	1.82379	2.03821	2.45093	2.73977	2.98688	2.99716	3.0278	3.37525	4.03791	4.8162	7.23175	14.0776
0	0.101953	0.248047	0.248047	0.296225	0.420364	0.55465	0.652819	0.74223	0.784393	0.784393	1.01953	1.06442	1.18897	1.24023	1.36784	1.61202	1.82379	2.04161	2.45554	2.73977	2.98688	2.99716	3.03295	3.44598	4.10591	4.8162	7.23175	14.1408
0	0.101953	0.248047	0.248047	0.309478	0.420364	0.55465	0.652819	0.743134	0.784393	0.801537	1.01953	1.06442	1.19403	1.24023	1.40317	1.61271	1.83516	2.04545	2.45554	2.75747	2.98688	3.01904	3.10802	3.47266	4.15802	4.8162	7.29528	14.3138
0	0.101953	0.248047	0.248047	0.314947	0.420364	0.55465	0.652819	0.744141	0.784393	0.815625	1.02272	1.06848	1.20771	1.24023	1.40317	1.63125	1.87858	2.04545	2.46093	2.77325	2.98688	3.0278	3.1519	3.47354	4.22409	4.8162	7.55627	14.32
0	0.101953	0.248047	0.248047	0.315865	0.420364	0.55465	0.652819	0.744141	0.784393	0.817288	1.02272	1.08378	1.21846	1.24023	1.40317	1.63443	1.87992	2.04923	2.46381	2.77325	2.99716	3.0278	3.15712	3.50791	4.22409	4.86392	7.64129	14.331
0	0.101953	0.248047	0.248047	0.322404	0.430856	0.55465	0.652819	0.744141	0.784393	0.820507	1.02272	1.08827	1.22344	1.24023	1.40317	1.64394	1.87992	2.08868	2.47387	2.77325	3.00946	3.0278	3.16439	3.5179	4.22409	4.87335	7.64129	14.3867
0	0.101953	0.248047	0.248047	0.322404	0.43255	0.55465	0.652819	0.744141	0.784393	0.821728	1.02272	1.09048	1.22344	1.24023	1.40317	1.66395	1.88005	2.09934	2.48047	2.77325	3.01762	3.0278	3.17655	3.55149	4.24588	4.9423	7.70145	14.4209
0	0.101953	0.248047	0.269652	0.328645	0.44208	0.55465	0.680371	0.744141	0.784393	0.821972	1.02272	1.09444	1.24023	1.24757	1.40317	1.66395	1.88907	2.10475	2.48047	2.77325	3.0278	3.0278	3.17655	3.55149	4.27578	4.96094	7.76906	14.4486
0	0.101953	0.248047	0.276663	0.329518	0.455948	0.55465	0.683922	0.744141	0.784393	0.821972	1.02272	1.09807	1.24023	1.25241	1.40317	1.67194	1.88907	2.10475	2.49284	2.77325	3.0278	3.03648	3.19487	3.57738	4.28195	5.02257	7.83216	14.5356
0	0.101953	0.248047	0.288367	0.331398	0.455948	0.55465	0.684373	0.744141	0.784393	0.828376	1.02272	1.09807	1.24023	1.2648	1.40317	1.68145	1.88907	2.11351	2.5077	2.80633	3.0278	3.06817	3.23414	3.61162	4.2861	5.05179	7.92586	14.5589
0	0.101953	0.248047	0.288367	0.348946	0.455948	0.55465	0.685772	0.744141	0.784393	0.840727	1.03972	1.09807	1.24023	1.2648	1.40317	1.68145	1.90899	2.11931	2.52218	2.80633	3.03128	3.06817	3.23414	3.61162	4.33195	5.05918	7.95233	14.578
0	0.101953	0.248047	0.289361	0.350393	0.474742	0.55465	0.687058	0.758259	0.784393	0.840727	1.04042	1.09807	1.24023	1.2648	1.42004	1.69998	1.92145	2.12199	2.52959	2.80703	3.05859	3.10802	3.28789	3.61162	4.33195	5.11362	8.03381	14.7874
0	0.101953	0.248047	0.305859	0.350791	0.484147	0.55465	0.700927	0.777575	0.784393	0.859513	1.04967	1.09807	1.24023	1.2648	1.42734	1.72698	1.92191	2.12884	2.52959	2.82817	3.06424	3.10802	3.3279	3.66237	4.33195	5.13492	8.03381	14.8041
0	0.102152	0.248047	0.305859	0.350791	0.489381	0.55465	0.701583	0.782693	0.784393	0.859692	1.05237	1.10683	1.24023	1.2648	1.42939	1.73019	1.93442	2.12884	2.5333	2.82817	3.06817	3.17655	3.33713	3.68087	4.3954	5.19861	8.03381	14.8352
0	0.103745	0.248047	0.305859	0.350791	0.490248	0.55465	0.701583	0.784393	0.784393	0.864678	1.05237	1.1093	1.24023	1.28372	1.44183	1.7362	1.93442	2.13225	2.54829	2.82817	3.06817	3.17655	3.3738	3.68748	4.3954	5.25602	8.20707	14.8446
0	0.104564	0.248047	0.305859	0.350791	0.496094	0.55465	0.701583	0.784393	0.784393	0.867828	1.05237	1.1093	1.24023	1.28962	1.44635	1.73633	1.93442	2.13378	2.5538	2.82817	3.06817	3.1968	3.41281	3.75363	4.41635	5.30264	8.24546	14.9344
0	0.107799	0.248047	0.305859	0.350791	0.496094	0.55465	0.701583	0.784393	0.784393	0.869797	1.05237	1.1093	1.24023	1.28962	1.44635	1.73676	1.93979	2.13905	2.56214	2.82817	3.08566	3.22461	3.44598	3.76415	4.46484	5.33674	8.27897	15.0901
0	0.110911	0.248047	0.305859	0.350791	0.496094	0.55465	0.701583	0.784393	0.784393	0.877034	1.05237	1.1093	1.24023	1.29701	1.44635	1.75396	1.96829	2.20087	2.57923	2.83068	3.10802	3.23414	3.44598	3.85072	4.47173	5.3523	8.36899	15.1207
0	0.119027	0.248047	0.305859	0.350791	0.496094	0.55465	0.701583	0.784393	0.809646	0.889076	1.05237	1.1093	1.24023	1.3013	1.44635	1.75396	1.97957	2.20087	2.58969	2.83598	3.12312	3.30936	3.44598	3.88134	4.47173	5.3546	8.46636	15.1309
0	0.120097	0.248047	0.308891	0.350791	0.496094	0.55465	0.701583	0.784393	0.815625	0.894346	1.08378	1.1093	1.24031	1.30564	1.44635	1.75396	1.98438	2.2186	2.58969	2.84009	3.13757	3.30936	3.44598	3.92197	4.48531	5.41743	8.64058	15.2617
0	0.124023	0.248047	0.31399	0.350791	0.496094	0.558697	0.701583	0.784393	0.821972	0.894346	1.08378	1.11748	1.24031	1.30564	1.44635	1.75396	1.98438	2.23213	2.58969	2.87752	3.13757	3.31935	3.47266	3.95914	4.49232	5.44574	8.6639	15.2765
0	0.138231	0.248047	0.318108	0.350791	0.496094	0.563806	0.701583	0.784393	0.840727	0.894346	1.08827	1.1181	1.24031	1.30564	1.44635	1.75396	1.99982	2.24616	2.5993	2.8927	3.15712	3.3279	3.47266	3.96875	4.49232	5.45351	8.76978	15.2765
0	0.140553	0.248047	0.322404	0.350791	0.496094	0.56667	0.701583	0.784393	0.844905	0.894346	1.1093	1.12506	1.2408	1.32931	1.44635	1.75396	1.99982	2.24616	2.5998	2.8927	3.1692	3.3279	3.48435	3.97289	4.49232	5.49075	8.86399	15.4527
0	0.144061	0.248047	0.322404	0.350791	0.496094	0.571433	0.701583	0.784393	0.855062	0.894346	1.1093	1.1368	1.24333	1.33577	1.44635	1.75396	1.99982	2.24616	2.60252	2.8927	3.17204	3.33618	3.52096	3.99964	4.50245	5.50924	8.94346	15.4527
0	0.144183	0.248047	0.322404	0.350791	0.496094	0.572263	0.720917	0.784393	0.859193	0.894346	1.1093	1.13987	1.25613	1.33577	1.45608	1.75396	1.99982	2.25222	2.65368	2.8927	3.2142	3.34431	3.52541	4.00732	4.56029	5.50924	8.9469	15.6427
0	0.144183	0.248047	0.327933	0.350791	0.496094	0.576734	0.720917	0.784393	0.860943	0.894346	1.1093	1.15347	1.2648	1.33577	1.4571	1.75396	2.00824	2.27884	2.66248	2.89566	3.22461	3.3496	3.54717	4.00732	4.56029	5.59907	9.04701	15.729
0	0.144183	0.248047	0.332701	0.350791	0.496094	0.576734	0.720917	0.784393	0.877034	0.894346	1.1093	1.15347	1.2648	1.35428	1.46933	1.75407	2.00824	2.27974	2.66519	2.90331	3.22461	3.38837	3.55149	4.00912	4.57376	5.6102	9.04886	15.8284
0	0.144183	0.248047	0.338373	0.350791	0.496094	0.576734	0.720917	0.784393	0.883421	0.894346	1.1093	1.15933	1.27747	1.36784	1.47039	1.78869	2.04545	2.27974	2.67155	2.90331	3.23414	3.38925	3.55149	4.01357	4.57376	5.625	9.10545	15.8304
0	0.144183	0.248047	0.34717	0.350791	0.496094	0.576734	0.735194	0.784393	0.890203	0.894346	1.1093	1.16244	1.28323	1.37243	1.47365	1.78869	2.04545	2.27974	2.67155	2.95614	3.23414	3.40564	3.55149	4.03791	4.57376	5.65449	9.12452	15.906
0	0.144183	0.248047	0.348946	0.350791	0.496094	0.576734	0.738339	0.784393	0.894346	0.894346	1.1093	1.16244	1.28616	1.38671	1.48446	1.78869	2.04545	2.28294	2.71095	2.96389	3.23414	3.44598	3.61162	4.03791	4.57376	5.66551	9.17773	15.9928
0	0.144183	0.248047	0.350791	0.350791	0.496094	0.592931	0.74223	0.784393	0.894346	0.894346	1.1093	1.16415	1.30564	1.38671	1.48446	1.78869	2.04545	2.28688	2.72045	2.96513	3.23414	3.44598	3.65719	4.03791	4.6339	5.68017	9.20451	16.1138
0	0.144183	0.248047	0.350791	0.350791	0.496094	0.594058	0.74223	0.784393	0.894346	0.906773	1.1093	1.16562	1.30564	1.39713	1.48828	1.78869	2.04545	2.32489	2.72852	2.97656	3.26255	3.44598	3.66237	4.04742	4.6339	5.69727	9.20785	16.1498
0	0.144183	0.248047	0.350791	0.350791	0.496094	0.594484	0.744141	0.79006	0.894346	0.922172	1.12506	1.18506	1.30564	1.40317	1.48828	1.80581	2.04923	2.32489	2.73535	2.98095	3.30489	3.45489	3.67597	4.05449	4.65871	5.71047	9.21595	16.2201
0	0.150735	0.248047	0.350791	0.350791	0.496094	0.594484	0.744141	0.796279	0.894346	0.929876	1.13987	1.19657	1.30564	1.40317	1.48828	1.80581	2.04923	2.32489	2.73977	2.98688	3.30936	3.4815	3.68748	4.06827	4.70636	5.72661	9.28024	16.4909
0	0.155306	0.248047	0.350791	0.350791	0.496094	0.594484	0.744141	0.796279	0.894346	0.93059	1.15503	1.23263	1.31941	1.42473	1.48828	1.80581	2.04923	2.34007	2.73977	2.99716	3.30936	3.50791	3.6929	4.10591	4.71941	5.77499	9.28588	16.5214
0	0.16421	0.248047	0.350791	0.350791	0.496094	0.594484	0.744141	0.802687	0.894346	0.931688	1.16011	1.23872	1.3295	1.42734	1.50532	1.82379	2.09934	2.34007	2.74812	3.01762	3.30936	3.50791	3.72896	4.10591	4.73251	5.83833	9.31085	16.7078
0	0.166994	0.248047	0.350791	0.367597	0.496094	0.611719	0.744141	0.805612	0.894346	0.939961	1.16244	1.24023	1.33577	1.43346	1.50881	1.82379	2.10182	2.34007	2.77325	3.01762	3.32562	3.52541	3.72896	4.12879	4.73893	5.86972	9.34054	16.7253
0	0.175358	0.248047	0.350791	0.367597	0.496094	0.611719	0.744141	0.815625	0.894346	0.939961	1.16244	1.24023	1.33577	1.43658	1.50881	1.83516	2.10475	2.34683	2.77325	3.02272	3.3279	3.52541	3.75363	4.15802	4.8162	5.88292	9.42904	16.8008
0	0.178378	0.248047	0.350791	0.367597	0.496094	0.61221	0.744141	0.821972	0.894346	0.939961	1.18897	1.24023	1.33577	1.44183	1.50881	1.83516	2.11351	2.35202	2.77325	3.03128	3.3279	3.55149	3.77814	4.20364	4.83391	5.99289	9.44534	17.0215
0	0.185254	0.248047	0.350791	0.373551	0.496094	0.620157	0.744141	0.822047	0.894346	0.949298	1.18897	1.24023	1.33577	1.44183	1.50881	1.83516	2.11931	2.35318	2.77325	3.05859	3.33713	3.55149	3.79439	4.2168	4.92359	5.99945	9.44817	17.0432
0	0.186778	0.248047	0.350791	0.37985	0.509766	0.620157	0.744141	0.840727	0.894346	0.984541	1.19333	1.24023	1.33577	1.44635	1.5293	1.83799	2.11931	2.35318	2.77342	3.06817	3.37031	3.55149	3.83366	4.22409	4.96713	6.07184	9.49407	17.0865
0	0.187161	0.248047	0.350791	0.385899	0.509766	0.622176	0.744141	0.840727	0.894346	0.985707	1.20738	1.24023	1.33577	1.44635	1.53599	1.83896	2.12884	2.35377	2.82817	3.06817	3.3738	3.55149	3.86885	4.33195	4.98568	6.07825	9.50703	17.2459
0	0.187496	0.248047	0.350791	0.387111	0.509766	0.640769	0.744141	0.847655	0.894346	0.992188	1.21171	1.24023	1.3414	1.44635	1.55206	1.87992	2.13378	2.36822	2.82817	3.06817	3.3738	3.55859	3.87462	4.33631	5.00906	6.12631	9.51301	17.4358
0	0.18825	0.248047	0.350791	0.389697	0.509766	0.644808	0.744141	0.865101	0.894346	0.992188	1.22212	1.24031	1.35182	1.44635	1.5529	1.87992	2.13378	2.37202	2.82817	3.13757	3.44598	3.57738	3.87925	4.33905	5.01644	6.13634	9.52965	17.4763
0	0.18956	0.248047	0.350791	0.391882	0.509766	0.644808	0.744141	0.865135	0.894346	0.992188	1.22344	1.24169	1.35275	1.44635	1.55958	1.87992	2.13378	2.37936	2.83276	3.16548	3.4815	3.61162	3.92197	4.35766	5.02257	6.15181	9.54255	17.5396
0	0.192161	0.248047	0.350791	0.392197	0.509766	0.644808	0.744141	0.877034	0.894346	0.992188	1.22768	1.24335	1.35598	1.44635	1.55958	1.87992	2.13378	2.39817	2.88367	3.1692	3.4815	3.61162	3.96277	4.3884	5.04848	6.19301	9.61683	17.688
0	0.198378	0.248047	0.350791	0.396293	0.509766	0.644808	0.744141	0.877034	0.894346	0.992188	1.22768	1.2445	1.36784	1.4637	1.56879	1.87992	2.14344	2.39969	2.88367	3.17655	3.4815	3.64657	3.96875	4.41117	5.0895	6.20117	9.70241	17.8214
0	0.199716	0.248047	0.350791	0.405765	0.513645	0.644808	0.744141	0.877034	0.894346	0.99623	1.2319	1.24958	1.36784	1.48446	1.56879	1.87992	2.16959	2.43196	2.8927	3.18512	3.50791	3.67123	3.97649	4.4372	5.11394	6.32398	9.71217	17.9436
0	0.203906	0.248047	0.350791	0.407779	0.519861	0.644808	0.744141	0.894252	0.894346	1.00365	1.24023	1.2648	1.37164	1.48446	1.5761	1.88316	2.17102	2.43199	2.89805	3.19164	3.50791	3.67597	3.99964	4.46484	5.17937	6.4032	9.72083	18.1956
0	0.203906	0.248047	0.350791	0.407812	0.519861	0.652819	0.764429	0.894346	0.894346	1.00412	1.24023	1.2648	1.38366	1.48446	1.57706	1.88907	2.18537	2.44298	2.94078	3.19574	3.52169	3.7207	3.99964	4.47173	5.17937	6.56739	9.73556	18.2091
0	0.203906	0.248047	0.350791	0.407812	0.524603	0.652819	0.765452	0.894346	0.894346	1.01953	1.24023	1.2648	1.38616	1.48828	1.58031	1.88907	2.19985	2.44298	2.98688	3.22461	3.52541	3.7207	4.00732	4.47173	5.17937	6.67887	9.77506	18.5223
0	0.203906	0.248047	0.350791	0.407812	0.525713	0.652819	0.768692	0.894346	0.894346	1.01953	1.24023	1.2648	1.38671	1.48828	1.58302	1.88907	2.20087	2.44688	2.98688	3.22461	3.55149	3.7207	4.00732	4.49232	5.19861	6.70186	9.83903	18.6217
0	0.203906	0.248047	0.350791	0.407813	0.532697	0.652819	0.776452	0.894346	0.894346	1.01953	1.24023	1.2648	1.38671	1.49768	1.58827	1.90222	2.20087	2.46599	2.98688	3.23414	3.55149	3.7207	4.02166	4.52643	5.19861	6.85137	9.87526	18.63
0	0.203906	0.248047	0.350791	0.407813	0.549034	0.652819	0.776452	0.894346	0.89989	1.02272	1.24023	1.2648	1.40317	1.49998	1.58827	1.90284	2.21441	2.48047	2.98688	3.23414	3.55149	3.72896	4.03688	4.52745	5.19861	6.96301	9.98369	18.8074
0	0.203906	0.248047	0.350791	0.407813	0.549034	0.652819	0.784393	0.894346	0.908254	1.02272	1.24023	1.28962	1.40317	1.50138	1.58827	1.91134	2.2186	2.49284	2.99716	3.26255	3.57738	3.72896	4.03714	4.52853	5.2109	7.10298	10.0753	18.8074
0	0.203906	0.248047	0.350791	0.414041	0.549034	0.652819	0.784393	0.894346	0.911109	1.02272	1.24023	1.28962	1.40317	1.50158	1.58827	1.92365	2.2186	2.49284	2.99716	3.26255	3.57738	3.72896	4.04742	4.56029	5.22255	7.15477	10.0755	18.8662
0	0.203906	0.248047	0.350791	0.419569	0.549034	0.652819	0.784393	0.894346	0.911896	1.02272	1.24023	1.29234	1.40317	1.50881	1.58827	1.92365	2.23242	2.5073	3.00816	3.26255	3.59461	3.73266	4.06827	4.57376	5.22255	7.15904	10.0971	18.9719
0	0.203906	0.248047	0.350791	0.420364	0.549034	0.658876	0.784393	0.894346	0.911896	1.02272	1.24023	1.29765	1.41273	1.50881	1.59561	1.92415	2.23242	2.52959	3.01064	3.28365	3.61162	3.73964	4.09089	4.57376	5.22255	7.23175	10.1257	19.0831
0	0.203906	0.248047	0.350791	0.420364	0.549034	0.659427	0.784393	0.894346	0.916057	1.02272	1.24023	1.3048	1.42017	1.5529	1.64394	1.92631	2.23242	2.5506	3.01762	3.30936	3.64202	3.74322	4.12832	4.57376	5.25602	7.26146	10.2062	19.1012
0	0.203906	0.248047	0.350791	0.420364	0.55465	0.681782	0.784393	0.894346	0.917578	1.02272	1.24023	1.30564	1.42734	1.56879	1.64394	1.93442	2.23312	2.5538	3.01762	3.3279	3.66237	3.75985	4.12879	4.57376	5.26187	7.28979	10.3205	19.1623
0	0.203906	0.248047	0.350791	0.420364	0.55465	0.688005	0.784393	0.894346	0.917578	1.02272	1.24023	1.30564	1.43143	1.56879	1.64394	1.93442	2.24297	2.55494	3.01762	3.3279	3.66237	3.76101	4.12879	4.57376	5.26187	7.29528	10.4327	19.1832
0	0.203906	0.248047	0.350791	0.420364	0.55465	0.696759	0.784393	0.894346	0.931354	1.02272	1.24023	1.31098	1.43643	1.56879	1.65178	1.93442	2.24297	2.58969	3.02459	3.33233	3.6745	3.79439	4.18381	4.57376	5.26187	7.34571	10.4651	19.196
0	0.203906	0.248047	0.350791	0.420364	0.55465	0.69756	0.784393	0.894346	0.939961	1.02272	1.24023	1.31735	1.44183	1.56947	1.66395	1.93442	2.24477	2.58969	3.0278	3.34431	3.68748	3.79439	4.2168	4.6339	5.2622	7.34781	10.5656	19.2296
0	0.203906	0.248047	0.350791	0.443738	0.55465	0.701583	0.784393	0.894346	0.939961	1.02272	1.24023	1.32495	1.44183	1.58015	1.66395	1.93731	2.24517	2.58969	3.0278	3.36457	3.68748	3.85072	4.22409	4.6339	5.2622	7.43313	10.6378	19.408
0	0.203906	0.248047	0.350791	0.447391	0.55465	0.701583	0.784393	0.894346	0.960506	1.02272	1.24023	1.32931	1.44183	1.58827	1.66395	1.93731	2.24528	2.5953	3.03718	3.3738	3.7207	3.88255	4.22409	4.69427	5.27355	7.43313	10.6748	19.5769
0	0.203906	0.248047	0.350791	0.453478	0.55465	0.701583	0.784393	0.894346	0.961824	1.02272	1.24023	1.33577	1.44635	1.63125	1.66395	1.93731	2.24726	2.5993	3.05859	3.3738	3.7207	3.91342	4.22409	4.70636	5.30264	7.44554	10.6847	19.6521
0	0.203906	0.248047	0.350791	0.455948	0.55465	0.701583	0.784393	0.894346	0.967212	1.02435	1.2445	1.33577	1.44635	1.64394	1.66395	1.93731	2.26954	2.62033	3.06817	3.3738	3.72094	3.92197	4.22409	4.71941	5.33674	7.45792	10.7173	19.6568
0	0.203906	0.248047	0.350791	0.455948	0.55465	0.701583	0.784393	0.894346	0.973906	1.03972	1.2445	1.33577	1.44703	1.64394	1.71431	1.93731	2.27159	2.63677	3.0975	3.3738	3.72361	3.92197	4.24513	4.73893	5.33674	7.46205	10.7665	19.7521
0	0.203906	0.248047	0.350791	0.455948	0.55465	0.701583	0.784393	0.894346	0.992188	1.04967	1.24702	1.33577	1.44751	1.64394	1.73633	1.93731	2.277	2.64803	3.10581	3.3738	3.72896	3.92197	4.26699	4.73893	5.3546	7.56332	10.8129	19.8995
0	0.203906	0.248047	0.350791	0.455948	0.55465	0.701583	0.784393	0.894346	0.992188	1.05237	1.2648	1.35854	1.47462	1.64394	1.74218	1.93731	2.27974	2.65861	3.10581	3.42139	3.72896	3.92197	4.33195	4.73893	5.38714	7.58878	10.8915	19.9427
0	0.203906	0.248047	0.350791	0.455948	0.55465	0.701583	0.784393	0.894346	0.992188	1.05237	1.2648	1.36073	1.48446	1.65472	1.74516	1.93731	2.27974	2.66655	3.10802	3.44598	3.74322	3.92197	4.33511	4.75402	5.41743	7.64129	10.8935	20.0059
0	0.203906	0.248047	0.350791	0.455948	0.55465	0.701583	0.784876	0.894346	0.992188	1.05237	1.2648	1.36784	1.48446	1.66395	1.75396	1.93731	2.27974	2.66913	3.10802	3.45489	3.74877	3.93824	4.33905	4.75587	5.46267	7.65738	11.14	20.0366
0	0.210451	0.248047	0.350791	0.455948	0.55465	0.712378	0.796279	0.894346	0.992188	1.05237	1.2648	1.36784	1.48828	1.66395	1.75396	1.93979	2.27974	2.68197	3.11249	3.45489	3.75363	3.96386	4.36548	4.76024	5.48524	7.69345	11.2308	20.2443
0	0.213802	0.248047	0.350791	0.455948	0.55465	0.713672	0.796279	0.895321	0.992188	1.05237	1.2648	1.36784	1.48828	1.66395	1.75396	1.94781	2.27974	2.68304	3.13757	3.45489	3.75363	3.96875	4.37805	4.77768	5.5465	7.70145	11.2402	20.3489
0	0.227974	0.248047	0.350791	0.455948	0.55465	0.714291	0.803291	0.899921	0.992188	1.05237	1.2648	1.36784	1.48828	1.66395	1.75396	1.95887	2.28688	2.72045	3.13757	3.47266	3.77814	3.99964	4.37805	4.77768	5.5465	7.70544	11.3255	20.4304
0	0.227974	0.248047	0.350791	0.455948	0.55465	0.720917	0.815625	0.911896	0.992188	1.06442	1.2648	1.36784	1.49918	1.66395	1.75396	1.96051	2.28688	2.72128	3.17709	3.4815	3.77814	3.99964	4.3884	4.8162	5.59619	7.71883	11.6582	20.8861
0	0.227974	0.248047	0.353908	0.455948	0.55465	0.720917	0.815625	0.911896	0.992188	1.06442	1.2648	1.37164	1.50319	1.66395	1.75407	1.96111	2.28688	2.72852	3.17803	3.4815	3.79288	4.00732	4.3884	4.82854	5.61914	7.72538	11.7842	21.1059
0	0.227974	0.248047	0.360546	0.457448	0.55465	0.723849	0.815625	0.911896	0.993727	1.08592	1.2648	1.40317	1.50403	1.66395	1.75773	1.96586	2.28688	2.73569	3.18512	3.48435	3.79288	4.03791	4.41117	4.8468	5.65634	7.7532	11.8842	21.4442
0	0.227974	0.248047	0.367597	0.465737	0.55465	0.735194	0.820139	0.949	1.00412	1.0888	1.2648	1.40317	1.50881	1.68145	1.77157	1.96866	2.28688	2.73569	3.22404	3.50791	3.79439	4.04742	4.41635	4.87335	5.66721	7.7532	11.9114	21.6313
0	0.227974	0.248047	0.374862	0.490957	0.55465	0.735194	0.820873	0.961824	1.00928	1.09807	1.2648	1.40317	1.50881	1.68842	1.78869	1.97854	2.28688	2.73977	3.22404	3.55149	3.79439	4.06211	4.4372	4.88596	5.74567	7.76906	12.2632	21.6541
0	0.227974	0.248047	0.386463	0.493077	0.55465	0.735194	0.821972	0.961824	1.01128	1.1093	1.2648	1.40317	1.50881	1.69129	1.79715	1.99703	2.28688	2.73977	3.22404	3.55149	3.80964	4.06827	4.47173	4.88596	5.75187	7.83216	12.3177	21.7179
0	0.227974	0.248047	0.387605	0.493985	0.55465	0.737873	0.821972	0.961824	1.01953	1.1093	1.2648	1.40317	1.50881	1.7302	1.80581	1.99982	2.30017	2.73977	3.22461	3.55149	3.82477	4.06827	4.47173	4.92359	5.7854	7.83216	12.3377	21.7222
0	0.227974	0.248047	0.391037	0.496094	0.55465	0.74223	0.825099	0.961824	1.02272	1.1093	1.2648	1.40317	1.50881	1.73058	1.80581	1.99982	2.30033	2.73977	3.23414	3.55149	3.8587	4.06827	4.49057	4.93605	5.79071	7.83216	12.385	21.7604
0	0.227974	0.248047	0.392089	0.496094	0.55465	0.74223	0.829581	0.992188	1.02272	1.1093	1.2648	1.41323	1.50881	1.73633	1.80581	1.99982	2.32489	2.74166	3.23414	3.55149	3.88255	4.06827	4.49232	4.93948	5.96345	7.87915	12.7497	21.8872
0	0.227974	0.248047	0.392197	0.496094	0.55465	0.74223	0.840727	0.992188	1.02272	1.1093	1.2648	1.41461	1.50881	1.73633	1.80581	1.99982	2.32489	2.74328	3.23414	3.5669	3.88255	4.07015	4.49232	4.9423	5.96852	7.88305	12.7628	21.8971
0	0.227974	0.248047	0.394668	0.496094	0.55465	0.74223	0.840727	0.992188	1.02272	1.1093	1.28932	1.41622	1.50881	1.73633	1.81566	1.99982	2.32489	2.77325	3.23414	3.58257	3.911	4.07812	4.55354	4.9423	5.97376	7.92586	12.8698	21.9686
0	0.227974	0.248047	0.398904	0.496094	0.55465	0.744141	0.840727	0.992188	1.02272	1.1093	1.28962	1.42004	1.50881	1.73633	1.82302	1.99982	2.34007	2.77325	3.23414	3.61162	3.91691	4.09089	4.55948	4.96713	6.00155	8.00696	12.9365	22.0357
0	0.227974	0.248047	0.402098	0.496094	0.55465	0.744141	0.840727	0.992188	1.02272	1.1093	1.29765	1.43586	1.53497	1.74218	1.83466	1.99982	2.35318	2.77325	3.23414	3.61162	3.92197	4.10591	4.57376	4.97799	6.0018	8.03381	12.9959	22.1527
0	0.227974	0.248047	0.403548	0.496094	0.55465	0.744141	0.840727	0.992188	1.02272	1.1093	1.30564	1.43747	1.5529	1.74218	1.84645	2.00306	2.35318	2.77325	3.23414	3.61162	3.93308	4.20364	4.57376	4.98568	6.03524	8.03381	13.0219	22.2137
0	0.229002	0.248047	0.405116	0.496094	0.55465	0.744141	0.840727	1.00261	1.02272	1.1093	1.32931	1.43998	1.55958	1.74218	1.84645	2.00306	2.35318	2.77342	3.26255	3.63045	3.96875	4.2168	4.57376	4.99185	6.07825	8.07656	13.036	22.218
0	0.231035	0.248047	0.407812	0.496094	0.55465	0.744141	0.840727	1.00582	1.02272	1.1093	1.3351	1.44183	1.56879	1.75137	1.84645	2.01379	2.35318	2.77342	3.26255	3.66343	3.96875	4.22409	4.57376	5.01543	6.08094	8.07963	13.1326	22.4081
0	0.231097	0.248047	0.407812	0.496094	0.55465	0.744141	0.840727	1.01449	1.02272	1.12148	1.33577	1.44183	1.56879	1.75396	1.84645	2.01857	2.35318	2.77342	3.26605	3.67597	3.97649	4.22409	4.57376	5.01644	6.10115	8.20057	13.3103	22.6322
0	0.232766	0.248047	0.407812	0.496094	0.55465	0.744141	0.844801	1.01953	1.02272	1.14442	1.33577	1.44183	1.56879	1.75396	1.84785	2.029	2.38666	2.80633	3.26887	3.67597	3.97649	4.22409	4.61394	5.01644	6.12038	8.31975	13.3933	22.6376
0	0.233609	0.248047	0.407812	0.496094	0.55465	0.744141	0.865101	1.01953	1.02272	1.14732	1.33577	1.44183	1.56879	1.75396	1.84808	2.03906	2.38666	2.81434	3.28789	3.68748	3.97649	4.22409	4.62287	5.01644	6.15181	8.36768	13.445	22.7439
0	0.234973	0.248047	0.407812	0.496094	0.55465	0.744141	0.871088	1.01953	1.02462	1.15347	1.33577	1.44183	1.56879	1.75396	1.85055	2.03906	2.39639	2.82786	3.28789	3.68748	3.99299	4.24301	4.6339	5.04762	6.16637	8.37482	13.5066	22.7798
0	0.235629	0.248047	0.407813	0.496094	0.559108	0.744141	0.871088	1.01953	1.04967	1.16244	1.33577	1.44635	1.56879	1.75396	1.85103	2.03906	2.39969	2.82817	3.30936	3.68748	3.99964	4.25769	4.63963	5.04848	6.19301	8.43724	13.5339	22.9239
0	0.237012	0.253615	0.407813	0.496094	0.559658	0.744141	0.871088	1.02272	1.05237	1.16244	1.33577	1.44635	1.56879	1.75396	1.87317	2.04545	2.39969	2.82817	3.30936	3.6929	3.99964	4.25835	4.65425	5.05918	6.20117	8.45817	13.5884	22.9829
0	0.247723	0.259027	0.407813	0.496094	0.563835	0.744141	0.876375	1.02272	1.05237	1.16244	1.33577	1.44635	1.56879	1.75396	1.87992	2.04545	2.40217	2.82817	3.30936	3.71768	3.99964	4.26756	4.67916	5.05918	6.25402	8.46636	13.6434	23.019
0	0.248047	0.259939	0.407813	0.496094	0.57099	0.744141	0.877034	1.02272	1.05237	1.18692	1.34764	1.44635	1.56879	1.75396	1.87992	2.06363	2.40753	2.83276	3.31935	3.72896	4.00732	4.32035	4.70636	5.11362	6.32398	8.53512	13.6448	23.2936
0	0.248047	0.262374	0.407813	0.496094	0.576734	0.744141	0.882614	1.02272	1.05237	1.18859	1.34965	1.44635	1.56879	1.75396	1.88907	2.08521	2.41634	2.83276	3.31935	3.72896	4.03714	4.33195	4.71289	5.11362	6.3531	8.65341	13.6516	23.2936
0	0.248047	0.266409	0.407813	0.496094	0.576734	0.758495	0.894346	1.02272	1.05237	1.22409	1.36603	1.44635	1.56879	1.75396	1.88907	2.08545	2.44294	2.8443	3.3279	3.74322	4.03791	4.33195	4.71289	5.11362	6.47703	8.67699	13.6809	23.2936
0	0.248047	0.268279	0.414117	0.496094	0.576734	0.769639	0.894346	1.02272	1.05237	1.22768	1.36784	1.45018	1.58602	1.75396	1.89084	2.09934	2.44298	2.87899	3.3358	3.75363	4.06827	4.33905	4.71783	5.12264	6.50122	8.67877	13.6988	23.3158
0	0.248047	0.275599	0.414431	0.496094	0.576734	0.771189	0.894346	1.02272	1.05237	1.22768	1.36784	1.47039	1.58827	1.75396	1.91553	2.10182	2.44298	2.8927	3.33713	3.75363	4.10353	4.33905	4.75587	5.14636	6.54176	8.68518	13.8062	23.3746
0	0.248047	0.278724	0.420364	0.496094	0.576789	0.784393	0.894346	1.02272	1.05237	1.22768	1.37043	1.47898	1.58827	1.75396	1.91824	2.10475	2.44298	2.89756	3.33713	3.75363	4.12227	4.33905	4.76024	5.19061	6.65552	8.69114	13.8662	23.4007
0	0.248047	0.282933	0.420364	0.496094	0.583522	0.784393	0.894346	1.02272	1.05237	1.2319	1.37152	1.47989	1.59256	1.75407	1.92365	2.10475	2.44875	2.89805	3.34266	3.75363	4.12375	4.33905	4.76482	5.19861	6.69001	8.69591	13.884	23.523
0	0.248047	0.284059	0.420364	0.496094	0.583601	0.784393	0.894346	1.02272	1.05237	1.2319	1.37598	1.48446	1.59256	1.75407	1.93442	2.10475	2.45165	2.89805	3.35776	3.7701	4.12832	4.36429	4.76482	5.20898	6.77036	8.77021	13.884	23.5449
0	0.248047	0.28633	0.420364	0.496094	0.584499	0.784393	0.894346	1.02272	1.05275	1.23194	1.37865	1.48828	1.63125	1.76538	1.93442	2.10475	2.45536	2.89805	3.3738	3.77814	4.12832	4.37805	4.77128	5.22255	6.7749	8.7978	13.9657	23.8641
0	0.248047	0.288367	0.420364	0.496094	0.587199	0.784393	0.894346	1.02272	1.05912	1.24023	1.3852	1.48828	1.64001	1.78053	1.93442	2.10475	2.45536	2.89805	3.3738	3.77814	4.12879	4.40173	4.77627	5.23255	6.79041	8.83867	14.0459	24.2224
0	0.248047	0.288367	0.420364	0.496094	0.589022	0.784393	0.894346	1.02272	1.09807	1.24023	1.40317	1.48828	1.64394	1.78394	1.93731	2.11816	2.45554	2.90331	3.43489	3.79439	4.12879	4.40173	4.79058	5.26187	6.81113	8.8502	14.0951	24.2478
0	0.248047	0.288367	0.420364	0.496094	0.594315	0.784393	0.894346	1.02272	1.09807	1.24023	1.40317	1.49349	1.64394	1.78869	1.93731	2.11931	2.46381	2.90331	3.44598	3.79439	4.15802	4.41635	4.79058	5.28405	6.85906	8.86732	14.1016	24.6903
0	0.248047	0.288367	0.420364	0.496094	0.594484	0.784393	0.894346	1.02272	1.1078	1.24023	1.40317	1.50778	1.65968	1.78869	1.93731	2.11931	2.46381	2.90331	3.44598	3.82881	4.15802	4.45338	4.79058	5.30264	6.86064	8.89677	14.1038	24.9049
0	0.248047	0.288367	0.429575	0.496094	0.594484	0.784393	0.894346	1.02272	1.1093	1.24023	1.40317	1.50881	1.66395	1.78869	1.93979	2.12688	2.46381	2.9071	3.45489	3.82919	4.16615	4.46484	4.79919	5.30264	6.91701	8.92969	14.1638	25.0822
0	0.248047	0.288367	0.43255	0.496094	0.594484	0.784393	0.894346	1.02272	1.1093	1.24023	1.40317	1.50881	1.66395	1.80581	1.93979	2.13378	2.47786	2.91097	3.4604	3.86885	4.19869	4.47173	4.8162	5.37095	6.91869	9.01882	14.1886	25.1165
0	0.248047	0.288367	0.43255	0.496094	0.594484	0.784393	0.894346	1.02272	1.1093	1.24023	1.40317	1.50881	1.66395	1.80581	1.96111	2.13378	2.48047	2.91387	3.46641	3.87462	4.2095	4.47173	4.8162	5.40434	6.91869	9.01882	14.2574	25.6054
0	0.248047	0.288367	0.43255	0.496094	0.594484	0.784393	0.894346	1.02272	1.1093	1.24023	1.40317	1.50881	1.66395	1.80851	1.96111	2.13378	2.48047	2.94078	3.46641	3.87462	4.21076	4.47173	4.8468	5.41743	6.96301	9.02139	14.2772	25.8659
0	0.248047	0.288367	0.433967	0.496094	0.602859	0.784393	0.894346	1.02272	1.1093	1.24023	1.42004	1.50881	1.67081	1.82502	1.96397	2.13378	2.48047	2.94237	3.46808	3.89562	4.2168	4.47201	4.87335	5.46267	6.98506	9.03409	14.2794	26.5873
0	0.248047	0.290569	0.444485	0.496094	0.611719	0.784393	0.894346	1.02272	1.1093	1.24023	1.4216	1.50881	1.68145	1.82811	1.98438	2.1507	2.48047	2.96892	3.47266	3.91476	4.2168	4.47201	4.91071	5.46267	6.98506	9.14554	14.3803	26.6243
0	0.248047	0.294728	0.447952	0.496094	0.619712	0.784393	0.894346	1.02462	1.1093	1.24023	1.42346	1.50881	1.68615	1.83516	1.99737	2.16275	2.48063	2.97656	3.47266	3.921	4.2168	4.47666	4.91071	5.47953	6.98947	9.1479	14.3889	26.6694
0	0.248047	0.295358	0.455948	0.496094	0.620157	0.784393	0.894346	1.02462	1.1093	1.24023	1.42698	1.50881	1.69867	1.84502	1.99982	2.16755	2.48899	2.97656	3.48061	3.92197	4.2168	4.49057	4.9268	5.49075	7.00008	9.2453	14.4465	26.9037
0	0.248047	0.298738	0.455948	0.496094	0.620157	0.784393	0.894346	1.03161	1.1093	1.24023	1.43112	1.50881	1.70416	1.85414	1.99982	2.19614	2.48899	2.98688	3.4815	3.92197	4.2168	4.49057	4.93605	5.49075	7.00231	9.26115	14.4465	27.0996
0	0.248047	0.302234	0.455948	0.496094	0.620157	0.784393	0.894346	1.03957	1.1093	1.24023	1.43331	1.51177	1.71329	1.86104	1.99982	2.19614	2.48899	2.98688	3.50322	3.92197	4.2168	4.51366	4.95645	5.50753	7.09431	9.26115	14.5166	27.3032
0	0.248047	0.304881	0.455948	0.496094	0.620354	0.784393	0.909001	1.03972	1.1093	1.24023	1.44183	1.5143	1.71986	1.86686	1.99982	2.20558	2.49284	2.98688	3.50791	3.92197	4.22409	4.52745	4.96094	5.56929	7.10298	9.26883	14.6767	27.4078
0	0.248047	0.305859	0.455948	0.496094	0.624738	0.784393	0.913617	1.03972	1.1093	1.24023	1.44183	1.51564	1.72841	1.86866	1.99982	2.2186	2.49284	2.98688	3.50791	3.92204	4.22409	4.52745	4.96094	5.57416	7.10298	9.32406	14.773	27.4538
0	0.248047	0.305859	0.455948	0.496094	0.626813	0.784393	0.915947	1.03972	1.1093	1.24023	1.44183	1.51646	1.73633	1.87161	1.99982	2.2186	2.49941	2.99716	3.50814	3.93808	4.23863	4.55354	4.96544	5.62361	7.10298	9.37775	14.9075	27.5343
0	0.248047	0.305859	0.455948	0.496094	0.632724	0.784393	0.939961	1.03972	1.1093	1.24023	1.44183	1.55239	1.73633	1.87439	1.99982	2.2186	2.51043	2.99716	3.51997	3.95914	4.2389	4.55948	4.96713	5.63332	7.10298	9.42578	14.9858	27.7325
0	0.248047	0.305859	0.456634	0.496094	0.640247	0.784393	0.941983	1.03972	1.1093	1.24023	1.44635	1.5529	1.73633	1.87992	1.99982	2.2186	2.52218	3.01064	3.54724	3.96208	4.26756	4.55948	4.96713	5.70508	7.15906	9.44534	15.0636	27.7956
0	0.248047	0.305859	0.456727	0.496094	0.644808	0.784393	0.949616	1.03972	1.12611	1.24023	1.44635	1.5529	1.73633	1.87992	2.01083	2.2186	2.52959	3.01762	3.55149	3.96875	4.28195	4.56029	4.96713	5.71047	7.21438	9.44534	15.0881	27.981
0	0.248047	0.305859	0.462496	0.496094	0.644808	0.784393	0.961824	1.04792	1.13144	1.24023	1.44635	1.5529	1.74218	1.87992	2.01857	2.23242	2.52959	3.01762	3.56107	3.97649	4.28688	4.56029	4.96713	5.71047	7.29932	9.45511	15.0904	28.0029
0	0.248047	0.305859	0.465487	0.496094	0.644808	0.784393	0.961824	1.05237	1.14057	1.24023	1.44635	1.5529	1.74218	1.88907	2.02371	2.23242	2.54698	3.01762	3.5669	3.97649	4.32741	4.57376	4.96713	5.72661	7.39995	9.50703	15.1003	28.0449
0	0.248047	0.307639	0.466179	0.499699	0.644808	0.784393	0.961824	1.05237	1.15224	1.24023	1.44635	1.55958	1.75296	1.88907	2.0246	2.23419	2.54883	3.0278	3.57738	3.97649	4.33195	4.57376	4.98568	5.79071	7.44315	9.52424	15.1064	28.083
0	0.248047	0.307828	0.46912	0.506264	0.644869	0.784393	0.967212	1.05237	1.15644	1.24023	1.44903	1.56879	1.75396	1.88907	2.02956	2.24287	2.5538	3.03128	3.57738	3.97649	4.33195	4.57376	4.98568	5.80663	7.44557	9.58116	15.1289	28.2382
0	0.248047	0.312371	0.47735	0.507189	0.650921	0.784393	0.967212	1.05237	1.16023	1.24023	1.48446	1.56879	1.75396	1.89178	2.03906	2.24297	2.5538	3.04277	3.6021	3.97649	4.33195	4.61394	4.98568	5.81192	7.46205	9.63708	15.14	28.2915
0	0.248047	0.312498	0.489324	0.509766	0.652819	0.784393	0.967212	1.05237	1.1618	1.24023	1.48446	1.58602	1.75396	1.92365	2.04545	2.24528	2.5538	3.05641	3.60747	3.99706	4.33195	4.63098	4.98568	5.81192	7.50726	9.65154	15.2039	28.5211
0	0.248047	0.31399	0.489867	0.509766	0.652819	0.784393	0.992156	1.05237	1.16244	1.24023	1.48828	1.58827	1.75396	1.92365	2.04545	2.24528	2.55705	3.06544	3.61162	3.99964	4.33511	4.65425	4.98596	5.89601	7.54405	9.67701	15.293	28.5674
0	0.248047	0.319777	0.496094	0.509766	0.652819	0.784393	0.992188	1.05237	1.16623	1.24023	1.48828	1.58827	1.75396	1.93442	2.04545	2.24616	2.58969	3.06817	3.61162	3.99964	4.33905	4.65871	5.01644	5.95036	7.55627	9.76246	15.2943	28.7435
0	0.248047	0.322254	0.496094	0.509766	0.658424	0.784393	0.992188	1.05237	1.18897	1.24031	1.48828	1.58827	1.75396	1.93711	2.04545	2.24616	2.58969	3.06817	3.61162	3.99964	4.33905	4.68014	5.01644	5.95829	7.64129	9.77191	15.2947	28.7617
0	0.248047	0.322404	0.496094	0.509766	0.661811	0.784393	0.992188	1.05237	1.18897	1.24383	1.48828	1.58827	1.75396	1.93711	2.04866	2.25222	2.58969	3.08358	3.61162	3.99964	4.33905	4.68289	5.02257	5.96345	7.64129	9.81275	15.3418	28.877
0	0.248047	0.322404	0.496094	0.511362	0.667887	0.784393	0.992188	1.08462	1.18897	1.2445	1.48828	1.58827	1.75396	1.93731	2.04923	2.25222	2.60632	3.10802	3.61323	4.01649	4.35902	4.69427	5.02257	5.96852	7.65738	9.82842	15.4109	28.9184
0	0.248047	0.322404	0.496094	0.513196	0.668051	0.784393	0.992188	1.08638	1.18897	1.24667	1.48934	1.58827	1.75407	1.93731	2.04923	2.26784	2.61127	3.10802	3.66237	4.01649	4.38826	4.70636	5.03611	5.97376	7.69345	9.90325	15.5022	28.9748
0	0.248047	0.322404	0.496094	0.516623	0.670076	0.784393	0.992188	1.09807	1.18897	1.25123	1.50532	1.58827	1.75407	1.93731	2.05758	2.27192	2.62213	3.11249	3.66237	4.01649	4.3884	4.71289	5.04848	5.99945	7.70145	9.96694	15.5777	29.1062
0	0.248047	0.322404	0.496094	0.519861	0.670409	0.784393	0.992188	1.10279	1.18897	1.2648	1.50881	1.58827	1.78053	1.93731	2.06536	2.27952	2.63677	3.11917	3.68748	4.02166	4.3954	4.71292	5.0895	6.00155	7.70145	9.97445	15.6191	29.258
0	0.248047	0.322404	0.496094	0.519861	0.677875	0.784393	0.992188	1.10305	1.22768	1.2648	1.50881	1.59256	1.78802	1.93731	2.07944	2.27974	2.63677	3.13757	3.68748	4.03791	4.40173	4.71941	5.11362	6.0018	7.7532	10.0084	15.6427	29.4435
0	0.248047	0.322404	0.496094	0.519861	0.682933	0.784393	0.992188	1.1093	1.22977	1.2648	1.50881	1.59514	1.78869	1.93731	2.07944	2.27974	2.64837	3.15712	3.68748	4.03791	4.41117	4.73893	5.11362	6.04105	7.76906	10.0608	15.6584	29.4941
0	0.248047	0.322404	0.496094	0.519861	0.683922	0.784393	0.992188	1.1093	1.23556	1.2648	1.50881	1.60531	1.78869	1.93979	2.08812	2.27974	2.65861	3.17606	3.68748	4.055	4.41117	4.76024	5.1316	6.07825	7.76906	10.0618	15.6879	29.7822
0	0.248047	0.322404	0.496094	0.519861	0.683922	0.784393	0.992188	1.1093	1.24023	1.2648	1.50881	1.63126	1.78869	1.95428	2.08923	2.27974	2.67155	3.17655	3.7207	4.06992	4.41635	4.77128	5.15455	6.12404	7.78488	10.0658	15.7661	29.8503
0	0.248047	0.325012	0.496094	0.519861	0.695861	0.784393	0.992188	1.1093	1.24023	1.2648	1.50881	1.64394	1.78869	1.96111	2.09934	2.27974	2.67155	3.1822	3.7207	4.09089	4.41635	4.77128	5.15574	6.15181	7.84393	10.0971	15.8634	29.8863
0	0.248047	0.325897	0.496094	0.520477	0.696929	0.784393	0.992188	1.1093	1.24023	1.2648	1.50881	1.64394	1.78869	1.98438	2.10182	2.28688	2.67615	3.22404	3.7207	4.09208	4.43317	4.77128	5.21489	6.18774	7.86757	10.1336	15.9047	30.0546
0	0.248047	0.329917	0.496094	0.548154	0.701583	0.784393	0.992188	1.1093	1.24023	1.2648	1.50881	1.65968	1.78869	1.98438	2.10475	2.28688	2.68197	3.22461	3.7207	4.09846	4.4372	4.77332	5.21489	6.19227	8.03381	10.1523	15.906	30.1701
0	0.248047	0.33444	0.496094	0.549034	0.701583	0.786928	0.994643	1.1093	1.24023	1.2648	1.50881	1.65985	1.78869	1.98438	2.10475	2.28688	2.68997	3.22461	3.72896	4.10591	4.46484	4.77768	5.21489	6.22098	8.14429	10.2075	15.9446	30.7828
0	0.248047	0.336625	0.496094	0.549034	0.701583	0.787098	0.996979	1.1093	1.24023	1.2648	1.50881	1.66395	1.79888	1.98977	2.10475	2.28688	2.69839	3.22461	3.72896	4.10591	4.46484	4.8162	5.23255	6.23509	8.14586	10.2462	15.9465	30.9194
0	0.248047	0.337075	0.496094	0.549034	0.701583	0.787714	1.00328	1.1093	1.24023	1.2648	1.50881	1.66395	1.80441	1.99071	2.10475	2.30017	2.70765	3.22461	3.72896	4.12375	4.47173	4.87335	5.23255	6.24566	8.18555	10.2495	16.1707	30.986
0	0.248047	0.341696	0.496094	0.549034	0.701583	0.793336	1.00412	1.1093	1.24023	1.2648	1.50881	1.66395	1.80581	1.99519	2.11931	2.30017	2.71873	3.23414	3.75363	4.12879	4.47173	4.88596	5.23255	6.26652	8.1893	10.326	16.2144	31.2283
0	0.248047	0.344787	0.496094	0.549034	0.701583	0.796279	1.00928	1.1093	1.24023	1.2648	1.5293	1.66395	1.80581	1.99576	2.11931	2.30777	2.72852	3.23414	3.75363	4.12879	4.47173	4.88596	5.26187	6.27514	8.1893	10.3516	16.2504	31.3963
0	0.248047	0.345373	0.496094	0.549034	0.701583	0.796279	1.01075	1.1093	1.24023	1.26571	1.54283	1.66395	1.80581	1.99982	2.11931	2.33466	2.73569	3.23414	3.75985	4.12879	4.47201	4.88596	5.26187	6.27514	8.19412	10.4027	16.3071	31.4169
0	0.248047	0.345668	0.496094	0.549034	0.701583	0.796279	1.01333	1.1093	1.24023	1.26612	1.54836	1.67009	1.80581	1.99982	2.11931	2.34007	2.73977	3.23414	3.75985	4.14799	4.49057	4.89225	5.26187	6.31045	8.20057	10.4121	16.3138	31.5107
0	0.248047	0.347548	0.496094	0.549034	0.701583	0.801973	1.01953	1.1093	1.24023	1.27108	1.56879	1.67116	1.80581	1.99982	2.12884	2.34007	2.73977	3.23414	3.75985	4.15802	4.49232	4.90224	5.26187	6.31871	8.20057	10.4298	16.4386	31.5166
0	0.248047	0.348838	0.496094	0.549034	0.701583	0.815625	1.01953	1.1093	1.24023	1.28725	1.56879	1.67216	1.80581	1.99982	2.12884	2.34007	2.73977	3.23414	3.75985	4.15802	4.50444	4.90224	5.26187	6.34555	8.20057	10.4327	16.448	31.7471
0	0.248047	0.349723	0.496094	0.551231	0.701583	0.815625	1.01953	1.1093	1.24023	1.28962	1.56879	1.68145	1.80581	1.99982	2.12884	2.34007	2.73977	3.23414	3.77804	4.17976	4.52643	4.96094	5.28273	6.36796	8.22967	10.4336	16.5914	31.7703
0	0.248047	0.350791	0.496094	0.55465	0.701583	0.815625	1.01953	1.1093	1.24023	1.28962	1.56879	1.68455	1.80581	1.99982	2.12884	2.34492	2.76	3.23414	3.77814	4.19236	4.55354	4.96094	5.3065	6.37727	8.24	10.4563	16.5914	32.0624
0	0.248047	0.350791	0.496094	0.55465	0.701583	0.821972	1.01953	1.1093	1.24023	1.28962	1.56879	1.68762	1.81106	1.99982	2.13378	2.35318	2.77325	3.23414	3.78385	4.20364	4.55354	4.96094	5.3523	6.37727	8.31605	10.5169	16.6381	32.2747
0	0.248047	0.350791	0.496094	0.55465	0.701583	0.821972	1.01953	1.1093	1.24023	1.29765	1.56879	1.68809	1.82379	1.99982	2.16755	2.35318	2.77325	3.26255	3.78627	4.20364	4.55354	4.96094	5.3546	6.37727	8.36768	10.5425	16.7225	32.46
0	0.248047	0.350791	0.496094	0.55465	0.701583	0.821972	1.01953	1.1093	1.24023	1.29765	1.56879	1.72727	1.83799	1.99982	2.16755	2.35318	2.77325	3.26255	3.79288	4.20364	4.56029	4.96094	5.44574	6.39027	8.38541	10.5565	16.7354	32.5282
0	0.248047	0.350791	0.496094	0.55465	0.713672	0.821972	1.01953	1.1093	1.24023	1.30564	1.56879	1.72994	1.83977	1.99982	2.17951	2.35318	2.77325	3.26887	3.79365	4.2095	4.56029	4.96094	5.46267	6.3965	8.42264	10.6069	16.7372	32.5547
0	0.248047	0.350791	0.496094	0.55465	0.719443	0.821972	1.01953	1.11188	1.24023	1.30564	1.56879	1.7302	1.84158	1.99982	2.18189	2.35318	2.77325	3.30936	3.79439	4.2095	4.58127	4.96713	5.47857	6.43967	8.44817	10.6516	16.8672	32.6311
0	0.248047	0.350791	0.496094	0.55465	0.720917	0.821972	1.01953	1.12148	1.24023	1.30564	1.56879	1.7302	1.84499	2.00306	2.18398	2.35318	2.77325	3.30936	3.79439	4.2095	4.58222	4.98568	5.50753	6.44922	8.46636	10.8717	16.9545	32.6641
0	0.248047	0.350791	0.496094	0.55465	0.720917	0.838278	1.01953	1.12611	1.24023	1.33577	1.56879	1.7302	1.84645	2.00306	2.1962	2.35318	2.81068	3.30936	3.79439	4.2168	4.60033	4.98568	5.5465	6.44922	8.46636	10.8915	16.9781	32.7431
0	0.248047	0.350791	0.496094	0.55465	0.720917	0.840727	1.01953	1.13987	1.24023	1.33577	1.56879	1.7362	1.84645	2.00824	2.20087	2.35318	2.82817	3.3279	3.80662	4.22409	4.60033	4.98568	5.5465	6.48024	8.46688	10.9253	17.0488	32.7441
0	0.248047	0.350791	0.496094	0.55465	0.721177	0.840727	1.02272	1.13987	1.24023	1.33577	1.57803	1.73633	1.84645	2.00824	2.20087	2.35318	2.82817	3.33713	3.82455	4.22409	4.60033	4.99185	5.6102	6.50266	8.47725	11.129	17.135	32.8781
0	0.248047	0.350791	0.496094	0.55465	0.724258	0.840727	1.02272	1.15126	1.24023	1.33577	1.58274	1.73633	1.8529	2.00824	2.20558	2.35477	2.82817	3.33713	3.85072	4.22409	4.61785	4.99882	5.62361	6.51094	8.49176	11.2061	17.1601	32.8847
0	0.248047	0.350791	0.496094	0.55465	0.728079	0.854349	1.02272	1.15721	1.24023	1.33577	1.58585	1.74218	1.85337	2.01021	2.2068	2.3603	2.82817	3.33713	3.85072	4.22459	4.63003	5.00149	5.62893	6.52509	8.5243	11.2564	17.1693	32.9464
0	0.248047	0.350791	0.496094	0.55465	0.730151	0.860307	1.02272	1.15825	1.24023	1.33577	1.58602	1.74218	1.87992	2.01857	2.2186	2.37794	2.82817	3.33713	3.85072	4.24588	4.63225	5.03611	5.65634	6.53793	8.5243	11.3371	17.278	33.0452
0	0.248047	0.350791	0.496094	0.55465	0.734687	0.865101	1.02272	1.16012	1.24023	1.33577	1.58827	1.74218	1.87992	2.03775	2.2186	2.38666	2.82817	3.33713	3.8587	4.24588	4.65425	5.03611	5.71047	6.61872	8.52938	11.3832	17.4358	33.9281
0	0.248047	0.350791	0.496094	0.55465	0.735194	0.865101	1.02272	1.16244	1.24023	1.33577	1.58827	1.74424	1.88443	2.03906	2.21944	2.38884	2.82817	3.3738	3.86627	4.24588	4.66038	5.04436	5.79071	6.61872	8.56649	11.7659	17.471	33.9824
0	0.248047	0.350791	0.496094	0.55465	0.735194	0.870833	1.02272	1.16244	1.24023	1.33577	1.58827	1.75396	1.88907	2.03906	2.23242	2.42901	2.85469	3.3738	3.86885	4.25769	4.67119	5.04451	5.79071	6.64076	8.5675	11.7666	17.5711	34.1152
0	0.248047	0.350791	0.496094	0.55465	0.735194	0.870884	1.02272	1.16244	1.24023	1.33577	1.58827	1.75396	1.88907	2.03906	2.23242	2.44298	2.88367	3.3738	3.86885	4.25769	4.68014	5.06493	5.79071	6.67887	8.61048	11.87	17.6166	34.1152
0	0.248047	0.350791	0.496094	0.55465	0.735194	0.872115	1.02272	1.16829	1.24023	1.33577	1.58827	1.75396	1.88907	2.03906	2.23242	2.44298	2.8927	3.3738	3.86885	4.26341	4.69427	5.0887	5.79071	6.69727	8.62861	11.8881	17.627	34.2502
0	0.248047	0.350791	0.496094	0.55465	0.735194	0.873656	1.02272	1.17212	1.2417	1.33577	1.58827	1.75396	1.88907	2.03906	2.23242	2.44697	2.90331	3.4224	3.86885	4.28195	4.69427	5.0895	5.7961	6.73509	8.65425	11.9475	17.6602	34.3032
0	0.248047	0.350791	0.496094	0.55465	0.736082	0.877034	1.02272	1.18753	1.2445	1.33577	1.58827	1.75396	1.89457	2.04545	2.23242	2.44803	2.90331	3.44598	3.88255	4.28195	4.69427	5.1076	5.80663	6.73848	8.6639	11.9886	17.6654	34.5356
0	0.248047	0.350791	0.496094	0.55465	0.740396	0.877034	1.02272	1.18822	1.2445	1.34283	1.58827	1.75396	1.90464	2.04545	2.24297	2.449	2.90331	3.44598	3.89163	4.28195	4.70626	5.1076	5.80663	6.7476	8.66767	12.0959	17.9041	34.6814
0	0.248047	0.350791	0.496094	0.55465	0.74223	0.877034	1.02272	1.18897	1.24537	1.36784	1.58827	1.75396	1.90718	2.04545	2.24297	2.45536	2.90331	3.44598	3.89562	4.28203	4.70636	5.1076	5.81192	6.7476	8.67525	12.1036	17.9213	34.8336
0	0.248047	0.350791	0.496094	0.55465	0.74223	0.877034	1.02272	1.18897	1.26109	1.37164	1.58827	1.75396	1.92365	2.04923	2.24297	2.45536	2.91949	3.45489	3.91691	4.3207	4.70754	5.11362	5.85412	6.77036	8.68164	12.1286	17.9213	35.234
0	0.248047	0.350791	0.496094	0.55465	0.74223	0.894346	1.02272	1.18897	1.2648	1.37164	1.58827	1.75396	1.93711	2.04923	2.2438	2.45554	2.91952	3.46641	3.92197	4.33195	4.71289	5.11394	5.90914	6.79337	8.68164	12.1603	17.9984	35.5227
0	0.248047	0.350791	0.496094	0.55465	0.744141	0.894346	1.02272	1.18897	1.2648	1.40317	1.58827	1.75396	1.93711	2.04923	2.24528	2.48047	2.93101	3.46641	3.92197	4.33195	4.71289	5.12275	5.90937	6.84268	8.68518	12.1771	18.0734	36.4595
0	0.248047	0.350791	0.496094	0.55465	0.744141	0.894346	1.02272	1.18897	1.2648	1.40317	1.5903	1.75396	1.93731	2.04923	2.24616	2.48047	2.9407	3.46641	3.9464	4.33905	4.71292	5.16152	5.93766	6.86064	8.68624	12.2048	18.0734	36.5177
0	0.248047	0.350791	0.496094	0.55465	0.744141	0.894346	1.02272	1.191	1.2648	1.40317	1.59251	1.75396	1.93731	2.04923	2.24616	2.48047	2.972	3.4724	3.95914	4.33905	4.72957	5.17354	5.95829	6.86064	8.6958	12.3152	18.0734	36.7435
0	0.248047	0.350791	0.496094	0.55465	0.744141	0.894346	1.02272	1.19198	1.2648	1.40317	1.59256	1.75396	1.93731	2.04923	2.24616	2.48063	2.97656	3.47266	3.95914	4.33905	4.73893	5.17937	5.95829	6.90979	8.69751	12.3177	18.1939	36.8423
0	0.248047	0.350791	0.496094	0.55465	0.744141	0.894346	1.02272	1.19333	1.2648	1.40317	1.59256	1.75396	1.93731	2.05321	2.24616	2.48419	2.97656	3.47266	3.96213	4.3481	4.76024	5.20898	5.96852	6.91869	8.71347	12.3227	18.3655	36.8523
0	0.248047	0.350791	0.497248	0.55465	0.744141	0.894346	1.03326	1.19333	1.2648	1.40317	1.59256	1.75998	1.93731	2.0955	2.25132	2.48899	2.98688	3.4815	3.96421	4.35027	4.76482	5.20898	5.97335	6.98506	8.71347	12.4023	18.4241	36.8748
0	0.248047	0.350791	0.509766	0.55465	0.744141	0.894346	1.03972	1.22641	1.2648	1.40317	1.61202	1.76268	1.93731	2.09602	2.25222	2.49284	2.98688	3.4815	3.96875	4.35902	4.77128	5.20898	5.97376	7.05954	8.75562	12.6438	18.4374	36.8748
0	0.248047	0.350791	0.509766	0.55465	0.744141	0.894346	1.03972	1.22768	1.2648	1.40317	1.61202	1.78053	1.93979	2.09934	2.25222	2.49284	2.98688	3.48435	3.96875	4.35945	4.77128	5.20898	5.97376	7.10298	8.81491	12.647	18.5173	36.8823
0	0.248047	0.350791	0.509766	0.55465	0.744141	0.894346	1.03972	1.2319	1.2648	1.40317	1.61202	1.78643	1.94781	2.09934	2.26373	2.49284	2.98688	3.50498	3.97293	4.3884	4.77128	5.21489	5.9885	7.10298	8.83259	12.7497	18.5654	36.8865
0	0.248047	0.350791	0.509766	0.55465	0.744141	0.894346	1.03972	1.23857	1.26745	1.40317	1.61202	1.78869	1.94781	2.10475	2.26809	2.49284	2.98688	3.50791	3.97649	4.3884	4.77128	5.21489	5.9909	7.11915	8.86933	12.7698	18.6366	36.9575
0	0.248047	0.350791	0.509766	0.55465	0.744141	0.894346	1.04732	1.24023	1.26961	1.40317	1.61202	1.78869	1.95748	2.10475	2.27974	2.49941	2.99309	3.50791	3.97649	4.40173	4.77332	5.21489	6.00155	7.12003	8.89171	12.7747	18.6844	37.0659
0	0.248047	0.350791	0.509766	0.55465	0.744141	0.894346	1.04967	1.24023	1.27747	1.40317	1.6204	1.78869	1.95846	2.10475	2.27974	2.50232	2.99716	3.50791	3.98677	4.41117	4.77332	5.21489	6.00458	7.20629	8.90336	12.8722	18.737	37.0745
0	0.248047	0.350791	0.509766	0.55465	0.744141	0.894346	1.04967	1.24023	1.28962	1.40864	1.6364	1.78869	1.96111	2.11931	2.27974	2.52218	2.99716	3.50791	3.99358	4.41635	4.77768	5.21489	6.00458	7.21045	8.93313	12.8722	18.8662	37.8627
0.00852881	0.248047	0.350791	0.509766	0.55465	0.744141	0.894346	1.05056	1.24023	1.29765	1.41813	1.64394	1.78869	1.96191	2.11931	2.27974	2.52959	2.99716	3.50791	3.99964	4.4226	4.79058	5.21489	6.03524	7.23175	8.94346	13.0549	18.8907	38.2387
0.0252366	0.248047	0.350791	0.509766	0.55465	0.744141	0.894346	1.05237	1.24023	1.29765	1.43098	1.64394	1.78869	1.96904	2.11931	2.28688	2.53906	2.99716	3.50791	4.00612	4.42706	4.79058	5.21489	6.03524	7.26146	8.94346	13.0564	18.9208	39.0128
0.0252366	0.248047	0.350791	0.509766	0.55465	0.744141	0.894346	1.05237	1.24023	1.29765	1.43098	1.64394	1.78869	1.96904	2.11931	2.28688	2.5538	3.00707	3.50814	4.01649	4.4372	4.8162	5.23255	6.0386	7.29528	8.96064	13.1815	18.9314	39.0761
0.0422004	0.248047	0.350791	0.509766	0.55465	0.744141	0.894346	1.05237	1.24023	1.29988	1.43621	1.64394	1.78869	1.96904	2.11931	2.28688	2.55494	3.01064	3.50839	4.01976	4.4372	4.8162	5.23255	6.06574	7.29949	8.98464	13.2235	18.9557	39.4763
0.0486997	0.248047	0.350791	0.513072	0.55465	0.744141	0.894346	1.05237	1.24023	1.30564	1.44183	1.66395	1.78869	1.9775	2.12884	2.28688	2.55494	3.01373	3.51016	4.03277	4.4372	4.8468	5.23359	6.08725	7.31667	8.98548	13.2235	19.0625	39.6045
0.0502612	0.248047	0.350791	0.513523	0.55465	0.744141	0.894346	1.05237	1.24023	1.30564	1.44635	1.66395	1.79639	1.98204	2.12884	2.28688	2.56226	3.01762	3.51997	4.03791	4.45338	4.84714	5.25602	6.09949	7.32894	9.025	13.2305	19.1189	40.1079
0.051804	0.248047	0.350791	0.513634	0.55465	0.744141	0.894346	1.05237	1.24023	1.31176	1.44635	1.66395	1.80581	1.98357	2.13378	2.28688	2.5852	3.01762	3.53373	4.03791	4.45338	4.85168	5.25602	6.12129	7.34645	9.02904	13.2607	19.1254	40.9461
0.0537824	0.248047	0.350791	0.519861	0.55465	0.744141	0.894346	1.05237	1.24023	1.32415	1.44635	1.66395	1.80581	1.98438	2.13378	2.28688	2.58969	3.02614	3.55149	4.03791	4.46484	4.88596	5.26187	6.12404	7.36072	9.10031	13.2807	19.1254	41.1638
0.0603602	0.248047	0.350791	0.519861	0.55465	0.744141	0.894346	1.05237	1.24023	1.32539	1.44635	1.66395	1.80581	1.98438	2.13378	2.28688	2.58969	3.0278	3.55149	4.03791	4.46484	4.89225	5.26187	6.12631	7.37496	9.10031	13.3165	19.1495	41.7169
0.0605129	0.248047	0.350791	0.519861	0.55465	0.744141	0.894346	1.05237	1.24023	1.32539	1.44635	1.66395	1.80581	1.99071	2.14152	2.28688	2.5953	3.0278	3.55149	4.06827	4.46484	4.91622	5.2622	6.12631	7.41838	9.17773	13.3231	19.1575	41.8494
0.0667271	0.248047	0.350791	0.519861	0.55465	0.744141	0.894346	1.05237	1.24023	1.32931	1.44635	1.66395	1.81522	1.99817	2.16755	2.28987	2.5953	3.04023	3.56107	4.06827	4.46484	4.93183	5.30843	6.14135	7.46205	9.17773	13.3305	19.1784	42.219
0.0670916	0.248047	0.350791	0.519861	0.55465	0.744141	0.894346	1.05237	1.24023	1.32931	1.44635	1.66395	1.82056	1.99982	2.18189	2.30017	2.61127	3.05859	3.57738	4.06827	4.46484	4.96094	5.32579	6.16114	7.53181	9.17773	13.3577	19.26	42.2474
0.069827	0.248047	0.350791	0.519861	0.55465	0.744141	0.894346	1.05237	1.24023	1.32931	1.44635	1.66627	1.82379	1.99982	2.19614	2.30017	2.62213	3.06764	3.60627	4.08322	4.47173	4.96094	5.33409	6.17593	7.54405	9.17773	13.4266	19.4048	42.2736
0.069827	0.248047	0.350791	0.520612	0.55465	0.744141	0.894346	1.06955	1.24023	1.32967	1.44635	1.66861	1.83799	1.99982	2.20087	2.32489	2.63557	3.06817	3.60747	4.12879	4.47173	4.96094	5.33487	6.18751	7.54405	9.17773	13.4594	19.4254	42.4225
0.069827	0.248047	0.350791	0.524756	0.55465	0.744141	0.894346	1.08424	1.24023	1.33577	1.44635	1.67834	1.84611	1.99982	2.20558	2.32489	2.63677	3.06817	3.61162	4.15802	4.47173	4.96094	5.4335	6.20613	7.55483	9.17773	13.464	19.4697	42.677
0.0727763	0.248047	0.350791	0.531711	0.55465	0.744141	0.894346	1.09052	1.24023	1.33577	1.45282	1.68624	1.84645	1.99982	2.20558	2.32712	2.63677	3.07234	3.61162	4.15802	4.49057	4.96094	5.44009	6.20974	7.55627	9.23121	13.5339	19.4965	42.9988
0.0733637	0.248047	0.350791	0.538729	0.55465	0.744141	0.897605	1.09807	1.24023	1.33577	1.45734	1.68752	1.84645	1.99982	2.20912	2.34007	2.63677	3.10802	3.61162	4.16215	4.49232	4.96713	5.44574	6.22054	7.6101	9.25596	13.5339	19.6208	44.3304
0.0763825	0.248047	0.350791	0.539161	0.55465	0.744141	0.90432	1.09807	1.24023	1.33577	1.45975	1.68762	1.85192	1.99982	2.20977	2.34007	2.64101	3.10802	3.62526	4.17709	4.49232	4.96713	5.44574	6.22098	7.65738	9.26115	13.5563	19.6474	45.0504
0.0772909	0.248047	0.350791	0.542723	0.559757	0.744141	0.907241	1.09807	1.24023	1.33577	1.46081	1.68762	1.86047	1.99982	2.21819	2.34007	2.65078	3.11228	3.66237	4.19905	4.49232	4.98568	5.46267	6.22717	7.67308	9.26474	13.6223	19.8391	45.7725
0.0785563	0.248047	0.350791	0.548896	0.565043	0.744141	0.910459	1.09807	1.24023	1.33577	1.47039	1.70905	1.86746	1.99982	2.2186	2.34007	2.65861	3.11249	3.66237	4.20364	4.49232	4.98568	5.47953	6.24566	7.70544	9.29762	13.6448	20.0933	46.7619
0.0786904	0.248047	0.350791	0.549034	0.56845	0.744141	0.911896	1.09807	1.24023	1.33577	1.47039	1.70939	1.86907	1.99982	2.2186	2.35318	2.6618	3.11917	3.66237	4.20364	4.50444	4.98892	5.50753	6.24566	7.72538	9.35041	13.6448	20.1896	57.0883
0.0811208	0.248047	0.350791	0.549034	0.574492	0.744141	0.911896	1.10279	1.24023	1.33577	1.47039	1.71132	1.87439	2.01857	2.2186	2.35318	2.66416	3.13757	3.67597	4.2168	4.50541	4.99185	5.50753	6.24566	7.72538	9.41119	13.6966	20.1941	58.0069
0.0820821	0.248047	0.350791	0.549034	0.576734	0.744141	0.911896	1.1093	1.24023	1.33577	1.47039	1.72725	1.87439	2.03364	2.2186	2.35318	2.66837	3.15712	3.67597	4.2168	4.50746	4.99185	5.5465	6.27514	7.76906	9.42578	13.7164	20.2261	58.5694
0.0823499	0.248047	0.350791	0.549034	0.576734	0.7658	0.911896	1.1093	1.24023	1.33577	1.47039	1.7302	1.87992	2.03446	2.22339	2.37794	2.67155	3.17655	3.67792	4.21786	4.51366	4.99882	5.54685	6.2987	7.80256	9.44534	13.7213	20.2322	59.1219
0.0857705	0.248047	0.350791	0.549034	0.587714	0.768937	0.911896	1.1093	1.24023	1.33577	1.48828	1.7302	1.88907	2.03614	2.22669	2.37794	2.67155	3.17655	3.68748	4.22003	4.51366	5.02257	5.57416	6.32398	7.83382	9.49407	13.8196	20.2626	66.4888
0.0948026	0.248047	0.350791	0.549034	0.592366	0.772782	0.912915	1.1093	1.24023	1.33577	1.48828	1.7332	1.88907	2.03906	2.22669	2.38239	2.67155	3.17655	3.68748	4.22409	4.51366	5.02257	5.59619	6.32398	7.88305	9.53712	13.8196	20.3414	67.5081
0.0950722	0.248047	0.350791	0.554014	0.594484	0.773594	0.916052	1.1093	1.24031	1.33577	1.48828	1.7332	1.88907	2.03906	2.2309	2.39852	2.68197	3.17655	3.68748	4.22409	4.55354	5.02257	5.62015	6.32438	7.88305	9.56674	13.9031	20.3459	68.7409
0.0971837	0.248047	0.350791	0.554346	0.594484	0.776019	0.923225	1.1093	1.24031	1.33577	1.48828	1.73575	1.88907	2.03906	2.23242	2.40498	2.68304	3.19164	3.68748	4.22409	4.55354	5.02257	5.65449	6.36085	7.91764	9.581	13.9128	20.498	69.9265
0.0978808	0.248047	0.350791	0.55465	0.594484	0.776452	0.926675	1.1093	1.2445	1.33577	1.49452	1.7362	1.88907	2.04545	2.23242	2.4096	2.68304	3.19164	3.68748	4.22409	4.55772	5.05918	5.65634	6.36796	7.94137	9.65154	13.9635	20.6416
0.100498	0.248047	0.350791	0.55465	0.594484	0.776452	0.927205	1.1093	1.25172	1.34897	1.50328	1.73633	1.88907	2.04545	2.23242	2.41833	2.69058	3.22404	3.7139	4.22409	4.56029	5.05918	5.65634	6.37727	7.96912	9.65154	14.0621	20.8861
0.101953	0.248047	0.350791	0.55465	0.594484	0.777058	0.928148	1.1093	1.26109	1.35826	1.50881	1.73633	1.89338	2.04545	2.23242	2.42124	2.69166	3.22461	3.7207	4.22409	4.57376	5.06037	5.65634	6.37727	8.01156	9.67383	14.0932	20.9801
0.101953	0.248047	0.350791	0.55465	0.594484	0.784393	0.930031	1.1093	1.26109	1.36784	1.50881	1.73633	1.89466	2.04545	2.23242	2.43225	2.69935	3.22461	3.7207	4.22409	4.57376	5.06484	5.65634	6.37727	8.03381	9.68544	14.1191	20.9801
0.101953	0.248047	0.350791	0.55465	0.594484	0.784393	0.931265	1.1093	1.26335	1.36784	1.50881	1.73633	1.90464	2.04545	2.23619	2.43904	2.72045	3.22461	3.72896	4.23863	4.60033	5.06754	5.69215	6.3862	8.06642	9.68654	14.1191	21.2062
0.101953	0.248047	0.351391	0.55465	0.594484	0.784393	0.931893	1.1093	1.2648	1.36784	1.50881	1.73633	1.9079	2.04923	2.24616	2.44298	2.72852	3.22461	3.72896	4.23863	4.60589	5.0895	5.69431	6.41296	8.08815	9.68933	14.1582	21.2714
0.101953	0.248047	0.355069	0.55465	0.594484	0.784393	0.939961	1.1093	1.2648	1.37164	1.50881	1.74218	1.93442	2.04923	2.24616	2.44298	2.73569	3.23414	3.73589	4.24588	4.61394	5.09156	5.70093	6.43967	8.13933	9.72774	14.206	21.3089
0.101953	0.248047	0.360753	0.55465	0.594484	0.784393	0.940146	1.1093	1.2648	1.37164	1.50881	1.74218	1.93711	2.0575	2.24616	2.44298	2.73694	3.23414	3.73907	4.25769	4.61394	5.09766	5.70935	6.44922	8.1592	9.73086	14.2341	21.332
0.101953	0.248047	0.361784	0.55465	0.594484	0.784393	0.943896	1.1093	1.2648	1.37164	1.50881	1.74218	1.93711	2.06187	2.24616	2.44298	2.73977	3.23414	3.74877	4.26756	4.61394	5.10612	5.72661	6.51094	8.16438	9.76246	14.2772	21.4098
0.101953	0.248047	0.367495	0.55465	0.594484	0.784393	0.955128	1.1093	1.2648	1.37164	1.50881	1.74516	1.93731	2.06439	2.24616	2.44424	2.73977	3.23414	3.74877	4.28195	4.6339	5.1076	5.7854	6.51094	8.20108	9.76541	14.2793	21.4313
0.101953	0.248047	0.367597	0.55465	0.595394	0.784393	0.961824	1.1093	1.2648	1.38671	1.50881	1.75028	1.93731	2.0723	2.24616	2.45536	2.73977	3.23414	3.75363	4.28195	4.64223	5.11362	5.79071	6.51094	8.2193	9.7845	14.3546	21.4327
0.101953	0.248047	0.367597	0.55465	0.600621	0.784393	0.962611	1.1093	1.2648	1.38671	1.50881	1.75396	1.93731	2.08022	2.24616	2.45536	2.73977	3.23414	3.75363	4.28688	4.6444	5.11362	5.79398	6.52509	8.2193	9.82842	14.3824	21.4485
0.101953	0.248047	0.367597	0.55465	0.611719	0.784393	0.962706	1.1093	1.2648	1.38671	1.50881	1.75396	1.93731	2.09934	2.24616	2.45536	2.74632	3.23414	3.75363	4.3207	4.64978	5.11362	5.80663	6.54475	8.25715	9.83531	14.4209	21.5387
0.101953	0.248047	0.367597	0.55465	0.611719	0.784393	0.967212	1.1093	1.2648	1.38803	1.50881	1.75396	1.93731	2.09934	2.27501	2.45536	2.74937	3.26255	3.75363	4.3207	4.64978	5.15699	5.8128	6.55332	8.25959	9.85965	14.4465	21.5387
0.101953	0.248047	0.367597	0.55465	0.611719	0.784393	0.967212	1.1093	1.2648	1.38957	1.50881	1.75396	1.93731	2.09934	2.27974	2.46196	2.77325	3.26255	3.75363	4.33905	4.65871	5.15847	5.82313	6.56739	8.26037	9.8846	14.4507	21.5401
0.101953	0.248047	0.367597	0.55465	0.611719	0.784393	0.967212	1.1093	1.2648	1.40317	1.51212	1.75396	1.94363	2.10182	2.27974	2.48047	2.77325	3.26255	3.75363	4.36378	4.66038	5.16152	5.83833	6.56739	8.27077	9.88943	14.4788	21.6384
0.101953	0.248047	0.367597	0.55465	0.611719	0.784393	0.968732	1.1093	1.2648	1.40317	1.51508	1.75396	1.94781	2.10182	2.27974	2.48047	2.77325	3.26255	3.75363	4.36378	4.67258	5.16208	5.84328	6.58086	8.30223	9.90325	14.6369	21.942
0.101953	0.248047	0.367597	0.55465	0.611719	0.784393	0.977794	1.11282	1.2648	1.40317	1.51564	1.75396	1.96025	2.10385	2.28688	2.48047	2.77325	3.28789	3.75363	4.36594	4.68014	5.17468	5.88947	6.59077	8.31203	9.95193	14.6501	22.0427
0.101953	0.248047	0.367597	0.55465	0.614523	0.784393	0.979773	1.12148	1.2648	1.40317	1.51853	1.75396	1.97778	2.10475	2.28688	2.48047	2.77325	3.29421	3.75363	4.3884	4.68014	5.17937	5.89415	6.61872	8.31605	9.98369	14.6827	22.1763
0.101953	0.248047	0.368029	0.55465	0.620157	0.784393	0.980356	1.12342	1.2648	1.40317	1.52224	1.75396	1.97957	2.10475	2.28688	2.48047	2.77325	3.30936	3.77814	4.3884	4.68014	5.17937	5.89601	6.67887	8.31975	10.0526	14.6851	22.1763
0.101953	0.248047	0.371569	0.55465	0.620157	0.784393	0.984828	1.12611	1.2648	1.40317	1.52424	1.75396	1.98242	2.11748	2.28688	2.48063	2.77325	3.30936	3.78896	4.3954	4.68014	5.18661	5.89601	6.70186	8.38013	10.0859	14.7499	22.1929
0.101953	0.248047	0.37207	0.55465	0.620157	0.784393	0.992188	1.12611	1.2648	1.40317	1.52518	1.75396	1.98438	2.11931	2.28688	2.48063	2.77325	3.31935	3.79288	4.41635	4.70163	5.20186	5.90062	6.70186	8.42091	10.0993	14.7708	22.1998
0.101953	0.248047	0.37207	0.55465	0.621029	0.784393	0.992188	1.12778	1.2648	1.40317	1.5293	1.75396	1.99982	2.11931	2.28688	2.48899	2.77325	3.3279	3.79439	4.41635	4.70636	5.20898	5.91548	6.70186	8.43359	10.1001	14.7999	22.2132
0.101953	0.248047	0.376159	0.55465	0.627607	0.784393	0.992188	1.13454	1.2648	1.40386	1.5293	1.75396	1.99982	2.12884	2.32489	2.49284	2.77342	3.33214	3.79439	4.43016	4.70636	5.20898	5.93784	6.72795	8.43359	10.1237	14.7999	22.2441
0.101953	0.248047	0.380941	0.55465	0.632398	0.784393	0.992188	1.13987	1.2648	1.40797	1.53269	1.75396	1.99982	2.12884	2.32489	2.52218	2.77342	3.33713	3.79439	4.43601	4.70754	5.21059	5.95312	6.732	8.43724	10.1639	14.8025	22.2801
0.101953	0.248047	0.384223	0.55465	0.635278	0.784393	0.992188	1.13987	1.2648	1.41209	1.54283	1.75396	1.99982	2.13378	2.32489	2.52218	2.78238	3.33713	3.83105	4.43956	4.71289	5.21489	5.96345	6.73509	8.44817	10.1641	14.8852	22.2856
0.101953	0.248047	0.39224	0.55465	0.64297	0.784393	0.992188	1.13987	1.2648	1.42004	1.54283	1.75396	1.99982	2.13378	2.32489	2.52959	2.80633	3.33713	3.83105	4.45185	4.73893	5.21489	5.96345	6.7749	8.44817	10.1685	14.8911	22.3476
0.101953	0.248047	0.393513	0.55465	0.644808	0.784393	0.992188	1.13987	1.2648	1.42004	1.54283	1.75396	1.99982	2.13378	2.33188	2.5525	2.80633	3.33713	3.83228	4.45883	4.73893	5.21489	5.97376	6.78006	8.46636	10.1729	14.9186	22.4424
0.101953	0.248047	0.395112	0.55465	0.644808	0.784393	0.992188	1.13987	1.26557	1.42734	1.54283	1.75396	1.99982	2.13378	2.35318	2.5538	2.80633	3.36291	3.84358	4.46484	4.76482	5.21489	5.97998	6.81113	8.5143	10.1959	14.9241	22.5231
0.101953	0.248047	0.39656	0.55465	0.644808	0.784393	0.992188	1.13987	1.266	1.42734	1.5529	1.75396	1.99982	2.13378	2.35318	2.5538	2.81217	3.3738	3.85072	4.46484	4.77128	5.21489	5.98379	6.84268	8.56682	10.1971	14.9838	22.5286
0.101953	0.248047	0.405235	0.55465	0.644808	0.784393	0.992188	1.14604	1.26745	1.42734	1.55958	1.75396	1.99982	2.13378	2.35473	2.56176	2.82817	3.3738	3.85072	4.46484	4.77128	5.21489	5.99269	6.86064	8.60454	10.2211	15.1309	22.6322
0.101953	0.248047	0.407812	0.55465	0.644808	0.784393	0.992188	1.15052	1.27555	1.4337	1.56808	1.78053	1.99982	2.16275	2.35661	2.56674	2.82817	3.3738	3.86885	4.46484	4.77128	5.21489	6.00458	6.86064	8.61048	10.2529	15.1776	22.638
0.101953	0.248047	0.407812	0.55465	0.644808	0.784393	0.992188	1.15277	1.27747	1.44183	1.56879	1.78053	1.99982	2.1649	2.36274	2.56711	2.82817	3.3738	3.86885	4.46484	4.77128	5.22637	6.00458	6.87855	8.62832	10.2782	15.2302	22.6389
0.101953	0.248047	0.407812	0.55465	0.644808	0.784393	0.992188	1.15347	1.27747	1.44183	1.56879	1.78869	1.99982	2.16786	2.36687	2.57923	2.82817	3.3738	3.86999	4.47173	4.77495	5.23255	6.00458	6.89642	8.62972	10.3647	15.2765	22.723
0.101953	0.248047	0.407812	0.55465	0.644808	0.784393	0.992188	1.15347	1.28962	1.44183	1.56879	1.78869	1.99982	2.17572	2.37794	2.57923	2.82817	3.37525	3.87052	4.47173	4.77768	5.23255	6.01981	6.96301	8.6639	10.3983	15.2943	22.8701
0.101953	0.248047	0.407812	0.55465	0.652819	0.784393	0.993918	1.1571	1.28962	1.44183	1.56879	1.78869	1.99982	2.18437	2.37794	2.58508	2.84374	3.37525	3.87462	4.47173	4.79058	5.23255	6.0508	6.98947	8.6639	10.4298	15.3409	22.9064
0.101953	0.248047	0.407812	0.55465	0.652819	0.784393	1.00148	1.16193	1.28962	1.44229	1.56879	1.78869	1.99982	2.18673	2.37794	2.58558	2.88367	3.40653	3.87462	4.47173	4.80844	5.23255	6.05937	6.98947	8.68164	10.4563	15.4508	22.9306
0.101953	0.248047	0.407812	0.55465	0.659764	0.784393	1.00167	1.16244	1.28962	1.44635	1.56879	1.78869	1.99982	2.19614	2.37794	2.58779	2.8927	3.41001	3.87462	4.47173	4.8162	5.24001	6.07468	6.98947	8.68164	10.4801	15.4766	23.1166
0.101953	0.248047	0.407812	0.55465	0.667887	0.784393	1.00315	1.16244	1.28962	1.44635	1.56879	1.78869	1.99982	2.19614	2.38012	2.58969	2.8927	3.41809	3.88607	4.47173	4.8162	5.25602	6.08094	7.00266	8.68164	10.4915	15.5342	23.1233
0.101953	0.248047	0.407812	0.55465	0.680001	0.784393	1.00412	1.17538	1.29224	1.44635	1.58274	1.78869	1.99982	2.19614	2.38683	2.58969	2.89805	3.44598	3.90077	4.47173	4.84179	5.26187	6.08094	7.01903	8.68164	10.5296	15.5381	23.1918
0.110826	0.248047	0.407812	0.55465	0.681838	0.784393	1.00412	1.17637	1.29644	1.44635	1.58827	1.78869	1.99982	2.19614	2.41558	2.58969	2.90331	3.44598	3.90273	4.49043	4.84721	5.26187	6.09949	7.04289	8.68164	10.5383	15.5816	23.1945
0.111762	0.248047	0.407812	0.55465	0.682841	0.784393	1.00412	1.18897	1.30528	1.44635	1.58827	1.80581	2.00824	2.19614	2.42873	2.58969	2.91949	3.44598	3.90902	4.49232	4.85727	5.26187	6.10115	7.05518	8.68518	10.5529	15.6191	23.1988
0.112931	0.248047	0.407812	0.55465	0.682933	0.784393	1.0042	1.19333	1.30564	1.44635	1.58827	1.80581	2.00993	2.19614	2.43225	2.5953	2.91949	3.44598	3.92197	4.52643	4.88596	5.27355	6.10279	7.05518	8.68518	10.5762	15.6318	23.2265
0.114348	0.248047	0.407812	0.55465	0.683922	0.784393	1.00928	1.196	1.30564	1.44635	1.58827	1.80581	2.01154	2.19624	2.43259	2.5953	2.92809	3.44661	3.92197	4.52643	4.89225	5.29371	6.12256	7.05518	8.70994	10.6862	15.6348	23.2292
0.118251	0.248047	0.407813	0.55465	0.683922	0.784393	1.01544	1.19742	1.30564	1.44635	1.58827	1.80581	2.01857	2.20558	2.44298	2.5993	2.92955	3.44987	3.92197	4.52644	4.89366	5.30843	6.12529	7.0637	8.73815	10.7321	15.6879	23.2936
0.122751	0.248047	0.407813	0.55465	0.683922	0.784393	1.01766	1.20415	1.30564	1.44635	1.58827	1.80581	2.03906	2.2186	2.44298	2.59973	2.94078	3.45489	3.94749	4.54548	4.89628	5.32579	6.12631	7.06841	8.75172	10.8802	15.6977	23.3019
0.123949	0.248047	0.407813	0.55465	0.683922	0.784393	1.01953	1.21615	1.30564	1.44635	1.58827	1.82242	2.03906	2.2186	2.44298	2.62105	2.94254	3.46979	3.94816	4.56029	4.92359	5.33674	6.12631	7.12467	8.76951	10.9179	15.8226	23.3283
0.124023	0.248047	0.407813	0.55465	0.692829	0.784393	1.01953	1.22712	1.3143	1.44635	1.58827	1.82379	2.04161	2.2186	2.44298	2.6311	2.9487	3.4815	3.95914	4.56029	4.96094	5.3546	6.13634	7.19336	8.78586	10.9383	15.962	23.3665
0.124089	0.248047	0.407813	0.55465	0.701583	0.784393	1.01953	1.22768	1.32034	1.44635	1.58827	1.83516	2.0423	2.2186	2.44298	2.6322	2.95245	3.4815	3.96875	4.56029	4.96094	5.36266	6.13634	7.21045	8.80828	10.9871	16.0517	23.3746
0.126349	0.248047	0.407813	0.55465	0.701583	0.784393	1.01953	1.22768	1.32444	1.44635	1.59256	1.83516	2.04545	2.23242	2.44298	2.63677	2.95454	3.48435	3.97649	4.56736	4.96544	5.36607	6.13634	7.23175	8.84275	11.0736	16.0772	23.3746
0.12681	0.248047	0.407813	0.55465	0.701583	0.784393	1.01953	1.22876	1.32539	1.44635	1.59256	1.83516	2.04545	2.23242	2.44298	2.63677	2.98371	3.48435	3.99964	4.57376	4.96713	5.36607	6.14803	7.23846	8.86399	11.1069	16.1099	23.3746
0.128393	0.248047	0.407813	0.55465	0.701583	0.791138	1.01953	1.2319	1.32539	1.44635	1.59256	1.83516	2.04545	2.23242	2.45112	2.64592	2.98688	3.48451	3.99964	4.57376	4.98568	5.41468	6.15472	7.26146	8.91176	11.1649	16.123	23.3746
0.128974	0.248047	0.407813	0.55465	0.701583	0.796279	1.02091	1.2319	1.32931	1.44635	1.59256	1.83516	2.04545	2.23317	2.45414	2.65078	2.98688	3.50791	3.99964	4.58631	4.99185	5.41743	6.16546	7.26146	8.91877	11.2089	16.125	23.5615
0.129632	0.248047	0.408486	0.55465	0.701583	0.796279	1.02272	1.2319	1.32931	1.44635	1.59582	1.84645	2.04545	2.23601	2.45536	2.65861	2.98688	3.50791	3.99964	4.59974	4.99185	5.41743	6.1915	7.28855	8.92969	11.2308	16.1707	23.6114
0.130377	0.248047	0.414041	0.55465	0.701583	0.796279	1.02272	1.2319	1.32931	1.44635	1.61202	1.84719	2.04545	2.24616	2.45536	2.66571	2.99716	3.50791	3.99964	4.60033	4.99882	5.43167	6.19227	7.30266	8.92969	11.2472	16.3052	23.6791
0.132303	0.248047	0.417363	0.55465	0.701583	0.796279	1.02272	1.2319	1.32931	1.44635	1.63125	1.84842	2.04545	2.24616	2.45536	2.67155	2.99716	3.50791	4.00732	4.61394	5.01543	5.44009	6.20117	7.34571	8.96364	11.331	16.3523	23.731
0.136104	0.248047	0.418124	0.55465	0.701583	0.796279	1.02272	1.23956	1.32931	1.44635	1.63405	1.85301	2.04545	2.24616	2.45536	2.67155	3.01064	3.50791	4.00732	4.61648	5.01644	5.45703	6.20117	7.36244	8.96407	11.3344	16.3805	23.819
0.13661	0.248047	0.418249	0.55465	0.701583	0.797983	1.02272	1.24023	1.33577	1.44635	1.64254	1.86115	2.04545	2.24616	2.45536	2.67641	3.01064	3.50791	4.00732	4.6339	5.01644	5.45703	6.20117	7.44554	8.96407	11.4102	16.3805	23.83
0.136716	0.248047	0.420364	0.55465	0.701583	0.803707	1.02272	1.24023	1.33577	1.44635	1.64394	1.86586	2.04923	2.24616	2.45554	2.68197	3.01762	3.52541	4.00732	4.6339	5.01644	5.45703	6.20117	7.46205	8.98732	11.4344	16.4255	23.9632
0.137435	0.248047	0.420364	0.55465	0.701583	0.81014	1.02272	1.24023	1.33577	1.44903	1.64394	1.87161	2.06187	2.24616	2.45554	2.68253	3.01762	3.52541	4.00732	4.66899	5.02257	5.46267	6.20613	7.47852	8.98806	11.5068	16.4909	24.0298
0.141202	0.248047	0.420364	0.55465	0.701583	0.815625	1.02272	1.24023	1.33577	1.44903	1.64394	1.87723	2.06439	2.24616	2.45554	2.6828	3.01926	3.52541	4.01115	4.68014	5.02257	5.46267	6.22359	7.47852	9.10031	11.5308	16.5177	24.1639
0.142829	0.248047	0.420364	0.55465	0.701583	0.815625	1.02272	1.24023	1.33577	1.45432	1.6471	1.87727	2.07339	2.25222	2.45554	2.68304	3.0278	3.52541	4.01524	4.68671	5.02257	5.46267	6.27514	7.47852	9.14752	11.6265	16.5821	24.1919
0.144183	0.248047	0.420364	0.55465	0.701583	0.815625	1.02272	1.24023	1.33577	1.45445	1.6471	1.87992	2.07944	2.25829	2.45554	2.68304	3.0278	3.52541	4.01596	4.70636	5.05918	5.46267	6.30829	7.52991	9.17663	11.6608	16.6095	24.3061
0.144183	0.248047	0.420364	0.55465	0.701583	0.815625	1.02272	1.24023	1.33577	1.45975	1.66175	1.88907	2.10475	2.26046	2.47702	2.68991	3.06817	3.55011	4.02166	4.70636	5.07132	5.49075	6.32398	7.53777	9.17773	11.8476	16.6487	24.3541
0.144183	0.248047	0.420364	0.55465	0.701583	0.815625	1.02272	1.24023	1.33577	1.45975	1.66395	1.88907	2.10475	2.26431	2.48047	2.69058	3.08566	3.55149	4.03368	4.70754	5.07669	5.49075	6.32398	7.54405	9.17773	11.9166	16.688	24.4008
0.144183	0.248047	0.420364	0.55465	0.701583	0.81693	1.02272	1.24023	1.33577	1.47039	1.66395	1.88907	2.11088	2.2644	2.48047	2.69164	3.09072	3.55149	4.03791	4.71289	5.11362	5.49075	6.32398	7.54405	9.17773	11.9886	16.7298	24.5052
0.144183	0.248047	0.420364	0.55465	0.701583	0.821972	1.02272	1.24023	1.33577	1.47039	1.66395	1.88907	2.11773	2.26741	2.48047	2.69386	3.10581	3.55149	4.03791	4.71289	5.17937	5.50753	6.32398	7.63663	9.17773	12.0374	16.8562	24.7873
0.144183	0.248047	0.42236	0.55465	0.701583	0.821972	1.02272	1.24023	1.33577	1.48501	1.66395	1.88907	2.11931	2.27486	2.48047	2.72045	3.10581	3.55149	4.03791	4.71289	5.17937	5.5465	6.33856	7.64571	9.17773	12.0601	16.8672	24.8357
0.144183	0.248047	0.428163	0.55465	0.701583	0.821972	1.02272	1.24023	1.33577	1.48624	1.66395	1.88907	2.11931	2.27974	2.48047	2.72045	3.10802	3.56107	4.0628	4.71289	5.17937	5.5465	6.33856	7.65959	9.17773	12.0934	16.8836	24.9839
0.144183	0.248047	0.43255	0.55465	0.701583	0.831975	1.02272	1.24023	1.33577	1.48828	1.66395	1.88907	2.11931	2.28688	2.48899	2.73977	3.10802	3.5669	4.06827	4.71289	5.18497	5.54685	6.36796	7.69345	9.18109	12.1406	16.8836	25.2959
0.144183	0.248047	0.43255	0.55465	0.701583	0.831975	1.02272	1.24023	1.33577	1.48828	1.66395	1.88907	2.11931	2.28688	2.48899	2.73977	3.10802	3.57738	4.06827	4.71545	5.20898	5.54685	6.37727	7.69345	9.20451	12.2048	16.9327	25.3542
0.144183	0.248047	0.43255	0.55465	0.701583	0.840727	1.02272	1.24023	1.33577	1.48828	1.66395	1.88907	2.11931	2.28688	2.49284	2.73977	3.10802	3.57738	4.06827	4.71548	5.20898	5.5497	6.37727	7.70431	9.20785	12.2768	16.9327	25.4148
0.144183	0.248047	0.43255	0.55465	0.701583	0.840727	1.02272	1.24023	1.33577	1.48828	1.66395	1.88907	2.11931	2.28688	2.49284	2.73977	3.11249	3.59155	4.09089	4.71941	5.20898	5.56002	6.43967	7.70544	9.22098	12.2954	16.9327	25.4148
0.144183	0.248047	0.43255	0.55465	0.701583	0.840727	1.02272	1.24023	1.33577	1.48831	1.66395	1.88907	2.11931	2.28688	2.49284	2.74517	3.11249	3.61162	4.10591	4.73893	5.21489	5.57416	6.43967	7.74086	9.24703	12.3177	16.9563	25.6654
0.144183	0.248047	0.43255	0.55465	0.713672	0.840727	1.02272	1.24023	1.33577	1.49558	1.66395	1.88907	2.11931	2.28688	2.49284	2.75502	3.11917	3.63045	4.12832	4.73893	5.21489	5.59619	6.43967	7.74501	9.25236	12.4023	16.9853	25.7647
0.144183	0.248047	0.43255	0.55465	0.713672	0.840727	1.02272	1.24023	1.33577	1.50881	1.66395	1.8956	2.12884	2.28688	2.49284	2.76285	3.11966	3.6384	4.12832	4.73893	5.21489	5.59794	6.43967	7.7532	9.26115	12.4246	17.1278	25.7969
0.144183	0.250598	0.43255	0.55465	0.716701	0.840727	1.02272	1.24023	1.33577	1.50881	1.66395	1.90464	2.12884	2.28688	2.50772	2.77325	3.13757	3.66237	4.12832	4.73893	5.22653	5.61021	6.43967	7.75682	9.26115	12.4741	17.1924	25.9408
0.144183	0.251233	0.438533	0.55465	0.71923	0.840727	1.02272	1.24023	1.34303	1.50881	1.66395	1.90464	2.13378	2.3229	2.52718	2.77325	3.13757	3.67597	4.15802	4.75384	5.23121	5.63487	6.48556	7.76452	9.2678	12.4839	17.2459	25.955
0.144183	0.253615	0.442839	0.55465	0.719443	0.840727	1.02272	1.24023	1.34651	1.50881	1.66395	1.90464	2.13378	2.32489	2.52959	2.77325	3.13757	3.68748	4.197	4.75587	5.23255	5.63493	6.50021	7.76795	9.2678	12.4933	17.2459	25.9834
0.144183	0.266204	0.448784	0.55465	0.720917	0.842134	1.02272	1.24023	1.34739	1.50881	1.66454	1.9227	2.13378	2.32489	2.52959	2.77325	3.13757	3.68748	4.20364	4.77128	5.23255	5.65449	6.51094	7.78488	9.27374	12.5503	17.278	26.0744
0.144183	0.2703	0.449811	0.55465	0.720917	0.849667	1.02272	1.24023	1.3522	1.50881	1.67216	1.92365	2.13378	2.32712	2.52959	2.77325	3.14067	3.68748	4.20894	4.77184	5.24766	5.65634	6.51094	7.81757	9.32076	12.6698	17.3172	26.1216
0.144183	0.270609	0.455948	0.55465	0.720917	0.850648	1.02272	1.24023	1.36022	1.50881	1.67524	1.92365	2.13378	2.33713	2.52959	2.77342	3.14902	3.68748	4.2095	4.77332	5.25602	5.65634	6.55332	7.82983	9.33209	12.6698	17.3863	26.1298
0.144183	0.271954	0.455948	0.55465	0.720917	0.852731	1.02462	1.24023	1.36784	1.50881	1.67629	1.92734	2.13378	2.34007	2.52959	2.77994	3.15712	3.68748	4.2168	4.79058	5.26187	5.65932	6.58841	7.86825	9.33724	12.7012	17.4325	26.2555
0.144183	0.271974	0.455948	0.55465	0.720917	0.853463	1.02462	1.24023	1.36784	1.50881	1.68145	1.93442	2.13378	2.34007	2.52959	2.80633	3.15712	3.68748	4.2168	4.79058	5.26187	5.66178	6.59077	7.88305	9.35195	12.7159	17.471	26.2906
0.144183	0.274126	0.455948	0.55465	0.720917	0.857265	1.02462	1.24023	1.36784	1.50881	1.69452	1.93442	2.13378	2.34007	2.5538	2.80633	3.17655	3.68748	4.21903	4.79089	5.26187	5.66551	6.60476	7.90893	9.36871	12.716	17.5273	26.2941
0.145138	0.27449	0.455948	0.55465	0.720917	0.862073	1.02587	1.24023	1.37164	1.51226	1.7095	1.93711	2.14102	2.35318	2.5538	2.82817	3.17655	3.68748	4.22409	4.79938	5.26187	5.66721	6.61872	7.9375	9.3903	12.7545	17.5273	26.3934
0.146576	0.277325	0.455948	0.55465	0.72151	0.865101	1.03091	1.24023	1.37164	1.5139	1.70992	1.93731	2.14102	2.35318	2.55494	2.82817	3.18512	3.68748	4.23863	4.8162	5.27519	5.70508	6.6558	7.94534	9.40252	12.7569	17.5431	26.6463
0.146881	0.277325	0.455948	0.55465	0.728079	0.865101	1.03112	1.24023	1.37164	1.51564	1.71993	1.93731	2.14344	2.35318	2.55494	2.82817	3.19164	3.70978	4.23863	4.8162	5.30264	5.71512	6.67205	7.95299	9.41272	12.769	17.5956	26.8361
0.150621	0.278921	0.455948	0.55465	0.733098	0.865101	1.03411	1.24023	1.38616	1.51564	1.72298	1.93731	2.1507	2.35318	2.55494	2.84009	3.21254	3.71102	4.24168	4.81902	5.30264	5.73658	6.67887	7.96723	9.42253	12.769	17.627	26.8556
0.150961	0.280355	0.455948	0.55465	0.735194	0.865101	1.03522	1.24023	1.38671	1.51564	1.7257	1.93731	2.16275	2.35318	2.56295	2.84374	3.22404	3.71979	4.24588	4.82503	5.30264	5.73779	6.67887	7.9836	9.42306	12.8051	17.6654	26.9219
0.151253	0.282741	0.455948	0.55465	0.735194	0.865101	1.03548	1.24023	1.38671	1.51564	1.7302	1.93731	2.16755	2.35377	2.56422	2.86196	3.22461	3.7207	4.24588	4.85722	5.31621	5.74205	6.67887	7.99927	9.42904	12.8051	17.7158	26.9995
0.151682	0.284057	0.455948	0.55465	0.735194	0.865101	1.03972	1.24023	1.38671	1.51564	1.7302	1.93731	2.16755	2.36065	2.56711	2.86196	3.22461	3.7207	4.25216	4.87335	5.32368	5.7534	6.68284	7.99927	9.42991	12.8459	17.7158	27.1053
0.153449	0.286715	0.455948	0.55465	0.735194	0.870884	1.03972	1.24023	1.38671	1.52795	1.7302	1.93731	2.16755	2.3655	2.57191	2.86196	3.22461	3.7207	4.25769	4.88596	5.32579	5.76984	6.69253	8.03356	9.44534	12.8459	17.7158	27.4033
0.153894	0.287326	0.455948	0.55465	0.735194	0.871088	1.03972	1.24023	1.38937	1.5293	1.7302	1.93731	2.16755	2.37794	2.57923	2.87378	3.22461	3.7207	4.26016	4.88596	5.34309	5.77857	6.69727	8.03381	9.49756	12.8461	17.7158	27.4078
0.154067	0.287582	0.455948	0.558996	0.735194	0.871088	1.03972	1.24023	1.40317	1.5293	1.7332	1.93731	2.16755	2.37794	2.58969	2.88367	3.22461	3.72896	4.26756	4.89225	5.36607	5.79071	6.70724	8.03495	9.50711	12.872	17.7852	27.4806
0.156498	0.288367	0.460268	0.559972	0.73794	0.877034	1.04413	1.24023	1.40317	1.53269	1.7332	1.93731	2.16755	2.38391	2.58969	2.8927	3.23414	3.72896	4.26756	4.89225	5.36607	5.80327	6.73509	8.04259	9.51435	12.8865	17.8111	27.5178
0.160205	0.288367	0.463211	0.562791	0.738536	0.877034	1.04967	1.24031	1.40317	1.53269	1.7332	1.93731	2.20142	2.38884	2.58969	2.89805	3.23414	3.72896	4.26756	4.90224	5.37068	5.80663	6.77036	8.0682	9.5356	12.8865	17.8345	27.6614
0.162923	0.288367	0.464556	0.563616	0.741657	0.877034	1.05237	1.24031	1.40317	1.53269	1.7332	1.93731	2.20537	2.40618	2.59303	2.90325	3.23414	3.72896	4.26756	4.92359	5.3858	5.80663	6.77036	8.0785	9.54255	12.8984	17.8869	27.6981
0.163037	0.288367	0.465487	0.566355	0.74223	0.877034	1.05237	1.24031	1.40317	1.53269	1.7362	1.93731	2.20558	2.41301	2.5993	2.90331	3.23414	3.72896	4.26756	4.93488	5.3987	5.80664	6.79061	8.07979	9.5728	12.9042	17.8904	27.7325
0.165618	0.288367	0.469487	0.56845	0.74223	0.877034	1.05237	1.2445	1.40317	1.53269	1.73633	1.93979	2.20558	2.41313	2.6054	2.90331	3.23414	3.72896	4.28195	4.96713	5.42116	5.81192	6.81113	8.08088	9.58623	12.9042	17.9641	27.8211
0.166994	0.288367	0.469544	0.572432	0.74223	0.877034	1.05237	1.2445	1.40317	1.54283	1.73633	1.95754	2.20956	2.42702	2.61127	2.90331	3.23934	3.74877	4.28688	4.96713	5.44009	5.85041	6.81113	8.08138	9.59542	12.9636	17.9958	27.8211
0.167109	0.288367	0.469984	0.573018	0.744141	0.888816	1.05237	1.25657	1.40317	1.5529	1.73633	1.98438	2.21058	2.43871	2.61127	2.90331	3.24989	3.75363	4.30141	4.98568	5.44009	5.85412	6.84213	8.08425	9.6118	13.1066	18.012	27.9722
0.169425	0.288367	0.471243	0.574139	0.744141	0.894346	1.05237	1.25791	1.40317	1.5529	1.73633	1.98438	2.21381	2.44298	2.62121	2.92848	3.26255	3.75363	4.3207	4.98568	5.45145	5.85412	6.85864	8.09559	9.64835	13.1278	18.0137	27.9819
0.17092	0.288367	0.476263	0.576734	0.744141	0.894346	1.05237	1.25813	1.40317	1.55291	1.73633	1.98438	2.2186	2.44298	2.63677	2.94078	3.26255	3.75363	4.3207	4.99185	5.45703	5.89601	6.86064	8.12889	9.67383	13.1342	18.0734	28.1694
0.170941	0.288367	0.481095	0.576734	0.744141	0.894346	1.05237	1.2648	1.41638	1.55958	1.73633	1.98438	2.2186	2.44298	2.63677	2.94254	3.26255	3.77283	4.33195	4.99185	5.46267	5.89601	6.86064	8.16168	9.68654	13.1768	18.1346	28.2817
0.171141	0.288367	0.485245	0.576734	0.744141	0.894346	1.05237	1.2648	1.41638	1.56879	1.73633	1.98438	2.2186	2.44298	2.64686	2.94254	3.26887	3.77814	4.33195	4.99185	5.47314	5.93801	6.86622	8.16337	9.68728	13.1839	18.1482	28.3089
0.173887	0.288367	0.486595	0.576734	0.744141	0.894346	1.05237	1.2648	1.42004	1.56879	1.74218	1.99982	2.2186	2.44298	2.65078	2.948	3.28789	3.77814	4.33905	4.99185	5.47423	5.95012	6.89195	8.17731	9.71772	13.2049	18.1685	28.3306
0.176567	0.288367	0.49104	0.576734	0.744141	0.894346	1.05237	1.2648	1.42734	1.56879	1.75396	1.99982	2.2186	2.45536	2.65078	2.96151	3.28789	3.77814	4.33905	4.99185	5.47953	5.95312	6.89642	8.18268	9.72774	13.2095	18.2496	28.336
0.177071	0.288367	0.496094	0.576734	0.744141	0.894346	1.05237	1.2648	1.42734	1.56879	1.75396	1.99982	2.2186	2.45536	2.65646	2.96366	3.29067	3.78627	4.36378	5.00218	5.47953	5.96793	6.94531	8.1893	9.7467	13.2602	18.2563	28.336
0.177518	0.288367	0.496094	0.576734	0.744141	0.894346	1.05237	1.2648	1.42734	1.56879	1.75396	1.99982	2.2186	2.45536	2.65861	2.97656	3.30357	3.78627	4.3884	5.01644	5.47953	5.97673	6.96301	8.24546	9.74974	13.2931	18.2619	28.4119
0.178691	0.288367	0.496094	0.576734	0.744141	0.894346	1.05237	1.2648	1.44183	1.56879	1.75396	1.99982	2.2186	2.45554	2.67155	2.98688	3.30936	3.78627	4.3954	5.01644	5.47953	5.9769	6.98506	8.24707	9.7742	13.3347	18.2765	28.4816
0.178743	0.288367	0.496094	0.577351	0.744141	0.894346	1.05237	1.2648	1.44183	1.56879	1.75396	1.99982	2.2186	2.45554	2.67155	2.98688	3.30936	3.78627	4.40715	5.03349	5.47953	5.9885	6.98506	8.35911	9.77457	13.3804	18.3034	28.633
0.1802	0.288367	0.496094	0.580151	0.744141	0.894346	1.05237	1.2648	1.44183	1.56879	1.75396	1.99982	2.2186	2.45554	2.67155	2.98688	3.32267	3.79288	4.41234	5.05749	5.48656	5.99175	6.99571	8.36768	9.77506	13.3945	18.3118	28.7071
0.18148	0.288367	0.496094	0.58223	0.744141	0.894346	1.0557	1.2648	1.44183	1.56879	1.75396	1.99982	2.23161	2.46381	2.67155	2.98688	3.3279	3.79439	4.41635	5.08168	5.49007	5.99432	7.00753	8.43359	9.81275	13.3968	18.4057	28.7328
0.181554	0.288367	0.496094	0.584455	0.744141	0.894346	1.06208	1.2648	1.44635	1.56879	1.75396	1.99982	2.23242	2.46381	2.67155	2.98688	3.3279	3.79439	4.45338	5.1076	5.49034	5.99432	7.01583	8.43359	9.82357	13.4964	18.4174	28.8439
0.18278	0.288367	0.496094	0.585503	0.744141	0.894346	1.06442	1.2648	1.44635	1.56879	1.75396	1.99982	2.23242	2.46802	2.67823	2.99716	3.33435	3.79439	4.4614	5.1076	5.49034	6.02318	7.04289	8.44817	9.87526	13.5612	18.4558	28.8631
0.182941	0.288367	0.496094	0.585868	0.744141	0.894346	1.06442	1.2648	1.44635	1.56879	1.75396	2.00306	2.23242	2.47519	2.68197	2.99716	3.33713	3.79439	4.46277	5.1076	5.49034	6.03524	7.06776	8.46066	9.90325	13.5884	18.4857	28.927
0.185893	0.288367	0.496094	0.589353	0.744141	0.894346	1.06442	1.2648	1.44635	1.56879	1.75396	2.00306	2.23242	2.47627	2.68235	2.99716	3.33713	3.79439	4.46484	5.1076	5.49075	6.04034	7.10554	8.46636	9.90325	13.6493	18.4907	28.9468
0.187161	0.288367	0.496094	0.589687	0.744141	0.894346	1.06837	1.2648	1.44635	1.56879	1.75396	2.00306	2.23242	2.48047	2.68304	2.99716	3.33713	3.80245	4.46484	5.11362	5.50023	6.04034	7.10731	8.47725	9.92498	13.7325	18.4907	28.9493
0.188833	0.288367	0.496094	0.593788	0.744141	0.894346	1.07684	1.2648	1.44635	1.58274	1.75396	2.00824	2.23601	2.48047	2.68304	2.99716	3.36469	3.85072	4.46484	5.11362	5.50753	6.04034	7.12467	8.47725	9.94703	13.7526	18.4907	28.9663
0.189857	0.288367	0.496094	0.594484	0.744141	0.894346	1.08378	1.2648	1.44635	1.58447	1.75396	2.01493	2.24616	2.48047	2.68304	2.99716	3.36522	3.8587	4.46966	5.11362	5.50753	6.07674	7.14185	8.4874	10.0777	13.7593	18.4963	29.0649
0.191022	0.288367	0.496094	0.594484	0.744141	0.894346	1.08378	1.2648	1.44635	1.58827	1.75396	2.01857	2.24616	2.48047	2.68304	2.99716	3.36774	3.86885	4.47173	5.11362	5.50753	6.07825	7.1613	8.49176	10.1184	13.7839	18.5223	29.1178
0.193407	0.288367	0.496094	0.594484	0.744141	0.894346	1.08744	1.2648	1.44635	1.58827	1.75407	2.01857	2.24616	2.48047	2.68534	2.99716	3.3738	3.87462	4.47173	5.11362	5.50753	6.08094	7.17763	8.52268	10.1214	13.7889	18.5572	29.1263
0.195601	0.290969	0.496094	0.594484	0.744141	0.894346	1.09709	1.2648	1.44635	1.58827	1.75794	2.01857	2.24616	2.48047	2.70937	3.00026	3.3738	3.87462	4.47173	5.11362	5.50753	6.09044	7.18194	8.52537	10.1336	13.8062	18.5952	29.2863
0.195754	0.29319	0.496094	0.594484	0.744141	0.894346	1.09807	1.2648	1.44635	1.58827	1.78869	2.01857	2.24616	2.48047	2.71274	3.01762	3.3738	3.87462	4.47173	5.11362	5.50753	6.09743	7.19336	8.52698	10.1484	13.8791	18.6035	29.3703
0.196557	0.293426	0.496094	0.594484	0.744141	0.894346	1.09807	1.2648	1.44635	1.58827	1.78869	2.0255	2.24616	2.48047	2.72852	3.01762	3.3738	3.87842	4.47173	5.1277	5.5465	6.12631	7.19336	8.55233	10.182	13.884	18.6035	29.5426
0.196891	0.294831	0.496094	0.594484	0.744141	0.894346	1.09807	1.2648	1.44635	1.58827	1.78869	2.03302	2.24616	2.48047	2.72852	3.0278	3.39368	3.87958	4.47173	5.14433	5.5465	6.12631	7.19763	8.59575	10.2152	13.8928	18.737	29.6258
0.197962	0.298329	0.496094	0.594484	0.744141	0.894346	1.09807	1.2648	1.44635	1.58827	1.78869	2.03906	2.24616	2.48047	2.72852	3.0278	3.43349	3.88255	4.49057	5.15192	5.5465	6.13416	7.19763	8.62832	10.2182	13.8971	18.7682	29.6538
0.199257	0.298838	0.496094	0.594484	0.744141	0.894346	1.09807	1.2648	1.44635	1.58827	1.78869	2.03906	2.24616	2.48063	2.73462	3.0278	3.44598	3.88255	4.49232	5.15723	5.54685	6.15181	7.23175	8.65325	10.2782	13.9701	18.9557	29.8317
0.199564	0.299921	0.496094	0.594484	0.744141	0.894346	1.09807	1.2648	1.44635	1.58827	1.78869	2.03906	2.24616	2.48063	2.73569	3.0278	3.45489	3.88255	4.49232	5.16152	5.56556	6.16458	7.23175	8.68288	10.2902	14.1408	19.0609	29.9716
0.201784	0.301179	0.496094	0.594484	0.744141	0.894346	1.09848	1.27267	1.44635	1.58827	1.78869	2.04161	2.24616	2.48882	2.73775	3.03128	3.45489	3.88255	4.49232	5.16202	5.56726	6.19301	7.24986	8.72441	10.3171	14.2793	19.1382	30.0331
0.202349	0.302234	0.496094	0.594484	0.744141	0.894346	1.10279	1.28095	1.44635	1.58827	1.78869	2.04173	2.2578	2.48899	2.73977	3.03373	3.45489	3.89562	4.49232	5.17937	5.56885	6.20117	7.26022	8.7336	10.3587	14.2794	19.1398	30.0874
0.203771	0.304692	0.496094	0.594927	0.744141	0.894346	1.1093	1.28713	1.44903	1.58827	1.78869	2.04545	2.26326	2.48899	2.74517	3.05519	3.45489	3.89859	4.49232	5.17937	5.56929	6.21604	7.28933	8.76249	10.3587	14.2837	19.1832	30.2129
0.203906	0.305859	0.496094	0.598518	0.744141	0.894346	1.1093	1.28811	1.44903	1.58827	1.78869	2.04545	2.27947	2.49284	2.75462	3.05859	3.45489	3.91691	4.49741	5.19313	5.56929	6.22098	7.29751	8.76978	10.3587	14.2945	19.1912	30.2627
0.203906	0.305859	0.496094	0.599104	0.744141	0.894346	1.1093	1.28962	1.44903	1.58827	1.78869	2.04545	2.27974	2.49284	2.75742	3.05903	3.45612	3.92197	4.50503	5.19861	5.57416	6.23155	7.29949	8.76978	10.3617	14.3858	19.2024	30.3845
0.203906	0.305859	0.496094	0.602299	0.744141	0.894346	1.1093	1.28962	1.45431	1.58827	1.78869	2.04545	2.28688	2.49284	2.77325	3.06538	3.46791	3.92197	4.52574	5.21489	5.58016	6.24566	7.34033	8.78103	10.3617	14.4337	19.2728	30.3845
0.203906	0.305859	0.496094	0.602868	0.744141	0.894346	1.1093	1.28962	1.45502	1.58827	1.78869	2.04545	2.28688	2.49284	2.77325	3.06612	3.4724	3.92197	4.52643	5.21489	5.59101	6.27297	7.36897	8.7908	10.3647	14.4443	19.3174	30.4047
0.203906	0.305859	0.496094	0.605188	0.744141	0.894346	1.1093	1.28962	1.45656	1.58827	1.78869	2.04923	2.28688	2.49284	2.77325	3.06708	3.47266	3.92197	4.53395	5.21489	5.59619	6.27514	7.39143	8.80735	10.4212	14.4465	19.3317	30.429
0.203906	0.305859	0.496094	0.606394	0.744141	0.894346	1.1093	1.28962	1.45975	1.59256	1.79086	2.05365	2.28688	2.49791	2.77325	3.06708	3.49031	3.92197	4.55354	5.21489	5.59907	6.27514	7.47323	8.80828	10.4298	14.4635	19.3445	30.537
0.203906	0.305859	0.496094	0.60829	0.744141	0.894346	1.1093	1.28962	1.45975	1.59582	1.80581	2.05675	2.28688	2.52959	2.77325	3.06817	3.50791	3.92197	4.55354	5.22255	5.61422	6.31424	7.47852	8.80828	10.5383	14.5166	19.4064	30.537
0.203906	0.305859	0.496094	0.609067	0.744141	0.911896	1.1093	1.28962	1.47039	1.61202	1.80581	2.06035	2.28688	2.52959	2.77325	3.06817	3.50791	3.93544	4.55354	5.22653	5.65634	6.33321	7.49412	8.8401	10.5529	14.5356	19.6521	30.5511
0.203906	0.305859	0.496094	0.609312	0.744141	0.911896	1.1093	1.29285	1.47039	1.6157	1.80581	2.07944	2.28688	2.52959	2.78286	3.06817	3.50791	3.93808	4.55354	5.22653	5.66178	6.33856	7.51102	8.88364	10.5966	14.5906	19.7972	30.6747
0.203906	0.305859	0.496094	0.611719	0.744141	0.911896	1.1093	1.29413	1.47039	1.61855	1.80581	2.07944	2.28688	2.52959	2.78945	3.07102	3.50791	3.94561	4.56029	5.23255	5.66178	6.3531	7.52229	8.90554	10.5966	14.6369	19.8065	30.6817
0.203906	0.305859	0.496094	0.611719	0.744141	0.911896	1.1093	1.3098	1.47725	1.63443	1.80581	2.07944	2.28688	2.54883	2.79049	3.07385	3.50791	3.94826	4.56029	5.23255	5.66178	6.35794	7.53777	8.91567	10.5966	14.6851	19.8251	30.6817
0.203906	0.305859	0.496094	0.611719	0.745664	0.911896	1.1093	1.32019	1.4796	1.63443	1.80581	2.08179	2.28688	2.5538	2.79108	3.08566	3.55149	3.94968	4.57376	5.23255	5.66551	6.3584	7.54001	8.93313	10.6367	14.7541	19.8577	30.8068
0.203906	0.305859	0.496094	0.611719	0.748311	0.911896	1.1093	1.32422	1.48375	1.64394	1.80581	2.08556	2.28688	2.5538	2.79954	3.09784	3.55149	3.95914	4.58222	5.2502	5.66721	6.37727	7.56035	8.93313	10.6545	14.7937	20.0795	30.8068
0.203906	0.305859	0.496094	0.611719	0.754405	0.911896	1.1093	1.32931	1.48446	1.64394	1.80581	2.09934	2.29224	2.5538	2.80734	3.10581	3.55149	3.96875	4.61201	5.25602	5.66721	6.39734	7.56522	8.94346	10.6862	14.8572	20.1774	30.8417
0.203906	0.31399	0.496094	0.620117	0.754529	0.914506	1.1093	1.32931	1.48828	1.64394	1.80581	2.09934	2.33729	2.5538	2.8125	3.10802	3.55149	3.96875	4.61394	5.25602	5.67258	6.448	7.57254	8.96064	10.7121	14.8601	20.1896	30.9264
0.203906	0.316361	0.496094	0.620157	0.757447	0.919779	1.1093	1.32931	1.48828	1.64394	1.80581	2.10182	2.33798	2.5538	2.81988	3.10802	3.55149	3.97649	4.61394	5.26187	5.68003	6.44922	7.57254	8.96407	10.7608	14.8601	20.3005	31.1553
0.203906	0.319623	0.496094	0.620157	0.760728	0.920845	1.1093	1.32931	1.48828	1.64394	1.80581	2.10475	2.33896	2.5538	2.82114	3.10802	3.55149	3.97649	4.61394	5.26187	5.68381	6.45399	7.57361	8.97999	10.8349	14.8866	20.3776	31.181
0.203906	0.320152	0.496094	0.620157	0.767255	0.923225	1.1093	1.32978	1.48828	1.65811	1.80661	2.10929	2.33999	2.57714	2.82817	3.11249	3.55149	3.9883	4.61803	5.26187	5.70508	6.48024	7.57771	9.0154	10.849	14.8866	20.3776	31.2204
0.203906	0.322404	0.496094	0.620157	0.771922	0.923225	1.1093	1.33081	1.48828	1.65968	1.81522	2.11828	2.34007	2.58969	2.82817	3.13757	3.55149	3.99117	4.6292	5.26187	5.70508	6.49201	7.58003	9.01545	10.8802	14.9186	20.5085	31.2539
0.203906	0.322404	0.496094	0.620157	0.774743	0.923225	1.1093	1.33085	1.48828	1.65968	1.81522	2.11931	2.34007	2.58969	2.82817	3.14902	3.56107	3.99964	4.63243	5.2622	5.70911	6.51543	7.58878	9.02904	10.9056	14.9858	20.5295	31.2588
0.203906	0.322404	0.496094	0.621696	0.775442	0.923225	1.1093	1.33577	1.48828	1.66395	1.82379	2.11931	2.34007	2.58969	2.82817	3.15712	3.57462	3.99964	4.63614	5.28578	5.71047	6.52509	7.65948	9.03362	10.9169	14.992	20.5295	31.2913
0.203906	0.322404	0.496094	0.626837	0.776452	0.926675	1.1093	1.33577	1.48828	1.66395	1.82379	2.11931	2.34007	2.58969	2.82817	3.16548	3.57738	3.99964	4.64249	5.30264	5.71047	6.54863	7.69339	9.04456	10.9506	15.033	20.5295	31.3168
0.203906	0.322404	0.496094	0.631413	0.784393	0.934245	1.1093	1.33577	1.48828	1.66395	1.82379	2.11931	2.34007	2.58969	2.82817	3.17655	3.57738	3.99964	4.66038	5.30264	5.75652	6.55332	7.70145	9.06237	10.9617	15.0411	20.552	31.3168
0.203906	0.322404	0.496094	0.632398	0.784393	0.934587	1.1093	1.33577	1.48828	1.66395	1.83516	2.11931	2.34714	2.5953	2.82817	3.17655	3.57738	3.99964	4.68014	5.30843	5.76942	6.55332	7.70544	9.0624	11.0095	15.082	20.552	31.4785
0.203906	0.322404	0.496094	0.634985	0.784393	0.937248	1.1093	1.33577	1.48828	1.66395	1.83799	2.11931	2.35318	2.60171	2.82817	3.17655	3.57738	3.99964	4.68014	5.31722	5.76942	6.55557	7.70544	9.06533	11.0787	15.0881	20.652	31.4785
0.203906	0.322404	0.496094	0.636184	0.784393	0.939961	1.1093	1.33577	1.48828	1.66395	1.83799	2.11931	2.35318	2.62121	2.82817	3.18134	3.61162	3.99964	4.68018	5.32579	5.76942	6.59077	7.72538	9.06606	11.1428	15.0891	20.7546	31.5576
0.203906	0.322404	0.496094	0.636485	0.784393	0.939961	1.11526	1.33577	1.48828	1.66395	1.84645	2.11931	2.35318	2.63677	2.82817	3.18597	3.61162	3.99964	4.70636	5.32954	5.78519	6.59077	7.7387	9.06669	11.1428	15.1329	20.7546	31.6666
0.203906	0.322404	0.496094	0.639802	0.784393	0.939961	1.11917	1.33577	1.48828	1.66395	1.84645	2.11931	2.35318	2.63677	2.82817	3.19164	3.61323	4.00612	4.71289	5.3546	5.7854	6.6558	7.74173	9.07889	11.1869	15.1329	20.7679	31.9913
0.203906	0.322404	0.496094	0.640616	0.784393	0.939961	1.12148	1.33577	1.48828	1.66395	1.85223	2.12702	2.35318	2.63677	2.82899	3.22404	3.63766	4.00732	4.71289	5.3546	5.79071	6.69727	7.74281	9.08516	11.1895	15.1634	20.7768	31.998
0.203906	0.322404	0.496094	0.644319	0.784393	0.939961	1.12611	1.33577	1.48828	1.66395	1.85227	2.12884	2.36324	2.63677	2.84009	3.22461	3.66237	4.00732	4.71289	5.35616	5.79134	6.69727	7.75749	9.09692	11.2061	15.218	20.7798	32.0221
0.203906	0.322404	0.496094	0.644808	0.784393	0.942611	1.12672	1.33577	1.48828	1.66395	1.86248	2.12884	2.3722	2.63677	2.84374	3.22461	3.66237	4.00732	4.71941	5.36607	5.80126	6.69916	7.7651	9.10031	11.2609	15.2302	20.7798	32.0595
0.203906	0.322404	0.496094	0.644808	0.784393	0.948063	1.1384	1.33577	1.49209	1.66395	1.8735	2.13378	2.37794	2.63677	2.84374	3.22461	3.66237	4.00732	4.71941	5.36607	5.83077	6.70186	7.78488	9.10031	11.2814	15.3409	20.9611	32.5462
0.203906	0.322404	0.496094	0.644808	0.784393	0.948241	1.13987	1.33577	1.49382	1.66395	1.87439	2.13378	2.39597	2.63677	2.85469	3.22601	3.66237	4.00732	4.73893	5.36607	5.83833	6.70186	7.78564	9.10031	11.2963	15.5022	21.084	32.8669
0.203906	0.322404	0.496094	0.644808	0.784393	0.948791	1.13987	1.33577	1.50881	1.66395	1.87938	2.13378	2.40633	2.63677	2.85651	3.23414	3.66607	4.00732	4.73893	5.36607	5.84226	6.71076	7.78883	9.10515	11.2963	15.5242	21.1204	32.9445
0.203906	0.322404	0.496094	0.644808	0.784393	0.950224	1.13987	1.33577	1.50881	1.66395	1.88907	2.13378	2.4234	2.65078	2.87103	3.23414	3.67031	4.01649	4.73893	5.36607	5.85412	6.7476	7.79994	9.11647	11.3805	15.5816	21.2018	33.2383
0.203906	0.322404	0.496094	0.644808	0.784393	0.954542	1.13987	1.33577	1.50881	1.67216	1.88907	2.13378	2.44298	2.65078	2.87103	3.23414	3.67597	4.01711	4.73893	5.38611	5.85412	6.7527	7.81757	9.11896	11.3832	15.6191	21.2062	33.2577
0.203906	0.324819	0.496094	0.644808	0.784393	0.95486	1.13987	1.33577	1.50881	1.67216	1.88907	2.13378	2.44298	2.65861	2.88573	3.23414	3.68748	4.03791	4.74815	5.40064	5.89601	6.77036	7.84393	9.11915	11.4209	15.6191	21.2294	33.3713
0.203906	0.3263	0.496094	0.644808	0.784393	0.961824	1.13987	1.33577	1.50881	1.68145	1.88907	2.13378	2.44688	2.65861	2.8927	3.23414	3.68748	4.03791	4.75189	5.40978	5.91684	6.77036	7.87617	9.14615	11.4263	15.729	21.2584	33.3713
0.203906	0.328179	0.496094	0.644808	0.784393	0.961824	1.14344	1.33577	1.50881	1.68145	1.88907	2.13378	2.45466	2.65861	2.8927	3.23414	3.68748	4.03791	4.7626	5.41743	5.92733	6.79715	7.88203	9.14752	11.4452	15.729	21.3681	33.3713
0.203906	0.332466	0.496094	0.644808	0.784393	0.967212	1.15347	1.33577	1.50881	1.68762	1.88907	2.13378	2.45536	2.67155	2.8927	3.24506	3.68748	4.04221	4.76482	5.41743	5.95312	6.83922	7.88305	9.15493	11.4841	15.7681	21.4241	33.4937
0.203906	0.333289	0.496094	0.644808	0.784393	0.967212	1.15347	1.33577	1.50881	1.69298	1.88907	2.13378	2.45536	2.67155	2.8927	3.25773	3.68748	4.06827	4.76482	5.42157	5.96852	6.84827	7.88305	9.16066	11.4932	15.8284	21.5387	33.5093
0.203906	0.337467	0.496094	0.644808	0.784393	0.968654	1.15634	1.33577	1.50881	1.69684	1.88907	2.13378	2.45536	2.67155	2.89985	3.26255	3.68748	4.06827	4.77128	5.42882	5.97376	6.86064	7.89058	9.17041	11.5239	15.8634	21.6157	33.5561
0.203906	0.338315	0.496094	0.646563	0.784393	0.985508	1.16185	1.34098	1.50881	1.69684	1.88907	2.13378	2.45554	2.67155	2.90164	3.26255	3.68748	4.06827	4.77179	5.42942	5.99432	6.87768	7.90858	9.17773	11.5388	15.8769	21.6299	33.644
0.203906	0.343118	0.496094	0.647392	0.784393	0.992188	1.16244	1.35357	1.50881	1.69684	1.88907	2.13407	2.45554	2.67155	2.90331	3.26255	3.7207	4.06827	4.79058	5.44009	5.99945	6.88105	7.91421	9.18109	11.5522	15.9099	21.6938	33.6632
0.203906	0.348608	0.496094	0.652819	0.784393	0.992188	1.16244	1.35417	1.50881	1.71928	1.89434	2.14102	2.46381	2.67155	2.90331	3.26255	3.7207	4.06827	4.80691	5.44574	5.99945	6.89084	7.92175	9.20457	11.5628	16.0271	21.7787	33.6659
0.203906	0.348692	0.496094	0.652819	0.784393	0.992188	1.16244	1.35802	1.50881	1.72179	1.90988	2.14102	2.46381	2.67155	2.90331	3.26255	3.7207	4.06827	4.81433	5.44727	6.00155	6.89195	7.94137	9.20785	11.5814	16.0676	21.7787	33.7207
0.203906	0.350791	0.496094	0.652819	0.784393	0.992188	1.16244	1.36022	1.50881	1.72829	1.92365	2.14344	2.48047	2.67155	2.90331	3.26887	3.7207	4.06827	4.8162	5.45703	6.0018	6.89696	7.94137	9.20785	11.5912	16.1202	21.8633	33.7289
0.203906	0.350791	0.496094	0.652819	0.784393	0.992188	1.16746	1.36022	1.50881	1.7302	1.92365	2.14866	2.48047	2.67155	2.90331	3.26887	3.7207	4.06827	4.8162	5.46083	6.00458	6.90479	7.94495	9.20785	11.6265	16.125	21.876	33.7945
0.203906	0.350791	0.496094	0.652819	0.784393	0.992188	1.1707	1.36784	1.50881	1.7332	1.93064	2.1507	2.48047	2.68197	2.91949	3.28789	3.7207	4.09089	4.8162	5.46267	6.00458	6.91295	7.9518	9.21787	11.6608	16.1516	21.9294	33.9281
0.203906	0.350791	0.496094	0.652819	0.784393	0.992188	1.17431	1.36784	1.50881	1.7362	1.93711	2.16455	2.48047	2.68304	2.91949	3.30936	3.72896	4.09089	4.8162	5.46267	6.04034	6.9195	7.95497	9.23829	11.6869	16.1516	21.977	34.1414
0.203906	0.350791	0.496094	0.652819	0.784393	0.992188	1.17954	1.36784	1.50881	1.73633	1.93731	2.16755	2.48047	2.68304	2.92127	3.30936	3.72896	4.09089	4.8162	5.47138	6.05002	6.92519	7.99838	9.26115	11.724	16.2144	21.977	34.4785
0.203906	0.350791	0.496094	0.652819	0.784393	0.992188	1.1853	1.36784	1.50881	1.73633	1.93731	2.16755	2.48047	2.68304	2.92461	3.30936	3.72896	4.09089	4.82567	5.47953	6.05073	6.93281	8.01464	9.2678	11.7528	16.2504	21.9882	34.4919
0.203906	0.350791	0.496094	0.652819	0.784393	0.992188	1.18798	1.37086	1.50881	1.73633	1.93731	2.17803	2.48047	2.68304	2.94008	3.30936	3.74877	4.09089	4.83391	5.49034	6.08485	6.95005	8.13654	9.26954	11.7528	16.2504	22.1527	34.6734
0.203906	0.350791	0.496094	0.652819	0.784393	0.992188	1.18897	1.37164	1.50881	1.73633	1.93731	2.17865	2.48047	2.68304	2.94254	3.30936	3.75154	4.09089	4.8468	5.49075	6.10279	6.96149	8.1765	9.32076	11.7659	16.293	22.2441	34.7876
0.203906	0.350791	0.496094	0.652819	0.784393	0.992188	1.19299	1.37164	1.50881	1.73633	1.93731	2.18189	2.48063	2.68304	2.9607	3.3108	3.75363	4.10353	4.86685	5.49075	6.10975	6.98506	8.1893	9.33724	11.792	16.3127	22.2759	34.8327
0.203906	0.350791	0.496094	0.652819	0.784393	0.992188	1.19333	1.37164	1.50881	1.74218	1.93731	2.18957	2.48333	2.68304	2.96314	3.3279	3.75375	4.10591	4.86719	5.50753	6.12631	6.99697	8.1893	9.35041	11.8259	16.3222	22.2759	34.8715
0.203906	0.350791	0.496094	0.655967	0.784393	0.992188	1.19333	1.38272	1.51564	1.74218	1.93731	2.19614	2.48899	2.68304	2.9632	3.3279	3.7568	4.11017	4.87335	5.50753	6.12631	7.00266	8.20057	9.35766	11.87	16.3372	22.2759	34.9526
0.203906	0.350791	0.496094	0.660995	0.784393	0.992188	1.20041	1.38671	1.51564	1.74231	1.93731	2.19614	2.48899	2.69083	2.96892	3.3279	3.75985	4.12832	4.88596	5.50753	6.12631	7.0124	8.20057	9.38981	11.9211	16.4255	22.2759	35.0177
0.203906	0.350791	0.496094	0.664685	0.784393	0.992188	1.2039	1.39492	1.51564	1.7457	1.93731	2.19614	2.48908	2.69332	2.97656	3.3279	3.77814	4.12832	4.88596	5.50753	6.12631	7.02021	8.20057	9.41272	11.9321	16.4723	22.3311	35.0739
0.203906	0.350791	0.496094	0.664907	0.784393	0.992188	1.20592	1.40262	1.51564	1.75396	1.93731	2.19614	2.49284	2.71834	2.97656	3.3364	3.77814	4.12879	4.88986	5.5077	6.12631	7.0284	8.22488	9.42578	11.9809	16.4909	22.3463	35.2235
0.203906	0.350791	0.496094	0.666934	0.784393	0.992188	1.21086	1.40317	1.5293	1.75396	1.93731	2.19646	2.49284	2.72045	2.98009	3.33713	3.78188	4.15802	4.89112	5.52499	6.14135	7.04744	8.23743	9.42904	12.0015	16.5207	22.3549	35.3064
0.203906	0.350791	0.496094	0.667887	0.784393	0.992188	1.21792	1.40317	1.5293	1.75396	1.93731	2.20329	2.49284	2.72045	2.98421	3.33713	3.78627	4.15802	4.89225	5.53218	6.14135	7.07527	8.23857	9.42904	12.0092	16.5207	22.3848	35.5366
0.203906	0.350791	0.496094	0.667887	0.784393	0.992188	1.22344	1.40317	1.53269	1.75396	1.93731	2.20558	2.49284	2.72309	2.98463	3.33713	3.78627	4.18381	4.89294	5.5465	6.16136	7.07816	8.25963	9.43883	12.0322	16.6265	22.4342	35.6463
0.203906	0.350791	0.496094	0.670495	0.784393	0.992188	1.22344	1.40317	1.53269	1.75396	1.93731	2.20957	2.52218	2.72852	2.98688	3.33713	3.78627	4.19362	4.90855	5.5465	6.16136	7.09246	8.26037	9.44534	12.0581	16.6856	22.5068	35.8443
0.203906	0.350791	0.496094	0.672697	0.784393	0.992188	1.22344	1.40317	1.53269	1.75396	1.93731	2.2186	2.52218	2.72852	2.98688	3.33713	3.78627	4.19992	4.91108	5.56063	6.18782	7.09431	8.26952	9.44534	12.0807	16.6856	22.6593	35.8443
0.203906	0.350791	0.496094	0.673878	0.784393	0.992188	1.22344	1.40317	1.53269	1.75396	1.93731	2.2186	2.52959	2.7311	2.98688	3.33713	3.78627	4.20364	4.91108	5.56431	6.21604	7.10298	8.30277	9.45511	12.0959	16.7225	22.7081	35.8537
0.203906	0.350791	0.496094	0.683922	0.784393	0.992188	1.22768	1.40317	1.53269	1.75396	1.93731	2.2186	2.52959	2.73569	2.98688	3.33713	3.78627	4.20364	4.92128	5.56929	6.22098	7.10368	8.33075	9.45738	12.1137	16.7225	22.7406	35.9212
0.203906	0.350791	0.496094	0.683922	0.784393	0.992188	1.22768	1.40317	1.54283	1.75396	1.93979	2.2186	2.52959	2.73977	2.98688	3.33713	3.79288	4.20364	4.92359	5.57416	6.22499	7.1372	8.36426	9.47136	12.1148	16.7298	22.7677	35.942
0.203906	0.350791	0.496094	0.683922	0.784393	0.992188	1.22768	1.40317	1.54418	1.75396	1.94781	2.2186	2.52959	2.73977	2.99716	3.33713	3.79439	4.20399	4.92359	5.57416	6.23088	7.15906	8.36768	9.50703	12.1148	16.8032	22.7677	35.9497
0.203906	0.350791	0.496094	0.683922	0.784393	0.992188	1.22768	1.40317	1.55211	1.75396	1.94781	2.2186	2.52959	2.73977	2.99716	3.36725	3.79439	4.2095	4.94033	5.57416	6.24566	7.21781	8.37361	9.50703	12.2378	16.838	22.7678	36.0275
0.203906	0.350791	0.496094	0.683922	0.784393	0.992188	1.2319	1.40661	1.5529	1.75396	1.94781	2.2186	2.52959	2.73977	2.99716	3.37177	3.84396	4.2095	4.9423	5.57416	6.24566	7.23175	8.38936	9.54255	12.2497	16.8416	22.8324	36.0522
0.203906	0.350791	0.496094	0.683922	0.784393	0.992188	1.2319	1.40907	1.5529	1.75396	1.95794	2.2186	2.52959	2.74328	2.99716	3.3738	3.8473	4.2095	4.9423	5.59619	6.24566	7.24908	8.42221	9.57474	12.2777	16.8526	22.854	36.1592
0.203906	0.350791	0.496094	0.687997	0.784393	0.992188	1.23738	1.41131	1.5529	1.75396	1.96111	2.2186	2.52959	2.74328	2.99791	3.3738	3.85072	4.2168	4.9423	5.59619	6.27514	7.29377	8.44664	9.58116	12.3152	16.859	22.8688	36.2607
0.203906	0.350791	0.496094	0.692795	0.784393	0.992188	1.24023	1.41416	1.55602	1.75396	1.97354	2.22073	2.53246	2.74517	3.00026	3.3738	3.85072	4.2168	4.96094	5.59619	6.28005	7.30331	8.46146	9.6324	12.3241	16.9291	22.8757	36.2792
0.203906	0.350791	0.496094	0.692983	0.789656	0.997525	1.24023	1.41613	1.55625	1.75396	1.97957	2.22669	2.53943	2.74517	3.01064	3.3738	3.85072	4.22064	4.96094	5.59619	6.28005	7.30588	8.46919	9.67383	12.3377	16.9291	22.8903	36.2929
0.203906	0.350791	0.496094	0.696296	0.791199	0.999909	1.24023	1.41638	1.55958	1.75396	1.97957	2.23242	2.54883	2.75462	3.01762	3.3738	3.85072	4.22409	4.96187	5.59619	6.28331	7.30941	8.47042	9.67383	12.4048	16.9291	22.9064	36.3199
0.203906	0.350791	0.496094	0.69816	0.796279	1.00021	1.24023	1.41638	1.55958	1.75396	1.98305	2.23242	2.5531	2.77325	3.01762	3.38908	3.85072	4.22409	4.9656	5.60742	6.29473	7.32474	8.48657	9.68654	12.4246	16.969	22.9064	36.369
0.203906	0.350791	0.498362	0.698383	0.799424	1.00412	1.24023	1.42734	1.56136	1.75396	1.98403	2.23242	2.5538	2.77325	3.0278	3.39749	3.85072	4.22409	4.96685	5.61	6.32398	7.34454	8.49051	9.70241	12.442	16.9853	22.9091	36.4975
0.204609	0.350791	0.500684	0.701484	0.800177	1.00412	1.24023	1.42734	1.56879	1.75396	1.98438	2.23242	2.5538	2.77325	3.0278	3.40285	3.8587	4.23863	4.96698	5.61266	6.32398	7.35302	8.51374	9.7467	12.4839	17.0215	22.9267	36.5901
0.204832	0.350791	0.503209	0.701583	0.800869	1.00412	1.24023	1.42734	1.56879	1.75396	1.98438	2.23242	2.5538	2.77325	3.0278	3.43936	3.8587	4.24588	4.96713	5.62315	6.32398	7.35604	8.51504	9.81405	12.5199	17.0486	22.9306	36.8865
0.206755	0.350791	0.504527	0.701583	0.802716	1.01953	1.24023	1.42909	1.56879	1.75396	1.98438	2.23833	2.5538	2.77325	3.0278	3.44598	3.86307	4.26756	4.96713	5.62361	6.32398	7.39857	8.51956	9.83889	12.5233	17.0648	22.9306	36.9423
0.208364	0.350791	0.505702	0.701583	0.804883	1.01953	1.24023	1.42968	1.56879	1.75407	1.98438	2.23833	2.5538	2.77325	3.0278	3.44598	3.87462	4.2796	4.97964	5.62717	6.33511	7.39995	8.53173	9.92498	12.5779	17.0865	22.9386	37.0587
0.208917	0.350791	0.509228	0.701583	0.805688	1.01953	1.24023	1.43491	1.56879	1.75407	1.98438	2.23833	2.5538	2.77325	3.03128	3.44598	3.87462	4.28059	4.98568	5.66551	6.34446	7.47852	8.53327	9.92498	12.6109	17.1224	22.9842	37.0728
0.208991	0.350791	0.509766	0.701583	0.807779	1.01953	1.24023	1.44183	1.56879	1.75407	1.98876	2.24297	2.5538	2.77325	3.04155	3.44598	3.87462	4.28195	4.98568	5.66551	6.3941	7.50215	8.55312	9.93427	12.6827	17.1224	22.9971	37.0994
0.209419	0.350791	0.509766	0.701583	0.808692	1.01953	1.24023	1.44183	1.56879	1.75407	1.99982	2.24528	2.5538	2.77325	3.04284	3.45489	3.87462	4.28195	4.99185	5.66551	6.39567	7.50373	8.55312	9.97136	12.6832	17.1224	23.0197	37.5002
0.211666	0.350791	0.509766	0.701583	0.810762	1.01953	1.24023	1.44183	1.56879	1.75407	1.99982	2.24616	2.5538	2.77325	3.05859	3.45489	3.87462	4.28203	4.99185	5.66721	6.39954	7.50726	8.56591	9.99909	12.728	17.1655	23.0697	38.2546
0.211702	0.350791	0.509766	0.701583	0.815625	1.01953	1.24023	1.44183	1.56879	1.75407	1.99982	2.24616	2.5538	2.77325	3.06538	3.46641	3.87462	4.29311	5.02257	5.67983	6.41768	7.50726	8.56767	9.99909	12.769	17.1655	23.0697	38.3712
0.214428	0.350791	0.509766	0.701583	0.815625	1.02272	1.24023	1.44183	1.56879	1.75998	1.99982	2.24616	2.5538	2.77325	3.06817	3.4724	3.88255	4.30141	5.03211	5.72185	6.44922	7.50726	8.58103	10.0727	12.865	17.1924	23.0981	38.4673
0.217002	0.350791	0.509766	0.701583	0.821865	1.02272	1.24023	1.44183	1.56879	1.78053	1.99982	2.24616	2.5538	2.77342	3.06817	3.47404	3.88255	4.31718	5.03611	5.72661	6.49201	7.53181	8.58338	10.1001	12.872	17.221	23.1891	38.5086
0.219739	0.350791	0.509766	0.701583	0.821972	1.02272	1.24023	1.44183	1.56879	1.78053	1.99982	2.24616	2.5538	2.77342	3.06817	3.47727	3.88255	4.33195	5.05244	5.74567	6.51094	7.53777	8.59726	10.1184	12.8768	17.2459	23.2145	39.1123
0.220246	0.350791	0.509766	0.701583	0.821972	1.02272	1.24023	1.44635	1.56879	1.78869	1.99982	2.24616	2.5538	2.77342	3.07385	3.4815	3.88255	4.33195	5.05918	5.7534	6.52121	7.54405	8.61048	10.1699	12.9365	17.2727	23.2186	39.4917
0.222491	0.350791	0.509766	0.701583	0.821972	1.02272	1.24023	1.44635	1.56879	1.78869	1.99982	2.24616	2.55394	2.77342	3.07385	3.4815	3.88255	4.33349	5.06249	5.7534	6.54863	7.58878	8.61048	10.1729	12.9365	17.2727	23.2966	39.5695
0.223007	0.350791	0.509766	0.701583	0.821972	1.02272	1.24023	1.44635	1.56879	1.78869	1.99982	2.24616	2.55494	2.78633	3.08566	3.4815	3.88255	4.33511	5.066	5.75652	6.54863	7.58878	8.62577	10.2071	13.0053	17.278	23.3019	39.5695
0.223228	0.350791	0.509766	0.701583	0.821972	1.02272	1.24023	1.44635	1.56879	1.78869	1.99982	2.24616	2.55494	2.79625	3.10581	3.48347	3.88255	4.33905	5.07738	5.76942	6.56739	7.58887	8.62832	10.2182	13.0502	17.278	23.3217	39.6697
0.224331	0.350791	0.509766	0.701583	0.821972	1.02272	1.24023	1.44635	1.56879	1.78869	1.99982	2.24616	2.55733	2.80614	3.10802	3.49031	3.88255	4.34708	5.07976	5.79071	6.57857	7.59315	8.64145	10.2182	13.1072	17.3314	23.3746	39.7748
0.224994	0.350791	0.509766	0.701583	0.821972	1.02272	1.24023	1.44635	1.56927	1.78869	1.99982	2.25222	2.57923	2.80633	3.10802	3.50791	3.88255	4.36378	5.1076	5.79071	6.58816	7.59755	8.6639	10.2259	13.1839	17.3367	23.3746	40.0609
0.225297	0.350791	0.509766	0.701583	0.821972	1.02272	1.24023	1.44635	1.57149	1.78869	1.99982	2.25588	2.57994	2.80633	3.10802	3.50791	3.88255	4.36659	5.11362	5.79213	6.6142	7.62284	8.6639	10.2272	13.1862	17.3367	23.377	40.2109
0.225851	0.350791	0.509766	0.701583	0.83111	1.02272	1.24023	1.44635	1.58827	1.78869	1.99982	2.27974	2.58969	2.80698	3.10802	3.50791	3.88255	4.36942	5.11362	5.79925	6.63166	7.62889	8.68164	10.2453	13.2049	17.3633	23.4572	40.4932
0.225854	0.350791	0.509766	0.701583	0.832382	1.02272	1.24023	1.44635	1.58827	1.78869	1.99982	2.27974	2.58969	2.81271	3.10802	3.50791	3.90072	4.3884	5.11362	5.80663	6.66503	7.64129	8.68518	10.2947	13.2095	17.4164	23.4572	40.5198
0.225894	0.350791	0.509766	0.701583	0.835436	1.02272	1.24023	1.44635	1.58827	1.78869	1.99982	2.28688	2.58969	2.82817	3.10802	3.50791	3.91222	4.3954	5.11362	5.80663	6.67887	7.64129	8.6958	10.2947	13.2374	17.4164	23.5412	40.5999
0.226028	0.350791	0.509766	0.701583	0.837755	1.02272	1.24023	1.44635	1.58827	1.78869	1.99982	2.28688	2.58969	2.82817	3.10802	3.50791	3.92197	4.3954	5.11362	5.80663	6.67887	7.68945	8.69669	10.3074	13.2539	17.4358	23.5449	40.6827
0.227757	0.350791	0.509766	0.701583	0.837913	1.02272	1.24023	1.44635	1.58827	1.78869	1.99982	2.28688	2.58969	2.82817	3.10802	3.50791	3.92197	4.3954	5.11362	5.81192	6.68977	7.69345	8.71347	10.3171	13.2954	17.4358	23.584	40.8322
0.227974	0.350791	0.509766	0.701583	0.840727	1.02272	1.24023	1.44635	1.58827	1.78869	1.99982	2.28688	2.5993	2.82817	3.10802	3.50791	3.92197	4.41463	5.11362	5.84935	6.69492	7.70462	8.72022	10.325	13.3056	17.4921	23.5971	40.8978
0.227974	0.350791	0.509766	0.701583	0.840727	1.02272	1.24023	1.44635	1.58827	1.78869	1.99982	2.28688	2.5993	2.82817	3.10802	3.50791	3.92197	4.41513	5.14287	5.84988	6.7187	7.7155	8.72261	10.325	13.3347	17.5062	23.6048	40.9465
0.227974	0.350791	0.510825	0.701583	0.840727	1.02272	1.24023	1.44635	1.58827	1.78869	1.99982	2.28688	2.60802	2.82817	3.11417	3.50791	3.92197	4.41635	5.14636	5.88033	6.73745	7.74173	8.73815	10.3371	13.3577	17.5132	23.6435	41.1638
0.227974	0.350791	0.511362	0.701583	0.840727	1.02272	1.24023	1.44635	1.58827	1.78869	2.00182	2.28688	2.61127	2.82817	3.11917	3.50791	3.92197	4.42477	5.16152	5.88033	6.73848	7.74546	8.73815	10.3371	13.3804	17.5276	23.7413	41.2124
0.227974	0.350791	0.511926	0.701583	0.840727	1.02272	1.24023	1.44635	1.58827	1.78869	2.00477	2.28688	2.61127	2.82817	3.11917	3.50791	3.92197	4.42716	5.16152	5.89601	6.74415	7.74923	8.76627	10.3854	13.4037	17.5396	23.7763	41.2579
0.227974	0.350791	0.51351	0.701583	0.845278	1.02272	1.24023	1.44635	1.58827	1.78869	2.00824	2.28688	2.61127	2.82817	3.13757	3.52541	3.92375	4.4372	5.17937	5.89601	6.7749	7.7532	8.76627	10.3972	13.4152	17.5711	23.7776	41.5728
0.227974	0.350791	0.519861	0.701583	0.851282	1.02272	1.24023	1.44635	1.58827	1.78927	2.00824	2.28688	2.61127	2.82817	3.13757	3.52541	3.93004	4.4372	5.19861	5.89601	6.79668	7.76452	8.76978	10.4072	13.4779	17.5764	23.8332	41.7611
0.227974	0.350791	0.519861	0.701583	0.853919	1.02272	1.24023	1.44635	1.58827	1.80373	2.01083	2.28688	2.61191	2.82817	3.13757	3.52541	3.93589	4.46484	5.20051	5.91162	6.80445	7.7703	8.76978	10.4121	13.4964	17.5956	23.8461	42.0518
0.227974	0.350791	0.519861	0.701583	0.857561	1.02272	1.24023	1.44635	1.58827	1.80581	2.01106	2.28688	2.63677	2.82817	3.13757	3.53967	3.95055	4.46484	5.20898	5.91684	6.81113	7.79807	8.7978	10.4298	13.5824	17.6183	23.9127	42.184
0.227974	0.350791	0.519861	0.701583	0.858556	1.02272	1.24023	1.44635	1.58827	1.80581	2.01532	2.29229	2.63677	2.83276	3.17531	3.55149	3.95272	4.46484	5.21059	5.94484	6.83753	7.80674	8.79791	10.4445	13.6448	17.6602	24.0721	42.2124
0.227974	0.350791	0.519861	0.701583	0.861514	1.02272	1.24023	1.44635	1.58827	1.80581	2.02485	2.30003	2.63677	2.84374	3.17531	3.55149	3.97649	4.47173	5.21059	5.95312	6.83922	7.81757	8.80828	10.4651	13.6606	17.7071	24.081	42.8971
0.227974	0.350791	0.519861	0.701583	0.861896	1.02272	1.24023	1.44635	1.58827	1.80581	2.0314	2.30616	2.64518	2.85469	3.17655	3.55149	3.97649	4.47173	5.21489	5.95312	6.84268	7.83129	8.80828	10.468	13.6809	17.7071	24.1843	42.9236
0.227974	0.350791	0.519861	0.701583	0.863931	1.02272	1.24023	1.44635	1.58827	1.80581	2.0314	2.30694	2.64686	2.85633	3.17655	3.56107	3.97649	4.47173	5.21489	5.95829	6.8544	7.84393	8.81317	10.4709	13.6988	17.7228	24.1868	43.4167
0.227974	0.350791	0.519861	0.701583	0.865101	1.02272	1.24023	1.44635	1.58827	1.80581	2.03701	2.30694	2.64686	2.86196	3.17655	3.57738	3.97649	4.47173	5.21489	5.95829	6.86064	7.88078	8.81552	10.4915	13.6997	17.7627	24.1919	43.9372
0.227974	0.350791	0.519861	0.701583	0.865101	1.02272	1.24023	1.44889	1.58827	1.80581	2.03906	2.31132	2.65078	2.86196	3.17655	3.57738	3.97649	4.47173	5.22705	5.97376	6.88282	7.88305	8.8213	10.5237	13.7325	17.7852	24.2854	44.4586
0.227974	0.350791	0.519861	0.701583	0.865101	1.02272	1.24023	1.44964	1.58827	1.80581	2.04161	2.32489	2.65078	2.87103	3.17655	3.57738	3.97649	4.47666	5.23255	5.97376	6.89195	7.88305	8.82485	10.5617	13.7526	17.8197	24.3086	45.0115
0.227974	0.350791	0.519861	0.701583	0.865101	1.02272	1.24023	1.45097	1.58827	1.80581	2.04161	2.32489	2.65861	2.88367	3.17655	3.57738	3.99169	4.48371	5.23255	5.97376	6.89642	7.88305	8.84629	10.5617	13.7593	17.8214	24.3288	45.7813
0.227974	0.350791	0.521893	0.701583	0.865101	1.02272	1.24023	1.45115	1.58827	1.80581	2.04545	2.32489	2.67155	2.88367	3.17655	3.60263	3.99604	4.48514	5.23255	5.99844	6.90979	7.89058	8.85357	10.5966	13.7861	17.8266	24.5178	50.4213
0.227974	0.350791	0.525421	0.701583	0.867348	1.02272	1.24023	1.45975	1.58827	1.80581	2.04545	2.32489	2.67155	2.88556	3.18512	3.61162	3.99964	4.48954	5.25602	5.99945	6.90979	7.89475	8.85357	10.6053	13.8062	17.8611	24.5178	52.0408
0.227974	0.350791	0.52853	0.701583	0.867499	1.02272	1.24031	1.45975	1.59256	1.80581	2.04545	2.32489	2.67155	2.8927	3.18512	3.61162	3.99964	4.49014	5.25602	5.99945	6.90979	7.91078	8.85357	10.6516	13.824	17.8611	24.6267	53.8938
0.227974	0.350791	0.529915	0.706062	0.870551	1.02272	1.24031	1.45975	1.59256	1.80581	2.04545	2.32489	2.67155	2.8927	3.18613	3.61162	3.99964	4.49057	5.26187	5.99945	6.93157	7.9518	8.857	10.6689	13.884	17.8611	24.6354	54.9874
0.227974	0.350791	0.531975	0.70656	0.871088	1.02272	1.24031	1.45975	1.59256	1.80581	2.04545	2.32489	2.68197	2.8927	3.19164	3.61162	3.99964	4.50305	5.26187	6.00458	6.94974	7.96766	8.90554	10.6689	13.9105	17.8628	24.7152	56.1764
0.227974	0.350791	0.533797	0.711465	0.871088	1.02272	1.24031	1.47039	1.59256	1.81434	2.04545	2.32489	2.68197	2.8927	3.2192	3.61162	3.99964	4.50609	5.26782	6.00458	6.9687	7.98493	8.90554	10.6862	13.9105	17.8869	24.7408	57.3705
0.227974	0.350791	0.534458	0.712431	0.871088	1.02272	1.24031	1.47039	1.59582	1.82456	2.04923	2.34007	2.68304	2.8927	3.22404	3.61162	4.00732	4.51385	5.2682	6.01614	6.96893	7.98889	8.92969	10.6988	13.9105	17.9641	24.7575	58.1973
0.227974	0.350791	0.536367	0.713549	0.871088	1.02272	1.24031	1.47039	1.60755	1.83169	2.06034	2.34007	2.68304	2.8927	3.22461	3.61162	4.00732	4.51525	5.27012	6.03576	6.97593	7.99927	8.95853	10.7006	13.9448	18.0558	24.827	58.7636
0.227974	0.350791	0.537211	0.713672	0.871088	1.02272	1.24031	1.47039	1.61202	1.83503	2.06187	2.34007	2.68304	2.8927	3.22461	3.61323	4.02306	4.51944	5.27355	6.0556	7.00266	8.00881	8.96064	10.7379	13.9459	18.0581	24.8505	59.2192
0.227974	0.350791	0.540022	0.713672	0.871088	1.02272	1.24264	1.47039	1.62419	1.83516	2.06439	2.34007	2.68304	2.8927	3.22461	3.61323	4.02944	4.52145	5.28474	6.0556	7.00266	8.01143	8.96064	10.7379	13.9523	18.0734	24.8802	62.2666
0.227974	0.350791	0.5401	0.713672	0.871088	1.02272	1.2445	1.47039	1.6248	1.83516	2.06439	2.34007	2.68304	2.8927	3.23414	3.63045	4.03791	4.52643	5.29014	6.08047	7.01003	8.01464	8.96407	10.7608	13.9635	18.1142	24.8901	62.5497
0.227974	0.350791	0.541545	0.713672	0.871088	1.02391	1.24829	1.47481	1.62604	1.83516	2.0685	2.34007	2.68304	2.8927	3.23414	3.63755	4.03791	4.54737	5.30264	6.11039	7.01118	8.03405	9.0154	10.7693	14.0426	18.1346	24.9839	63.0572
0.227974	0.350791	0.547042	0.713672	0.871088	1.02462	1.24944	1.48446	1.63125	1.84557	2.08319	2.34007	2.68451	2.90331	3.23414	3.66156	4.03791	4.54787	5.30264	6.12087	7.03124	8.04365	9.02904	10.8064	14.0426	18.1668	25.0638	63.6792
0.227974	0.350791	0.548015	0.713672	0.871088	1.02462	1.2603	1.48446	1.63125	1.84626	2.08827	2.34007	2.70616	2.90331	3.23414	3.66237	4.03791	4.55354	5.30264	6.12404	7.05518	8.04524	9.07889	10.8349	14.0426	18.1685	25.1116	64.5275
0.227974	0.350791	0.549034	0.713672	0.871182	1.02462	1.26109	1.48446	1.63125	1.84645	2.09934	2.34007	2.7163	2.90331	3.23414	3.66237	4.03791	4.55354	5.30843	6.12631	7.07778	8.04913	9.08339	10.8349	14.071	18.1926	25.1165	65.6594
0.227974	0.350791	0.549034	0.717613	0.871376	1.02876	1.26109	1.48812	1.63443	1.86059	2.09934	2.34007	2.71681	2.90331	3.23414	3.66237	4.03802	4.55354	5.3105	6.12631	7.08069	8.07131	9.09385	10.8745	14.0828	18.2091	25.1899	66.8539
0.227974	0.350791	0.549034	0.720226	0.875855	1.03076	1.26109	1.48828	1.63697	1.87992	2.09934	2.34007	2.72045	2.90331	3.23414	3.66237	4.04531	4.55354	5.31722	6.12631	7.08759	8.07582	9.09693	10.8802	14.1408	18.3118	25.1962	77.6957
0.227974	0.350791	0.549034	0.720886	0.876978	1.03087	1.2648	1.48828	1.64394	1.87992	2.10475	2.34007	2.72852	2.90331	3.24285	3.66237	4.04767	4.56029	5.31722	6.14135	7.09019	8.08631	9.14752	10.9056	14.1408	18.3571	25.2289	78.0008
0.227974	0.350791	0.549034	0.720917	0.877034	1.03181	1.2648	1.48828	1.64394	1.87992	2.10475	2.34007	2.72906	2.90331	3.26255	3.66237	4.05298	4.56029	5.31916	6.14743	7.0933	8.09638	9.14752	10.9253	14.1995	18.4174	25.4221
0.227974	0.350791	0.549034	0.720917	0.877034	1.03224	1.2648	1.48828	1.64394	1.88907	2.10475	2.34007	2.73569	2.90737	3.26255	3.66583	4.0628	4.56029	5.32579	6.16136	7.09431	8.09865	9.14752	10.9295	14.2514	18.4307	25.4729
0.227974	0.350791	0.549034	0.720917	0.877034	1.03284	1.2648	1.48828	1.64394	1.88907	2.10946	2.34007	2.74316	2.91949	3.26255	3.6825	4.06827	4.56029	5.32916	6.16136	7.10298	8.09865	9.14752	10.9394	14.2794	18.5297	25.5199
0.227974	0.350791	0.549034	0.720917	0.877034	1.03764	1.2648	1.48828	1.64419	1.88907	2.11931	2.34702	2.74328	2.91949	3.26255	3.68748	4.06827	4.56029	5.33674	6.16136	7.10298	8.10514	9.16445	10.9591	14.2945	18.5919	25.5199
0.227974	0.350791	0.549034	0.720917	0.877034	1.03972	1.2648	1.48828	1.64578	1.88907	2.11931	2.35318	2.74328	2.93181	3.26711	3.68748	4.06827	4.56068	5.34309	6.17891	7.10324	8.11793	9.17773	10.9815	14.3117	18.6035	25.6498
0.227974	0.350791	0.549034	0.720917	0.877034	1.03972	1.2648	1.48828	1.65626	1.88907	2.11931	2.35318	2.74328	2.94078	3.26887	3.68748	4.06827	4.56724	5.34309	6.20117	7.11591	8.12438	9.19113	10.9815	14.3117	18.6448	25.6654
0.227974	0.350791	0.549034	0.720917	0.877034	1.04363	1.2648	1.48828	1.65968	1.88907	2.11931	2.35318	2.74328	2.94078	3.27681	3.68748	4.06827	4.57376	5.34309	6.20117	7.15477	8.12801	9.23121	10.9843	14.3803	18.6481	25.6654
0.227974	0.350791	0.549034	0.723175	0.877034	1.04882	1.2648	1.48828	1.66395	1.88907	2.12151	2.35318	2.74328	2.94143	3.28717	3.68748	4.09089	4.57376	5.34686	6.20117	7.16374	8.13654	9.23121	11.0179	14.3803	18.7288	25.7515
0.227974	0.350791	0.549034	0.723935	0.877034	1.04885	1.2648	1.48828	1.66395	1.88907	2.12884	2.35862	2.74517	2.94504	3.28789	3.68748	4.10591	4.58563	5.3523	6.20117	7.16725	8.17151	9.26115	11.0373	14.3953	18.7439	25.8076
0.228264	0.350791	0.549034	0.727398	0.877034	1.04967	1.2648	1.48828	1.66395	1.88907	2.12884	2.3633	2.75127	2.96366	3.28789	3.68748	4.10591	4.61662	5.38328	6.20613	7.17922	8.17563	9.30432	11.093	14.4788	18.7485	25.9586
0.229206	0.350791	0.551318	0.73482	0.878097	1.04967	1.2648	1.48828	1.66395	1.88907	2.13378	2.37794	2.75358	2.96892	3.28821	3.68748	4.1215	4.61896	5.39143	6.21604	7.1838	8.18179	9.32076	11.1031	14.4911	18.7682	26.1027
0.230294	0.350791	0.55465	0.735194	0.880109	1.04967	1.2648	1.48828	1.66395	1.88907	2.13378	2.37794	2.75462	2.96892	3.29452	3.68748	4.12832	4.6339	5.40119	6.21604	7.19336	8.18896	9.32406	11.1267	14.6432	18.7682	26.1628
0.23053	0.350791	0.55465	0.735194	0.890001	1.04967	1.2648	1.48828	1.66395	1.88907	2.13378	2.37794	2.75462	2.97092	3.30936	3.68748	4.12832	4.6339	5.40185	6.21604	7.19763	8.1893	9.34054	11.1621	14.6432	18.7747	26.2145
0.231779	0.350791	0.55465	0.735194	0.891841	1.04967	1.2648	1.48828	1.66395	1.88907	2.13378	2.37818	2.77325	2.97656	3.30936	3.69251	4.12832	4.6339	5.41078	6.21604	7.19914	8.18932	9.3767	11.1731	14.6501	18.8074	26.2156
0.232516	0.350791	0.55465	0.735194	0.894346	1.05237	1.2648	1.48828	1.66395	1.88907	2.13378	2.38091	2.77325	2.97656	3.30936	3.69431	4.12832	4.64369	5.41743	6.22098	7.21045	8.2099	9.38981	11.1731	14.6537	18.8662	26.2192
0.23414	0.350791	0.55465	0.735194	0.894346	1.05237	1.2648	1.48828	1.66395	1.88992	2.13378	2.38328	2.77325	2.97813	3.30936	3.7207	4.12832	4.66038	5.41743	6.22098	7.21346	8.22276	9.38981	11.1869	14.6579	18.92	26.3922
0.234926	0.350791	0.55465	0.735194	0.894346	1.05237	1.2648	1.48828	1.66395	1.89027	2.13378	2.38666	2.77325	2.98688	3.30936	3.7207	4.12832	4.67239	5.41743	6.25386	7.22133	8.22447	9.38981	11.1924	14.6813	18.946	26.4202
0.236492	0.350791	0.55465	0.735194	0.894346	1.05237	1.2648	1.48828	1.67092	1.8906	2.13378	2.4234	2.77325	2.98688	3.31154	3.7207	4.13273	4.67645	5.41743	6.26166	7.23175	8.23806	9.39961	11.2061	14.6869	18.946	26.4853
0.237563	0.350791	0.55465	0.74223	0.894346	1.05237	1.2648	1.49112	1.67216	1.89743	2.14828	2.42874	2.77325	2.98688	3.32066	3.75363	4.15003	4.67876	5.44009	6.32035	7.23175	8.24546	9.41379	11.2167	14.7039	18.9557	26.6347
0.242936	0.350791	0.55465	0.74223	0.894346	1.05237	1.2648	1.50175	1.67216	1.90404	2.14954	2.43196	2.77325	2.98688	3.3279	3.75363	4.15472	4.69568	5.44009	6.32398	7.24908	8.24546	9.43883	11.2308	14.7249	19.0027	26.7488
0.245155	0.350791	0.55465	0.74223	0.894346	1.05237	1.27603	1.50532	1.68954	1.90464	2.15551	2.44233	2.77325	2.98688	3.3279	3.75363	4.15802	4.70636	5.44009	6.32398	7.25006	8.24546	9.44534	11.239	14.7353	19.0933	26.8304
0.245384	0.350791	0.55465	0.74223	0.894346	1.05237	1.27747	1.50881	1.69684	1.91553	2.16212	2.44298	2.77325	2.98688	3.3279	3.75985	4.15802	4.70636	5.44009	6.32398	7.25643	8.24546	9.44534	11.239	14.8269	19.1254	26.8487
0.245396	0.350791	0.55465	0.744141	0.894346	1.05237	1.27747	1.50881	1.7029	1.92365	2.16275	2.44298	2.77325	2.98688	3.33713	3.77814	4.15802	4.70919	5.46267	6.32398	7.2691	8.25249	9.44534	11.2963	14.8435	19.1254	26.8739
0.246283	0.350791	0.55465	0.744141	0.894346	1.05237	1.27747	1.50881	1.7332	1.92365	2.165	2.44298	2.77325	2.98688	3.33713	3.77814	4.15802	4.71237	5.46267	6.33856	7.27264	8.27618	9.45511	11.3154	14.8866	19.1912	26.9037
0.246591	0.350791	0.55465	0.744141	0.894346	1.05237	1.28762	1.50881	1.7332	1.93442	2.17881	2.44298	2.77325	2.99514	3.33713	3.77814	4.15802	4.71289	5.46267	6.3531	7.27915	8.29011	9.45511	11.3236	14.8911	19.2152	26.9277
0.246605	0.350791	0.55465	0.744141	0.894346	1.05237	1.28799	1.50881	1.7362	1.93442	2.18518	2.44298	2.77325	2.99716	3.33713	3.78465	4.15802	4.71289	5.46267	6.3531	7.28816	8.30426	9.50703	11.3371	14.9858	19.2935	27.0007
0.247305	0.350791	0.55465	0.744141	0.894346	1.05237	1.28962	1.50881	1.7362	1.93442	2.19614	2.44687	2.77325	2.99716	3.33713	3.78627	4.15889	4.71416	5.47953	6.35794	7.29949	8.31229	9.50703	11.3615	15.0411	19.2983	27.2005
0.247986	0.350791	0.55465	0.744141	0.894346	1.05237	1.28962	1.50881	1.73633	1.93731	2.20558	2.44852	2.77325	2.99716	3.33713	3.78627	4.16548	4.71941	5.48656	6.36796	7.32421	8.31778	9.52048	11.3805	15.1235	19.3492	27.2005
0.248047	0.350791	0.55465	0.744141	0.894346	1.05237	1.28962	1.50881	1.73633	1.93731	2.20558	2.45536	2.77325	2.99716	3.33713	3.78627	4.18381	4.71941	5.50753	6.37727	7.32474	8.31975	9.54255	11.4021	15.1634	19.4127	27.2287
0.248047	0.350791	0.55465	0.744141	0.894346	1.05237	1.28962	1.50881	1.73633	1.93731	2.20558	2.45554	2.77325	2.99716	3.33713	3.7887	4.18881	4.73113	5.5465	6.40134	7.32894	8.32318	9.54255	11.4209	15.2302	19.4207	27.3268
0.248047	0.350791	0.55465	0.744141	0.894346	1.05237	1.28962	1.50881	1.73633	1.93731	2.20558	2.45628	2.77325	3.01064	3.34431	3.79439	4.19125	4.73288	5.5465	6.40134	7.33657	8.32925	9.58116	11.4263	15.3228	19.4749	27.3268
0.248047	0.350791	0.55465	0.744141	0.894346	1.05237	1.29765	1.50881	1.73633	1.93731	2.2186	2.46381	2.77325	3.01762	3.3514	3.79439	4.20364	4.73893	5.5465	6.40819	7.34571	8.33452	9.62008	11.4344	15.3228	19.5438	27.3271
0.248047	0.350791	0.55465	0.744141	0.894346	1.05237	1.3022	1.50881	1.73633	1.93731	2.2186	2.46381	2.77325	3.01762	3.35362	3.79439	4.20364	4.73893	5.54685	6.41759	7.36244	8.35536	9.67383	11.5076	15.3228	19.5501	27.337
0.248047	0.350791	0.55465	0.744141	0.894346	1.05641	1.30449	1.50881	1.73633	1.93731	2.2186	2.47924	2.77342	3.01762	3.36291	3.80658	4.2095	4.73893	5.56556	6.43489	7.37496	8.39337	9.68654	11.5308	15.3269	19.5973	27.3619
0.248047	0.350791	0.55465	0.744141	0.894346	1.06232	1.30564	1.50881	1.73633	1.93731	2.2186	2.48047	2.77342	3.01762	3.37063	3.81638	4.21168	4.76024	5.57416	6.43489	7.38113	8.40727	9.68654	11.5347	15.3409	19.6568	27.4608
0.248047	0.350791	0.55465	0.744141	0.894346	1.06257	1.30564	1.50881	1.73633	1.93731	2.2186	2.48047	2.78055	3.0278	3.37338	3.82266	4.21458	4.77128	5.57416	6.43489	7.39857	8.40749	9.70241	11.5653	15.3409	19.7521	27.464
0.248047	0.350791	0.55465	0.744141	0.894346	1.06442	1.30564	1.50881	1.73633	1.93731	2.2186	2.48047	2.80633	3.0278	3.3738	3.82698	4.21482	4.77128	5.57416	6.43967	7.39995	8.42264	9.72143	11.5653	15.3409	19.8577	27.5377
0.248047	0.350791	0.55465	0.744141	0.894346	1.06442	1.30564	1.50881	1.74218	1.93731	2.2186	2.48047	2.80633	3.0278	3.3738	3.8299	4.2168	4.77128	5.59522	6.44922	7.42672	8.43266	9.72143	11.6065	15.3789	19.8577	27.5515
0.248047	0.350791	0.55465	0.744141	0.894346	1.06442	1.30564	1.51165	1.74218	1.93731	2.2229	2.48047	2.80782	3.04155	3.3738	3.83657	4.22091	4.77768	5.5968	6.45399	7.44058	8.44817	9.72143	11.6238	15.4029	19.8825	27.6102
0.248047	0.350791	0.55465	0.744141	0.894346	1.06454	1.32176	1.51263	1.74699	1.93731	2.22506	2.48047	2.82429	3.04672	3.3738	3.84099	4.22409	4.77897	5.60331	6.45399	7.44554	8.47205	9.72458	11.637	15.4288	19.9242	27.6614
0.248047	0.350791	0.55465	0.744141	0.894346	1.06807	1.32539	1.51455	1.75396	1.93731	2.22669	2.48047	2.82817	3.0522	3.3738	3.85072	4.22409	4.79058	5.61266	6.45399	7.4552	8.50982	9.72774	11.6476	15.4985	20.0366	27.6846
0.248047	0.350791	0.55465	0.744141	0.894346	1.07034	1.32539	1.51564	1.75396	1.93731	2.22687	2.48047	2.82817	3.05481	3.3738	3.85072	4.22409	4.79869	5.62361	6.46827	7.47852	8.51782	9.75301	11.6476	15.5342	20.0811	27.7547
0.248047	0.350791	0.55465	0.744141	0.894346	1.07123	1.32539	1.51564	1.75396	1.93731	2.23045	2.48047	2.82817	3.05859	3.3738	3.8523	4.22409	4.80686	5.62361	6.46827	7.49913	8.5243	9.75301	11.7607	15.5381	20.0811	27.7835
0.248047	0.350791	0.55465	0.744141	0.894346	1.07517	1.32539	1.52573	1.75396	1.93731	2.23242	2.48047	2.82817	3.06029	3.3738	3.85306	4.22409	4.8162	5.63666	6.47703	7.50346	8.5243	9.75772	11.8002	15.5698	20.0903	27.8089
0.248047	0.351433	0.55465	0.744141	0.894346	1.0765	1.32683	1.52871	1.75396	1.93731	2.23242	2.48047	2.82817	3.06817	3.38908	3.85517	4.22409	4.8162	5.63977	6.47703	7.52948	8.5414	9.76246	11.8155	15.5777	20.1224	27.8232
0.248047	0.351497	0.55465	0.744141	0.894346	1.08378	1.32931	1.5293	1.75396	1.94781	2.23242	2.48063	2.82817	3.06817	3.39521	3.8587	4.23863	4.81787	5.66178	6.49201	7.53672	8.54233	9.77191	11.8571	15.6191	20.1774	27.9502
0.248047	0.352353	0.55465	0.744141	0.894346	1.08692	1.32931	1.5293	1.75396	1.94781	2.23833	2.48063	2.82817	3.06817	3.40205	3.8587	4.23863	4.82605	5.66721	6.49201	7.54405	8.55312	9.77506	11.87	15.6427	20.1941	27.9786
0.248047	0.354369	0.55465	0.744141	0.894346	1.08969	1.32931	1.53002	1.75396	1.95846	2.23833	2.48725	2.82817	3.06817	3.41713	3.8587	4.23863	4.84126	5.70508	6.49201	7.54405	8.55312	9.79236	11.9114	15.6898	20.2002	28.0161
0.248047	0.354402	0.55465	0.744141	0.894346	1.09299	1.32997	1.53147	1.75396	1.95855	2.24297	2.48899	2.82817	3.08229	3.4287	3.87462	4.23863	4.87335	5.71047	6.51094	7.54405	8.58875	9.82959	11.9124	15.6898	20.2261	28.083
0.248047	0.358994	0.55465	0.744141	0.894346	1.09544	1.33165	1.53269	1.75396	1.96349	2.24528	2.49284	2.82817	3.08566	3.44598	3.87462	4.23863	4.87335	5.7136	6.52509	7.57254	8.61048	9.84718	11.9321	15.722	20.2261	28.0918
0.248047	0.362121	0.55465	0.744141	0.894346	1.09807	1.33577	1.53269	1.75396	1.96857	2.24616	2.49284	2.82919	3.08566	3.44598	3.87462	4.24588	4.87335	5.72661	6.54863	7.58878	8.61048	9.84718	11.9321	15.7524	20.2322	28.2817
0.248047	0.364535	0.55465	0.744141	0.894346	1.09807	1.33577	1.53869	1.75396	1.96904	2.24616	2.49284	2.8297	3.09575	3.44598	3.87462	4.24588	4.88596	5.72661	6.54863	7.58887	8.63307	9.8846	11.9475	15.7544	20.3247	28.3121
0.248047	0.366216	0.55465	0.744141	0.894346	1.09807	1.33577	1.53983	1.75396	1.97304	2.24616	2.49284	2.83276	3.09575	3.44598	3.87462	4.25342	4.88596	5.72661	6.54863	7.627	8.64371	9.89103	11.9809	15.7857	20.4138	28.3827
0.248047	0.367597	0.55465	0.744141	0.894346	1.09807	1.33577	1.54418	1.75396	1.98438	2.24616	2.49284	2.83276	3.09575	3.44598	3.87462	4.25462	4.88596	5.73209	6.55191	7.62707	8.65325	9.90325	12.0322	15.7992	20.4214	28.4649
0.248047	0.367597	0.55465	0.744141	0.894346	1.09807	1.33577	1.54425	1.75396	1.98438	2.24795	2.49284	2.83276	3.10078	3.44682	3.87462	4.25551	4.89225	5.74657	6.56629	7.6322	8.65325	9.91257	12.046	15.8206	20.4364	28.5092
0.248047	0.367597	0.55465	0.744141	0.894346	1.09807	1.33577	1.5529	1.75396	1.98438	2.25222	2.50375	2.83666	3.10083	3.44971	3.87462	4.25821	4.89225	5.7534	6.57716	7.63794	8.65483	9.92251	12.046	15.8284	20.4545	28.5351
0.248047	0.367597	0.55465	0.744141	0.894346	1.10279	1.33577	1.5529	1.75396	1.98438	2.25447	2.50914	2.84466	3.10554	3.44987	3.87462	4.26236	4.89225	5.7534	6.60476	7.64129	8.65581	9.92498	12.0705	15.8478	20.474	28.5556
0.248047	0.367597	0.55465	0.744141	0.894346	1.10646	1.33577	1.5529	1.75396	1.98438	2.25736	2.51451	2.85469	3.10802	3.45489	3.88255	4.26756	4.89225	5.76942	6.63511	7.64129	8.6639	9.94974	12.0934	15.8478	20.5894	28.633
0.248047	0.367597	0.55465	0.744141	0.894346	1.1093	1.33577	1.55625	1.75396	1.98438	2.25961	2.52525	2.86304	3.10802	3.45489	3.89941	4.26756	4.91071	5.76999	6.6558	7.65148	8.67241	9.98369	12.1137	15.8827	20.5894	28.633
0.248047	0.367597	0.55465	0.744141	0.894346	1.1093	1.33577	1.55958	1.75396	1.98438	2.27056	2.52959	2.87103	3.10802	3.45489	3.90763	4.28195	4.91108	5.77094	6.6558	7.68945	8.6781	9.98369	12.1619	15.8827	20.6013	28.7446
0.248047	0.367597	0.55465	0.744141	0.894346	1.1093	1.33577	1.56143	1.75396	1.98438	2.2711	2.52959	2.88367	3.10802	3.45489	3.92103	4.28195	4.91108	5.77094	6.66503	7.69345	8.68518	9.98678	12.2149	15.8827	20.6252	28.7777
0.248047	0.367597	0.55465	0.744141	0.894346	1.1093	1.33577	1.56879	1.75396	1.98438	2.27954	2.52959	2.8927	3.10802	3.45489	3.92197	4.28195	4.92359	5.7854	6.66503	7.70269	8.68518	10.0329	12.2727	15.9465	20.6357	28.7777
0.248047	0.367597	0.55465	0.744141	0.894346	1.1093	1.33577	1.56879	1.75396	1.98438	2.27974	2.52959	2.8927	3.10802	3.45489	3.92197	4.28195	4.92359	5.79071	6.67426	7.70659	8.70994	10.0433	12.3174	15.9465	20.6357	28.7959
0.248047	0.367597	0.55465	0.744141	0.894346	1.1093	1.33577	1.56879	1.75396	1.996	2.27974	2.52959	2.8927	3.11697	3.45489	3.92197	4.28683	4.93344	5.80663	6.67887	7.717	8.71347	10.0513	12.3377	15.9465	20.6357	28.9015
0.248047	0.367597	0.55465	0.744141	0.894346	1.1093	1.33577	1.56879	1.75396	1.99982	2.27974	2.52959	2.8927	3.11881	3.45489	3.92197	4.28688	4.93605	5.80663	6.67887	7.71887	8.71804	10.1001	12.3703	16.0082	20.6416	28.9376
0.248047	0.367597	0.55465	0.744141	0.894346	1.1093	1.33577	1.56879	1.75396	1.99982	2.27974	2.52959	2.8927	3.11917	3.4724	3.92197	4.2993	4.93605	5.81192	6.69727	7.71887	8.74712	10.1214	12.4048	16.123	20.661	28.9493
0.248047	0.367597	0.55465	0.744141	0.894346	1.1093	1.33577	1.56879	1.75396	1.99982	2.27974	2.52959	2.8927	3.11917	3.4724	3.92197	4.30079	4.9423	5.81192	6.70661	7.71887	8.75848	10.1336	12.4568	16.1402	20.8034	28.9536
0.248047	0.367597	0.55465	0.744141	0.8962	1.1093	1.33577	1.56879	1.75396	1.99982	2.28688	2.52959	2.8927	3.12749	3.4724	3.92197	4.30471	4.94273	5.81192	6.71845	7.71887	8.76978	10.1729	12.48	16.1516	20.8743	28.9886
0.248047	0.367597	0.55465	0.744141	0.896456	1.1093	1.33577	1.56879	1.75407	1.99982	2.28688	2.53368	2.89592	3.13757	3.4815	3.92197	4.32742	4.95397	5.83186	6.73509	7.72641	8.76978	10.179	12.4839	16.2144	20.8787	29.0459
0.248047	0.370277	0.55465	0.744141	0.898296	1.1093	1.33577	1.56879	1.75407	1.99982	2.28688	2.55139	2.89805	3.13757	3.4815	3.92197	4.33195	4.95858	5.83833	6.73848	7.73025	8.76978	10.1971	12.5208	16.2314	20.8787	29.0596
0.248047	0.37207	0.55465	0.744141	0.902904	1.1093	1.33577	1.56879	1.75407	1.99982	2.28688	2.5538	2.89805	3.13757	3.48813	3.92197	4.33195	4.96094	5.83833	6.76259	7.74173	8.76978	10.1971	12.5601	16.2504	20.9082	29.0808
0.248047	0.372373	0.55465	0.744141	0.906261	1.1093	1.33577	1.56879	1.75666	1.99982	2.28688	2.5538	2.89805	3.13838	3.49785	3.9311	4.33195	4.96094	5.85412	6.77117	7.74237	8.77679	10.1974	12.6407	16.2731	20.9831	29.0892
0.248047	0.376964	0.55465	0.744141	0.909615	1.1093	1.33577	1.56879	1.75896	1.99982	2.28688	2.5538	2.90331	3.1417	3.50791	3.93412	4.33195	4.96265	5.87484	6.7749	7.74923	8.7908	10.2062	12.6407	16.3127	20.9831	29.1569
0.248047	0.377656	0.55465	0.744141	0.911896	1.1093	1.33577	1.56879	1.76007	1.99982	2.28688	2.5538	2.90331	3.15712	3.50791	3.94339	4.33195	4.96544	5.88033	6.79362	7.75112	8.7978	10.2067	12.6438	16.3127	21.0241	29.2159
0.248047	0.378219	0.55465	0.744141	0.911896	1.1093	1.33577	1.56879	1.78053	1.99982	2.28688	2.5538	2.90331	3.15712	3.50791	3.94464	4.33195	4.96713	5.88156	6.81113	7.75735	8.7978	10.2104	12.6601	16.3579	21.1059	29.2506
0.248047	0.378463	0.55465	0.744141	0.911896	1.1093	1.34052	1.56879	1.78053	1.99982	2.28688	2.5538	2.90331	3.15712	3.50791	3.94962	4.33195	4.96713	5.89601	6.84268	7.76906	8.80828	10.2182	12.711	16.3636	21.1423	29.2506
0.248047	0.37889	0.55465	0.744141	0.911896	1.1093	1.34098	1.56879	1.78345	1.99982	2.28688	2.5538	2.90331	3.15712	3.50791	3.95449	4.33195	4.97799	5.89601	6.8431	7.77803	8.85357	10.2401	12.716	16.3786	21.1772	29.2674
0.248047	0.382659	0.55465	0.744141	0.911896	1.1093	1.34098	1.56879	1.78869	1.99982	2.28688	2.5538	2.90331	3.16429	3.50791	3.96875	4.33258	4.98132	5.92733	6.84381	7.78488	8.86399	10.2624	12.7225	16.3955	21.1888	29.3535
0.248047	0.383321	0.55465	0.744141	0.911896	1.1093	1.34117	1.56879	1.78869	1.99982	2.28688	2.5538	2.90758	3.17531	3.50791	3.96875	4.33599	4.99185	5.95829	6.87575	7.78833	8.89171	10.2693	12.7569	16.4255	21.1902	29.4435
0.248047	0.386479	0.55465	0.744141	0.913409	1.1093	1.34357	1.56879	1.78869	1.99982	2.28688	2.5538	2.91949	3.17655	3.50814	3.97649	4.33905	4.99185	5.95829	6.87855	7.78883	8.89171	10.2902	12.8027	16.4255	21.1902	29.4466
0.248047	0.391341	0.55465	0.744141	0.91359	1.1093	1.34589	1.56879	1.78869	1.99982	2.28688	2.5538	2.92127	3.17655	3.51365	3.97649	4.33905	5.01644	5.96284	6.89642	7.81522	8.89171	10.2947	12.8051	16.4255	21.1902	29.5186
0.248047	0.395112	0.55465	0.744141	0.917578	1.1093	1.34872	1.56879	1.78869	1.99982	2.28688	2.55401	2.94366	3.17655	3.51997	3.97656	4.33905	5.02257	5.96345	6.90304	7.82288	8.89171	10.3171	12.8526	16.448	21.2018	29.5426
0.248047	0.39798	0.55465	0.744141	0.917578	1.1093	1.35579	1.56879	1.78869	1.99982	2.29111	2.55605	2.94503	3.17655	3.52541	3.97895	4.36378	5.02257	5.96345	6.90657	7.82842	8.90554	10.3171	12.872	16.4704	21.2018	29.5842
0.248047	0.39962	0.55465	0.744141	0.922413	1.1093	1.35597	1.56879	1.78869	1.99982	2.29241	2.55803	2.95579	3.17655	3.52541	3.99377	4.36378	5.02288	5.96345	6.90979	7.83216	8.91842	10.3592	12.8722	16.4704	21.2018	29.5998
0.248047	0.399967	0.55465	0.744141	0.923225	1.1093	1.36175	1.56879	1.78869	2.00306	2.30327	2.55849	2.9584	3.17655	3.52541	3.99964	4.36378	5.02351	5.96345	6.90979	7.83268	8.92969	10.3617	12.8984	16.4872	21.2815	29.659
0.248047	0.401242	0.55465	0.744141	0.923225	1.1093	1.3661	1.56879	1.78869	2.01083	2.30694	2.57007	2.96892	3.17777	3.52541	3.99964	4.37633	5.02378	5.96345	6.93384	7.84234	8.94346	10.3723	13.0148	16.4872	21.3407	29.6714
0.248047	0.402308	0.55465	0.744141	0.923225	1.1093	1.36784	1.57444	1.78869	2.01857	2.31126	2.57923	2.96892	3.21264	3.54959	3.99964	4.3884	5.04697	5.97211	6.94531	7.84393	8.96407	10.4099	13.0549	16.4909	21.345	29.6714
0.248047	0.402653	0.55465	0.744141	0.923225	1.1093	1.3761	1.57624	1.78869	2.02075	2.31144	2.58125	2.96911	3.2171	3.55149	3.99964	4.3884	5.05546	5.97376	6.94974	7.84393	8.96407	10.4209	13.0714	16.5524	21.4026	29.7294
0.248047	0.404094	0.55465	0.744141	0.926675	1.1093	1.37644	1.5829	1.78869	2.02691	2.3118	2.58204	2.9708	3.2184	3.55149	3.99964	4.3884	5.05918	5.97376	6.94979	7.84393	8.96407	10.4298	13.0902	16.5524	21.513	29.7294
0.248047	0.407812	0.55465	0.744141	0.931431	1.1093	1.38003	1.58384	1.78869	2.0285	2.31435	2.587	2.97242	3.2192	3.55149	3.99964	4.3947	5.05918	5.99432	6.9552	7.84393	8.96407	10.4304	13.1815	16.5579	21.5744	29.7584
0.248047	0.407812	0.55465	0.744141	0.932131	1.11045	1.38272	1.58602	1.78869	2.02899	2.32489	2.58784	2.97656	3.22404	3.55149	4.00732	4.3954	5.06185	5.99432	6.96301	7.84393	8.96407	10.4327	13.1839	16.621	21.5815	29.7667
0.248047	0.407812	0.55465	0.744141	0.934245	1.11873	1.38591	1.58827	1.78869	2.0314	2.32489	2.58969	2.97656	3.22461	3.55149	4.00732	4.3954	5.0637	5.99945	6.96386	7.84525	8.98806	10.4651	13.1839	16.6318	21.6938	29.7822
0.248047	0.407812	0.55465	0.744416	0.936474	1.12131	1.38671	1.58827	1.78869	2.03252	2.32489	2.58969	2.97656	3.22461	3.55149	4.01662	4.3954	5.07704	5.99945	6.98318	7.85165	8.99149	10.5529	13.2305	16.6709	21.7335	29.8286
0.248047	0.407812	0.55465	0.746736	0.937248	1.12148	1.38671	1.58827	1.78869	2.03906	2.32489	2.58969	2.97656	3.22461	3.55149	4.03019	4.3954	5.08856	6.02473	6.98506	7.85722	9.0154	10.6442	13.2539	16.6764	21.7434	29.8492
0.248047	0.407812	0.55465	0.749459	0.939961	1.12148	1.39001	1.58827	1.78869	2.03906	2.32489	2.58969	2.97656	3.22461	3.55149	4.03716	4.40021	5.0895	6.02862	6.98506	7.87731	9.02904	10.6516	13.2607	16.6856	21.7434	29.8914
0.248047	0.407812	0.55465	0.751258	0.939961	1.12148	1.39002	1.58827	1.78869	2.03906	2.3273	2.58969	2.97656	3.23001	3.55149	4.03786	4.41635	5.09887	6.03524	6.98947	7.87915	9.02904	10.6689	13.2931	16.7372	21.8281	29.949
0.248047	0.407812	0.55465	0.759751	0.939961	1.12611	1.39206	1.58827	1.79919	2.03919	2.32936	2.5953	2.97656	3.23414	3.55431	4.03791	4.42455	5.10173	6.03524	6.99748	7.88066	9.05286	10.6988	13.3577	16.7886	21.8464	29.9562
0.248047	0.407813	0.55465	0.76318	0.939961	1.12672	1.39508	1.58827	1.80021	2.03959	2.33016	2.5993	2.97656	3.23414	3.56107	4.03791	4.4372	5.1076	6.03524	7.00057	7.89058	9.09693	10.7006	13.3577	16.7977	21.8577	29.9655
0.248047	0.407813	0.55465	0.763548	0.939961	1.12722	1.39709	1.58827	1.80036	2.04343	2.33399	2.59931	2.97656	3.23414	3.56107	4.03791	4.4372	5.1076	6.04034	7.00195	7.91429	9.09693	10.7092	13.3945	16.8124	21.8858	30.0229
0.248047	0.407813	0.55465	0.764902	0.941802	1.13391	1.40317	1.58827	1.80197	2.04545	2.33502	2.61127	2.98101	3.23414	3.56107	4.0395	4.46863	5.11362	6.0447	7.00266	7.91885	9.09693	10.735	13.4152	16.8562	21.8915	30.0424
0.248047	0.407813	0.55465	0.765035	0.942471	1.13987	1.40317	1.58827	1.80581	2.04545	2.33596	2.61127	2.98463	3.23414	3.57738	4.03992	4.47173	5.11362	6.04669	7.00519	7.9276	9.10031	10.7379	13.4518	16.8708	21.9181	30.0546
0.248047	0.407813	0.55465	0.767107	0.942935	1.13987	1.40317	1.58827	1.80581	2.04545	2.34007	2.61293	2.98688	3.23414	3.57738	4.06827	4.47173	5.11362	6.0556	7.00922	7.92926	9.15688	10.7693	13.4825	16.9054	21.9812	30.0659
0.248047	0.407813	0.55465	0.770064	0.944313	1.13987	1.40317	1.58827	1.80581	2.04545	2.34007	2.63056	2.98688	3.23414	3.57738	4.06827	4.47173	5.11362	6.0556	7.01583	7.93277	9.15764	10.815	13.4884	16.9291	22.0817	30.2414
0.248047	0.407813	0.55465	0.770721	0.951263	1.13987	1.40317	1.58827	1.80581	2.04545	2.34007	2.63677	2.98688	3.23414	3.57738	4.06827	4.47173	5.11362	6.10115	7.01859	7.94137	9.15764	10.815	13.5498	16.9327	22.0887	30.2414
0.248047	0.407813	0.55465	0.773815	0.960094	1.14622	1.40317	1.58827	1.80581	2.04545	2.34007	2.63677	2.98688	3.23414	3.57738	4.07259	4.47173	5.11362	6.10115	7.02459	7.96279	9.20451	10.8292	13.5702	17.0215	22.2095	30.2414
0.248047	0.407813	0.55465	0.77398	0.961824	1.14662	1.40317	1.58827	1.80581	2.04545	2.34007	2.63677	2.98688	3.23414	3.57738	4.08195	4.47201	5.11362	6.11148	7.03994	7.96619	9.20785	10.8292	13.6629	17.0215	22.2262	30.2678
0.248047	0.407813	0.55465	0.775945	0.961824	1.14693	1.40317	1.58827	1.80581	2.04545	2.34007	2.63677	2.98688	3.23634	3.60912	4.09089	4.4798	5.14554	6.12131	7.05518	7.9694	9.20785	10.8717	13.6632	17.0305	22.3311	30.429
0.248047	0.407813	0.55465	0.776452	0.961824	1.1477	1.40317	1.58827	1.80581	2.04545	2.34007	2.63677	2.98688	3.24012	3.61162	4.09089	4.48848	5.14636	6.12631	7.05518	7.97231	9.20785	10.8802	13.6632	17.036	22.3366	30.5259
0.248047	0.407813	0.55465	0.776452	0.961824	1.14818	1.40317	1.58827	1.80581	2.04545	2.34007	2.63677	2.98688	3.24312	3.61162	4.09089	4.49232	5.17937	6.12631	7.05603	7.99554	9.22451	10.9009	13.6696	17.0576	22.3738	30.5913
0.248047	0.407813	0.55465	0.776452	0.961824	1.14963	1.40317	1.58827	1.80581	2.04639	2.34007	2.64489	2.98688	3.26255	3.61162	4.09089	4.49802	5.19261	6.12631	7.05954	7.99666	9.26115	10.9056	13.6988	17.0702	22.3916	30.6014
0.248047	0.407813	0.55465	0.776452	0.967212	1.1515	1.40317	1.58827	1.80581	2.04923	2.34007	2.64686	2.98688	3.26255	3.61162	4.09089	4.52123	5.20898	6.13634	7.07822	8.01464	9.26115	10.9253	13.7526	17.0865	22.4424	30.6014
0.248047	0.407813	0.55465	0.776452	0.967212	1.15186	1.40317	1.58827	1.80581	2.04923	2.34296	2.65078	2.98688	3.26409	3.61323	4.1014	4.52643	5.21489	6.14135	7.0825	8.01464	9.26115	10.9295	13.7526	17.0865	22.6702	30.7228
0.248047	0.407813	0.55465	0.77867	0.967212	1.15347	1.40317	1.58827	1.80581	2.05343	2.34714	2.65078	2.98688	3.28789	3.64502	4.10211	4.52643	5.21489	6.14135	7.09431	8.01464	9.26115	10.9295	13.8307	17.1278	22.6756	30.7578
0.248047	0.407813	0.55465	0.781452	0.969043	1.15347	1.40317	1.58827	1.80581	2.06187	2.34811	2.65078	2.99716	3.29581	3.65512	4.10353	4.52745	5.23255	6.14135	7.09431	8.01464	9.29762	10.9506	13.8418	17.1314	22.7324	30.8267
0.248047	0.407813	0.55465	0.784393	0.981715	1.15347	1.40317	1.58827	1.80581	2.06187	2.35318	2.65861	2.99716	3.30209	3.66237	4.10591	4.55354	5.23255	6.16136	7.10298	8.02567	9.29762	10.9591	13.8662	17.1458	22.7609	30.9194
0.248047	0.407813	0.55465	0.784393	0.98518	1.15689	1.40317	1.58827	1.80581	2.06414	2.35318	2.65869	2.99716	3.30521	3.66237	4.10591	4.56029	5.25602	6.19409	7.10368	8.04079	9.31013	10.9843	13.8773	17.1655	22.8217	31.0455
0.248047	0.407813	0.55465	0.784393	0.985903	1.1584	1.40317	1.58827	1.82334	2.06439	2.35318	2.67155	2.99716	3.30936	3.66638	4.10591	4.56029	5.25602	6.20117	7.10731	8.07582	9.31085	11.0095	13.8791	17.2156	22.8232	31.1405
0.248047	0.407813	0.55465	0.784393	0.992188	1.1594	1.40317	1.58827	1.82379	2.06829	2.35318	2.67155	2.99716	3.30936	3.66729	4.11924	4.56029	5.2604	6.20117	7.11803	8.07582	9.31742	11.0279	13.8896	17.221	22.8324	31.1721
0.248047	0.408298	0.55465	0.784393	0.992188	1.16079	1.40317	1.58827	1.82379	2.07029	2.35318	2.67155	2.99853	3.30936	3.66901	4.12832	4.56029	5.26187	6.20117	7.12214	8.07963	9.32076	11.0513	13.9017	17.221	22.8486	31.2234
0.248047	0.408484	0.55465	0.784393	0.992188	1.16092	1.40317	1.58827	1.82379	2.07742	2.35318	2.67155	3.00571	3.31935	3.67597	4.12832	4.5629	5.26544	6.20117	7.12214	8.08233	9.33724	11.0763	13.9105	17.2459	22.854	31.4316
0.248047	0.409011	0.55465	0.784393	0.992188	1.16244	1.40327	1.58834	1.82548	2.07939	2.35318	2.67155	3.01762	3.31935	3.68748	4.12832	4.56385	5.27355	6.20117	7.14125	8.09002	9.33724	11.0847	13.9459	17.278	22.8688	31.5137
0.248047	0.410012	0.55465	0.784393	0.992188	1.16244	1.41638	1.59256	1.83019	2.08671	2.35318	2.6729	3.01762	3.31935	3.68748	4.12832	4.57376	5.27355	6.20117	7.14185	8.09387	9.33724	11.093	13.9701	17.294	22.8696	31.5985
0.248047	0.410043	0.55465	0.784393	0.992188	1.16244	1.41638	1.59256	1.83288	2.08679	2.35318	2.67615	3.01762	3.31935	3.68748	4.12832	4.57376	5.27355	6.20613	7.15186	8.09865	9.34054	11.093	13.9701	17.3225	22.9306	31.6199
0.248047	0.413615	0.55465	0.784393	0.992188	1.16244	1.41638	1.59256	1.83516	2.09028	2.35318	2.68304	3.01762	3.3279	3.68748	4.15802	4.57376	5.27355	6.21604	7.15477	8.11003	9.34054	11.093	13.9701	17.3278	22.9628	31.75
0.248047	0.416937	0.55465	0.784393	0.992188	1.17468	1.41682	1.59478	1.83799	2.0919	2.35377	2.68304	3.01762	3.3279	3.68748	4.15802	4.57376	5.29517	6.22098	7.15477	8.11003	9.3575	11.1621	13.9752	17.3651	22.977	32.1984
0.248047	0.417019	0.55465	0.784393	0.992188	1.17524	1.41894	1.59582	1.83799	2.09934	2.35762	2.68304	3.0278	3.3279	3.68748	4.15802	4.57376	5.30843	6.22499	7.16374	8.12032	9.38981	11.1649	13.9899	17.3752	22.9949	32.3185
0.248047	0.417335	0.55465	0.784393	0.992188	1.17552	1.42349	1.5964	1.83799	2.09934	2.36229	2.68304	3.0278	3.33713	3.68748	4.15802	4.57376	5.30843	6.24097	7.16725	8.12519	9.41272	11.1649	13.9987	17.3863	23.0161	32.3204
0.248047	0.418318	0.55465	0.784393	0.992188	1.1768	1.42734	1.60086	1.84645	2.10182	2.36473	2.68304	3.0278	3.33713	3.68748	4.15802	4.59497	5.32579	6.24191	7.16744	8.12973	9.41272	11.1777	14.0185	17.3863	23.0617	32.4031
0.248047	0.419765	0.55465	0.784393	0.992188	1.18149	1.42734	1.61202	1.85364	2.10385	2.36479	2.68395	3.0278	3.33713	3.68748	4.15802	4.60017	5.32579	6.24566	7.16946	8.13654	9.41272	11.1869	14.0426	17.4358	23.0697	32.4373
0.248047	0.419774	0.55465	0.784393	0.992188	1.18271	1.43098	1.61202	1.85767	2.10475	2.37503	2.68606	3.0278	3.33713	3.68748	4.15802	4.61394	5.32579	6.27514	7.17159	8.16866	9.41272	11.1869	14.0426	17.4358	23.083	32.4487
0.248047	0.420364	0.55465	0.784393	0.992188	1.18607	1.43131	1.61876	1.86047	2.10475	2.37724	2.69202	3.0278	3.33713	3.68748	4.19869	4.61394	5.32579	6.27514	7.19336	8.1893	9.42904	11.2308	14.0711	17.4358	23.1057	32.4525
0.248047	0.420364	0.55465	0.784393	0.992188	1.18897	1.4337	1.61879	1.86047	2.10475	2.37794	2.71471	3.0278	3.33713	3.68748	4.20315	4.61394	5.33674	6.28005	7.19341	8.19238	9.42904	11.2562	14.0885	17.4358	23.1475	32.4941
0.248047	0.420364	0.55465	0.784393	0.992188	1.18897	1.44183	1.62208	1.86503	2.10475	2.37794	2.71471	3.0278	3.33713	3.69054	4.20364	4.61394	5.34309	6.28005	7.19914	8.20057	9.43883	11.2827	14.1016	17.4358	23.1867	32.5547
0.248047	0.420364	0.55465	0.784393	0.992188	1.18897	1.44183	1.62726	1.87992	2.10475	2.37794	2.72534	3.0278	3.33713	3.69814	4.2095	4.62287	5.34309	6.31424	7.2028	8.21181	9.50703	11.3053	14.1408	17.4763	23.1867	32.5547
0.248047	0.420364	0.55465	0.784393	0.992188	1.18897	1.44635	1.62968	1.87992	2.10475	2.37794	2.72852	3.0278	3.33713	3.7207	4.2168	4.62287	5.3546	6.31963	7.20476	8.21556	9.50703	11.3127	14.1408	17.5623	23.2265	32.6236
0.248047	0.420364	0.55465	0.784393	0.992188	1.18897	1.44635	1.63125	1.87992	2.10906	2.37794	2.72852	3.04155	3.34652	3.7207	4.2168	4.63402	5.3546	6.32398	7.20639	8.21556	9.52965	11.3615	14.1734	17.5711	23.2292	32.6566
0.248047	0.420364	0.55465	0.784393	0.992188	1.18897	1.44635	1.63125	1.87992	2.11931	2.38884	2.72852	3.05859	3.35699	3.7207	4.2168	4.63557	5.3546	6.32398	7.22323	8.21809	9.52965	11.3615	14.1734	17.6166	23.2609	32.698
0.248047	0.420364	0.55465	0.784393	0.992188	1.18897	1.44635	1.63125	1.87992	2.11931	2.415	2.72852	3.06424	3.36291	3.7207	4.2168	4.66038	5.37621	6.32398	7.23175	8.24546	9.52965	11.364	14.1995	17.627	23.2702	32.7431
0.248047	0.420364	0.55465	0.784393	0.992188	1.18897	1.44635	1.63443	1.87992	2.11931	2.41696	2.73949	3.06558	3.36291	3.72094	4.2168	4.66038	5.38714	6.32398	7.23175	8.24546	9.54255	11.3805	14.26	17.627	23.2728	32.822
0.248047	0.420364	0.556644	0.784393	0.992188	1.20875	1.44635	1.63662	1.87992	2.11931	2.42476	2.73977	3.06817	3.3738	3.72896	4.22279	4.66038	5.41743	6.32398	7.24083	8.24546	9.54578	11.3805	14.2794	17.6393	23.2806	32.8931
0.248047	0.420364	0.55707	0.784393	0.992188	1.21086	1.44635	1.63902	1.88399	2.11931	2.43196	2.73977	3.06817	3.3738	3.72896	4.22409	4.66038	5.42783	6.32438	7.24908	8.25665	9.55472	11.3832	14.3098	17.6654	23.2966	32.909
0.248047	0.421352	0.558825	0.784393	0.992188	1.21707	1.44635	1.63908	1.88487	2.11931	2.43196	2.73977	3.06817	3.3738	3.72896	4.22409	4.66038	5.4354	6.33424	7.25317	8.27897	9.55753	11.4102	14.3375	17.6654	23.3019	32.9818
0.248047	0.424763	0.559769	0.784393	0.992188	1.22149	1.44635	1.64394	1.88617	2.11931	2.43696	2.73977	3.09575	3.3738	3.72896	4.22409	4.66864	5.44009	6.34162	7.26146	8.27989	9.57474	11.4209	14.3375	17.6967	23.3217	33.1391
0.248047	0.425102	0.561873	0.784393	0.992188	1.22344	1.44635	1.64394	1.88907	2.11931	2.44298	2.73977	3.09575	3.3738	3.72896	4.22409	4.68014	5.44009	6.35062	7.26146	8.31975	9.57474	11.4268	14.3867	17.7106	23.3307	33.1771
0.248047	0.425503	0.571259	0.784393	0.992188	1.22768	1.44635	1.64394	1.88907	2.11931	2.44298	2.74328	3.10581	3.3738	3.74877	4.22409	4.68053	5.44009	6.3531	7.27039	8.31975	9.57474	11.4344	14.3889	17.7228	23.3494	33.1873
0.248047	0.427522	0.573876	0.784393	0.992188	1.22768	1.44635	1.64394	1.88907	2.11931	2.44298	2.74328	3.10802	3.3738	3.75363	4.22409	4.68847	5.44574	6.3531	7.28414	8.33821	9.58042	11.4452	14.4316	17.7367	23.4558	33.242
0.248047	0.429328	0.57437	0.784393	0.992188	1.2319	1.44635	1.64394	1.88907	2.12202	2.44298	2.75592	3.10802	3.38908	3.77814	4.22409	4.70636	5.46267	6.35571	7.28645	8.33821	9.61824	11.4452	14.4465	17.7834	23.4572	33.3916
0.248047	0.43255	0.576734	0.784393	0.992188	1.2319	1.44635	1.64394	1.88907	2.12493	2.44298	2.76242	3.10802	3.40564	3.77814	4.22409	4.70636	5.46267	6.35794	7.29528	8.36016	9.65154	11.4532	14.4635	17.7852	23.4598	33.4863
0.248047	0.43255	0.576734	0.784393	0.992188	1.2319	1.44635	1.64394	1.88907	2.13076	2.44298	2.77325	3.10802	3.41331	3.77814	4.22409	4.71618	5.47138	6.42529	7.29528	8.36402	9.66054	11.4693	14.489	17.8197	23.4912	33.5561
0.248047	0.43255	0.576734	0.784393	0.992188	1.2319	1.44635	1.65331	1.88907	2.13378	2.44298	2.77325	3.10802	3.4271	3.77814	4.22409	4.71941	5.49075	6.42628	7.29528	8.43724	9.6611	11.5308	14.5003	17.8197	23.5174	33.5753
0.248047	0.43255	0.576734	0.784393	0.992188	1.2319	1.44635	1.65653	1.88907	2.13378	2.44298	2.77325	3.10802	3.4272	3.78627	4.22409	4.72957	5.50753	6.43489	7.29949	8.43724	9.67212	11.5522	14.5017	17.8239	23.5412	33.5817
0.248047	0.43255	0.576734	0.784393	0.992188	1.2319	1.44635	1.65968	1.88907	2.13378	2.44298	2.77325	3.10802	3.44598	3.78627	4.23863	4.73893	5.50753	6.4384	7.30978	8.43724	9.67383	11.5994	14.5166	17.8266	23.5412	33.6681
0.248047	0.43255	0.576734	0.784393	0.992188	1.2319	1.44635	1.65968	1.88907	2.13378	2.44298	2.77325	3.10802	3.45489	3.78627	4.23863	4.73893	5.50753	6.43967	7.32474	8.43724	9.68654	11.6065	14.5175	17.8869	23.5449	33.7243
0.248047	0.43255	0.576734	0.784393	0.992188	1.2319	1.44635	1.66302	1.88907	2.13378	2.44833	2.77325	3.11917	3.45489	3.79439	4.23863	4.73893	5.50753	6.44922	7.32894	8.44276	9.70241	11.6238	14.5732	17.9093	23.5449	33.7417
0.248047	0.43255	0.576734	0.784393	0.992188	1.23402	1.44635	1.66395	1.88907	2.13378	2.45121	2.77325	3.11917	3.45489	3.79439	4.23863	4.76153	5.50753	6.46827	7.3314	8.46636	9.70241	11.6238	14.5906	17.9213	23.5449	33.7945
0.248047	0.437116	0.576734	0.784393	0.992188	1.23826	1.44635	1.66395	1.88907	2.13378	2.45536	2.77325	3.12749	3.45489	3.82322	4.23863	4.76482	5.50924	6.46827	7.35672	8.46636	9.73421	11.637	14.6432	17.9213	23.5684	33.8336
0.248047	0.4381	0.576734	0.784393	0.992188	1.24023	1.44635	1.66395	1.88907	2.13378	2.45554	2.77325	3.13757	3.45489	3.82397	4.23863	4.77128	5.52159	6.46827	7.36207	8.47725	9.76246	11.6608	14.6851	17.9213	23.5762	34.0557
0.248047	0.439048	0.576734	0.784393	0.992188	1.24023	1.44635	1.66395	1.88907	2.13378	2.45554	2.77325	3.13757	3.4604	3.83241	4.23863	4.77128	5.54156	6.48027	7.36889	8.48451	9.81275	11.6688	14.7353	17.9403	23.6114	34.062
0.248047	0.439169	0.578105	0.784393	0.992188	1.24023	1.44635	1.66395	1.88907	2.13378	2.45554	2.77669	3.13757	3.4724	3.83696	4.23975	4.77128	5.5465	6.48858	7.37117	8.48451	9.82216	11.6798	14.7499	18.0137	23.6267	34.1152
0.248047	0.439661	0.579022	0.784393	0.999909	1.24023	1.44635	1.66395	1.88907	2.13378	2.45554	2.78228	3.13757	3.47266	3.85072	4.24301	4.77128	5.5465	6.49201	7.37496	8.5243	9.8378	11.6869	14.7499	18.0734	23.6267	34.1342
0.248047	0.439952	0.586467	0.784393	1.00412	1.24023	1.44635	1.66395	1.88907	2.13378	2.45554	2.79954	3.13757	3.47266	3.85269	4.24301	4.79058	5.56556	6.51094	7.37505	8.5243	9.83981	11.7319	14.7499	18.0734	23.7219	34.1999
0.248047	0.443725	0.587385	0.784393	1.00928	1.24023	1.44635	1.66395	1.88907	2.13378	2.45554	2.79954	3.13757	3.47266	3.85547	4.24301	4.79058	5.57358	6.51094	7.38121	8.5243	9.87526	11.7607	14.7708	18.087	23.7268	34.2619
0.248047	0.444989	0.587659	0.784393	1.00928	1.24023	1.44903	1.66395	1.89274	2.14037	2.45554	2.80497	3.15712	3.47266	3.8587	4.25293	4.79058	5.57396	6.51543	7.39857	8.5243	9.87526	11.7659	14.7708	18.0938	23.7763	34.279
0.248047	0.446215	0.590415	0.784393	1.01798	1.24023	1.44991	1.66395	1.90409	2.14286	2.46093	2.80633	3.15712	3.4815	3.8587	4.26756	4.80749	5.57416	6.51766	7.39995	8.53512	9.87526	11.7842	14.7999	18.1074	23.7856	34.3077
0.248047	0.447421	0.59073	0.784393	1.01902	1.24023	1.45165	1.66395	1.90464	2.14287	2.46381	2.80633	3.16219	3.4815	3.85943	4.26756	4.80785	5.57416	6.52509	7.39995	8.53512	9.87837	11.792	14.7999	18.1346	23.8125	34.4178
0.248047	0.447935	0.591674	0.784393	1.01953	1.24023	1.4579	1.66395	1.90491	2.14339	2.46381	2.80633	3.17531	3.4815	3.8648	4.26756	4.8162	5.57416	6.52819	7.41968	8.55312	9.87837	11.8213	14.7999	18.1685	23.8138	34.4178
0.248047	0.448005	0.591785	0.784393	1.01953	1.24023	1.45975	1.66395	1.90635	2.14578	2.48047	2.82817	3.17655	3.4815	3.86885	4.26756	4.8162	5.57416	6.52819	7.421	8.5675	9.87965	11.8547	14.8041	18.1685	23.8241	34.4919
0.248047	0.450555	0.594484	0.784393	1.01953	1.24023	1.45975	1.66395	1.91283	2.1507	2.48047	2.82817	3.17655	3.4815	3.87462	4.26923	4.8162	5.5911	6.53606	7.43309	8.5675	9.92188	11.8571	14.8373	18.1685	23.9079	34.5783
0.248047	0.451955	0.594484	0.784393	1.01953	1.24023	1.45975	1.66395	1.91877	2.15136	2.48047	2.82817	3.17655	3.4862	3.87462	4.2778	4.8162	5.59619	6.55332	7.43313	8.59556	9.94974	11.8571	14.8601	18.1956	23.9127	34.6077
0.248047	0.453182	0.594484	0.784393	1.01953	1.24023	1.46261	1.66395	1.9191	2.15565	2.48047	2.82817	3.17655	3.50791	3.87462	4.28195	4.83567	5.59619	6.55332	7.43716	8.61048	9.95806	11.87	14.8601	18.2091	23.9272	34.6787
0.248047	0.453973	0.594484	0.784393	1.01953	1.24023	1.46692	1.66395	1.92101	2.16755	2.48047	2.82817	3.18342	3.50791	3.87462	4.28195	4.84294	5.59619	6.56391	7.44141	8.61048	9.9621	11.9088	14.8683	18.3102	23.9632	34.7266
0.248047	0.454249	0.594484	0.784393	1.01953	1.24023	1.47039	1.66395	1.92365	2.16755	2.48047	2.82817	3.18835	3.50791	3.87462	4.2881	4.87335	5.59651	6.56629	7.44141	8.63901	9.97481	11.9088	14.8684	18.337	23.9632	34.7876
0.248047	0.455507	0.594484	0.784393	1.01953	1.24023	1.47039	1.66457	1.92365	2.17168	2.48047	2.82817	3.19977	3.50791	3.87462	4.307	4.87456	5.61451	6.56877	7.45331	8.65101	9.97753	11.9088	14.8849	18.3789	24.0042	34.8045
0.248047	0.455948	0.594484	0.784393	1.01953	1.24023	1.47039	1.66639	1.93442	2.17459	2.48047	2.82817	3.20065	3.50791	3.87462	4.31227	4.87759	5.62361	6.57578	7.45781	8.6639	9.9819	11.9088	14.9035	18.4174	24.0796	34.8715
0.248047	0.455948	0.594484	0.784393	1.01953	1.24023	1.47039	1.67216	1.93442	2.1814	2.48047	2.82817	3.20662	3.50791	3.87493	4.3255	4.88596	5.62361	6.57781	7.46051	8.6639	9.98369	11.9707	14.9179	18.4386	24.2325	35.0124
0.248047	0.455948	0.594484	0.784393	1.01953	1.24023	1.47437	1.67216	1.93507	2.18189	2.48047	2.82817	3.2142	3.50791	3.87958	4.33195	4.88596	5.62361	6.5897	7.46205	8.6781	9.98863	11.9732	14.92	18.5223	24.2592	35.1247
0.248047	0.455948	0.594484	0.784393	1.02085	1.24023	1.48119	1.67542	1.93731	2.19614	2.48047	2.82817	3.22404	3.50791	3.88255	4.33195	4.88596	5.62361	6.60476	7.46205	8.6781	9.99909	12.0015	14.92	18.5522	24.2757	35.1571
0.248047	0.455948	0.595429	0.784393	1.02184	1.24023	1.48446	1.67569	1.93731	2.20428	2.48047	2.82817	3.22404	3.50791	3.88255	4.33195	4.88596	5.65634	6.60476	7.46205	8.68164	9.99909	12.0092	14.9241	18.5654	24.2959	35.1781
0.248047	0.455948	0.596008	0.784393	1.02272	1.24023	1.48446	1.67744	1.93731	2.20558	2.48047	2.83157	3.22461	3.50791	3.88255	4.33195	4.88596	5.65634	6.60476	7.47712	8.68164	9.99973	12.0241	14.9241	18.5654	24.3061	35.2218
0.248047	0.455948	0.599016	0.784393	1.02272	1.24023	1.48446	1.68145	1.93731	2.20558	2.48047	2.83598	3.22461	3.50791	3.88725	4.33195	4.88596	5.65681	6.60476	7.47852	8.68164	10.0114	12.046	14.9591	18.6035	24.32	35.3665
0.248047	0.455948	0.599152	0.784393	1.02272	1.24023	1.48828	1.68145	1.93731	2.20558	2.48047	2.84528	3.22461	3.50791	3.92197	4.33195	4.89225	5.66069	6.61199	7.47852	8.6958	10.0451	12.0705	14.9858	18.6101	24.3301	35.4256
0.248047	0.455948	0.60038	0.784393	1.02272	1.24023	1.48828	1.68145	1.93731	2.20558	2.48047	2.85332	3.22461	3.50791	3.92197	4.33195	4.89225	5.66178	6.61872	7.47852	8.70994	10.0722	12.077	14.992	18.663	24.3402	35.5281
0.248047	0.455948	0.602679	0.784393	1.02272	1.24023	1.48828	1.68145	1.93731	2.20755	2.48047	2.85651	3.22461	3.51107	3.92197	4.33511	4.89546	5.66721	6.61872	7.50165	8.71347	10.0928	12.0925	15.0166	18.7008	24.3667	35.5712
0.248047	0.455948	0.602859	0.784393	1.02272	1.24023	1.48828	1.68145	1.93731	2.21288	2.48047	2.87103	3.22461	3.51997	3.92197	4.33905	4.898	5.66721	6.6232	7.50672	8.71347	10.0971	12.0934	15.033	18.7485	24.3683	35.6092
0.248047	0.455948	0.608832	0.784393	1.02272	1.24023	1.48828	1.6854	1.93731	2.21435	2.48047	2.87144	3.22461	3.52541	3.92197	4.33905	4.90451	5.70316	6.63847	7.50726	8.72088	10.0971	12.0959	15.0881	18.7501	24.3958	35.611
0.248047	0.455948	0.609916	0.784393	1.02272	1.24023	1.48828	1.68762	1.93731	2.21722	2.48047	2.88367	3.22461	3.52541	3.92197	4.33905	4.91108	5.71047	6.65513	7.50726	8.72406	10.1001	12.1137	15.1003	18.7747	24.4298	35.6196
0.248047	0.455948	0.610543	0.784393	1.02272	1.24023	1.48828	1.68762	1.93731	2.2186	2.48047	2.88367	3.22461	3.52541	3.92197	4.33905	4.92359	5.72392	6.6558	7.53181	8.72406	10.1214	12.1137	15.1491	18.7944	24.5178	35.6459
0.248047	0.455948	0.611719	0.784393	1.02272	1.24023	1.48828	1.68762	1.93731	2.2186	2.48047	2.88367	3.23414	3.52541	3.92197	4.33905	4.92359	5.72411	6.6558	7.53181	8.73815	10.1214	12.1619	15.1564	18.8418	24.5579	35.6646
0.248047	0.455948	0.611719	0.784393	1.02272	1.24023	1.48828	1.68762	1.93731	2.2186	2.48047	2.8927	3.23414	3.52541	3.92197	4.34911	4.93097	5.72661	6.66503	7.54212	8.73815	10.1237	12.164	15.218	18.8516	24.5579	35.7222
0.248047	0.455948	0.611719	0.784393	1.02272	1.24023	1.48828	1.68762	1.93731	2.2186	2.48063	2.8927	3.23414	3.52541	3.92197	4.35285	4.9423	5.72661	6.67343	7.54405	8.73815	10.1585	12.1644	15.218	18.8532	24.6304	35.7257
0.248047	0.455948	0.611719	0.784393	1.02272	1.24023	1.48828	1.69511	1.93731	2.2186	2.48063	2.8927	3.23414	3.52541	3.92197	4.37344	4.9423	5.72661	6.67426	7.54405	8.75848	10.1699	12.1644	15.2281	18.8581	24.6704	35.9497
0.248047	0.455948	0.611719	0.784393	1.02272	1.24023	1.48828	1.69684	1.93731	2.2186	2.48063	2.8927	3.23414	3.53911	3.92197	4.37805	4.95901	5.72661	6.67887	7.56035	8.76627	10.1729	12.202	15.2302	18.8777	24.7414	36.2055
0.248047	0.455948	0.611719	0.786113	1.02272	1.24023	1.48828	1.69684	1.94078	2.2186	2.48488	2.89318	3.23414	3.54542	3.92305	4.37805	4.96017	5.7534	6.67887	7.56654	8.76978	10.1729	12.2149	15.2604	18.946	24.7861	36.4181
0.248047	0.455948	0.611719	0.786594	1.02272	1.24023	1.48828	1.69684	1.94331	2.2186	2.48899	2.89566	3.23414	3.55149	3.93738	4.39228	4.96094	5.76942	6.67887	7.56913	8.76978	10.1729	12.2149	15.3007	18.946	24.7861	36.5371
0.248047	0.455948	0.611719	0.787098	1.02272	1.24023	1.48828	1.72501	1.94606	2.2186	2.48899	2.8969	3.23414	3.55149	3.93808	4.39228	4.96125	5.76942	6.67887	7.56932	8.76978	10.1971	12.2174	15.3007	18.9703	24.8047	36.7419
0.248047	0.455948	0.611719	0.790865	1.02272	1.24023	1.48828	1.7302	1.94823	2.2186	2.49126	2.89805	3.23414	3.55149	3.96944	4.3954	4.96125	5.77094	6.6841	7.57713	8.76978	10.2152	12.2375	15.3269	18.9719	24.8239	36.8748
0.248047	0.455948	0.611719	0.791481	1.02272	1.24023	1.48828	1.7332	1.95176	2.2186	2.49284	2.89985	3.23414	3.55149	3.97649	4.3954	4.96135	5.77094	6.69018	7.58666	8.76978	10.2182	12.2768	15.3409	19.0803	24.8245	37.1193
0.248047	0.455948	0.611719	0.793712	1.02272	1.24023	1.48828	1.734	1.95389	2.2186	2.49284	2.90164	3.23414	3.55149	3.97649	4.3954	4.96713	5.77454	6.69916	7.58675	8.77034	10.2208	12.2827	15.3429	19.0851	24.9049	37.1284
0.248047	0.455948	0.611719	0.794137	1.02272	1.24023	1.50532	1.73633	1.9544	2.2186	2.49284	2.90164	3.23414	3.55149	3.97649	4.3954	4.96713	5.7854	6.70071	7.58878	8.78928	10.2272	12.3377	15.3749	19.0916	24.9654	37.1657
0.248047	0.455948	0.611719	0.796279	1.02272	1.24023	1.50532	1.73633	1.96008	2.21878	2.49284	2.90164	3.23414	3.55895	3.97649	4.40696	4.96856	5.79071	6.70167	7.58878	8.7908	10.2272	12.3576	15.3869	19.1141	25.0232	37.231
0.248047	0.455948	0.611719	0.796279	1.02272	1.24023	1.50881	1.73633	1.96599	2.22001	2.49284	2.90164	3.23414	3.56107	3.97649	4.41635	4.97392	5.79071	6.70186	7.58878	8.7908	10.2272	12.4321	15.3892	19.1498	25.0269	37.2409
0.248047	0.455948	0.612483	0.796279	1.02272	1.24023	1.50881	1.73633	1.97134	2.2236	2.49284	2.90331	3.23414	3.56107	3.97649	4.42561	4.97485	5.7961	6.70186	7.58878	8.7908	10.2272	12.4533	15.4029	19.1832	25.054	37.4625
0.248047	0.455948	0.614519	0.796279	1.02272	1.24023	1.50881	1.73633	1.97199	2.22891	2.49284	2.90331	3.24431	3.56512	3.97649	4.4372	4.97903	5.80663	6.71561	7.58878	8.7908	10.2272	12.4568	15.4209	19.1912	25.0859	37.5494
0.248047	0.455948	0.615337	0.796279	1.02272	1.24023	1.50881	1.73633	1.97957	2.23121	2.49284	2.90331	3.26255	3.5669	3.97911	4.4372	4.97922	5.81192	6.71561	7.59146	8.7908	10.2272	12.5135	15.4209	19.2728	25.1116	37.6157
0.248047	0.455948	0.615342	0.796279	1.02272	1.24023	1.50881	1.73633	1.97957	2.23242	2.49284	2.90331	3.26255	3.57331	3.99964	4.4372	4.98568	5.81192	6.71591	7.59678	8.7978	10.2624	12.5208	15.4288	19.2935	25.1128	37.6157
0.248047	0.455948	0.615709	0.800177	1.02272	1.24023	1.50881	1.73633	1.97957	2.23242	2.49562	2.90331	3.26255	3.57738	3.99964	4.47173	4.99185	5.81192	6.72649	7.6011	8.7978	10.2693	12.5503	15.4288	19.3063	25.1312	37.8863
0.248047	0.455948	0.617861	0.801598	1.02272	1.24023	1.50881	1.73633	1.97957	2.23242	2.49664	2.90331	3.26255	3.57738	3.99964	4.47173	4.99185	5.81968	6.73099	7.65738	8.80828	10.2693	12.5748	15.4388	19.3731	25.152	37.9271
0.248047	0.455948	0.618897	0.806884	1.02272	1.24023	1.50881	1.73633	1.98438	2.23242	2.49795	2.90331	3.26255	3.57738	3.99964	4.47173	4.99185	5.83833	6.74125	7.65738	8.80828	10.326	12.5748	15.4508	19.3731	25.1752	37.9641
0.248047	0.458332	0.620117	0.808036	1.02272	1.24023	1.50881	1.73633	1.98438	2.23242	2.49803	2.92879	3.26887	3.57738	3.99964	4.47173	4.99185	5.83833	6.74431	7.65738	8.84891	10.3379	12.6131	15.4527	19.476	25.1899	37.9819
0.248047	0.458421	0.620157	0.810596	1.02272	1.24023	1.50881	1.73633	1.98438	2.23242	2.50605	2.94078	3.26887	3.59118	3.99964	4.47173	4.99293	5.87535	6.7476	7.6614	8.85357	10.3498	12.6389	15.4527	19.476	25.2436	38.2307
0.248047	0.461308	0.620157	0.811436	1.02272	1.24023	1.50881	1.73633	1.98438	2.23242	2.50838	2.94078	3.28911	3.5961	3.99964	4.47173	5.01644	5.88033	6.7476	7.6621	8.85357	10.3617	12.6438	15.4846	19.5265	25.2794	38.4048
0.248047	0.462822	0.620157	0.815218	1.02272	1.24023	1.50881	1.73633	1.98438	2.23242	2.51326	2.94078	3.30519	3.60315	3.99964	4.47173	5.01644	5.91684	6.7476	7.68867	8.85357	10.3617	12.648	15.5342	19.5438	25.3056	38.4673
0.248047	0.464224	0.620157	0.815625	1.02272	1.24023	1.50881	1.73633	1.98438	2.23242	2.52959	2.94254	3.30936	3.60459	4.00732	4.47173	5.02257	5.93536	6.77036	7.69884	8.86399	10.3617	12.648	15.5342	19.5438	25.3275	38.5559
0.248047	0.466279	0.623266	0.815625	1.02272	1.24023	1.50881	1.73633	1.98438	2.23863	2.52959	2.94366	3.30936	3.61162	4.00732	4.47173	5.05011	5.94126	6.77036	7.70145	8.87439	10.3884	12.6504	15.6065	19.5501	25.3397	38.6006
0.248047	0.468399	0.629726	0.815625	1.02272	1.24023	1.50881	1.73798	1.98438	2.24297	2.52959	2.9584	3.30936	3.61323	4.00732	4.47173	5.05918	5.95339	6.77036	7.70145	8.88133	10.4121	12.6504	15.6112	19.5643	25.3828	38.6008
0.248047	0.469487	0.629733	0.815625	1.02272	1.24023	1.50881	1.73884	1.98438	2.24297	2.52959	2.95971	3.30936	3.61323	4.01649	4.49057	5.05918	5.95829	6.77036	7.70145	8.88173	10.4209	12.6504	15.6112	19.6145	25.4148	38.6229
0.248047	0.469621	0.633889	0.815625	1.02272	1.24023	1.50881	1.74042	1.98438	2.24297	2.52959	2.96366	3.30936	3.61323	4.01649	4.49057	5.05918	5.96345	6.77036	7.70145	8.89171	10.4327	12.6698	15.6112	19.6208	25.4729	38.6992
0.248047	0.470903	0.634309	0.817985	1.02272	1.24031	1.50881	1.75396	1.98438	2.24528	2.52959	2.96892	3.31546	3.6204	4.01649	4.49232	5.05918	5.96345	6.77816	7.70326	8.89171	10.4563	12.6771	15.6191	19.6349	25.5488	38.716
0.248047	0.472746	0.636025	0.821972	1.02272	1.24031	1.50881	1.75396	1.98729	2.24528	2.53251	2.96892	3.31935	3.62041	4.03327	4.51306	5.05918	5.96516	6.77816	7.70544	8.90554	10.4709	12.6771	15.6191	19.6349	25.5697	38.7374
0.248047	0.475106	0.63665	0.821972	1.02272	1.24031	1.50881	1.75396	1.99843	2.24616	2.54568	2.96892	3.32506	3.65536	4.03791	4.51596	5.0895	5.97376	6.81113	7.7106	8.90554	10.5106	12.6989	15.6348	19.6459	25.5697	38.8226
0.248047	0.477363	0.63703	0.821972	1.02272	1.24031	1.50881	1.75396	1.99873	2.24616	2.54883	2.96974	3.3279	3.66237	4.03791	4.51596	5.09766	5.97376	6.81113	7.71216	8.90554	10.512	12.7062	15.6348	19.7022	25.5885	38.9315
0.248047	0.479097	0.637063	0.821972	1.02272	1.2445	1.50881	1.75396	1.99936	2.24616	2.5538	2.97656	3.3279	3.66237	4.03791	4.51839	5.1076	5.97376	6.8237	7.71659	8.92969	10.512	12.7497	15.6604	19.7458	25.6654	38.9813
0.248047	0.48604	0.639384	0.821972	1.02462	1.2445	1.50881	1.75396	1.99982	2.24616	2.5538	2.97656	3.3279	3.66237	4.03791	4.52643	5.1076	5.99432	6.82467	7.72625	8.94346	10.5267	12.8051	15.6898	19.7567	25.7647	39.1128
0.248047	0.491513	0.641975	0.821972	1.03236	1.26328	1.50881	1.75396	1.99982	2.24616	2.5538	2.9767	3.3279	3.66237	4.03791	4.52643	5.11362	5.99432	6.82467	7.73978	8.94346	10.5561	12.8051	15.6898	19.7708	25.7969	39.2778
0.248047	0.49195	0.644323	0.821972	1.03814	1.2648	1.50881	1.75396	1.99982	2.24616	2.5538	2.98688	3.3279	3.66237	4.03791	4.52643	5.11362	5.99432	6.82467	7.74024	8.96064	10.5617	12.8147	15.6977	19.7957	25.8016	39.2902
0.248047	0.493318	0.644808	0.821972	1.03972	1.2648	1.50881	1.75396	1.99982	2.24616	2.5538	2.98688	3.3279	3.67597	4.04251	4.52643	5.11362	5.99432	6.86064	7.74356	8.96064	10.5617	12.8477	15.7075	19.8577	25.8267	39.3918
0.248047	0.49361	0.644808	0.821972	1.03972	1.2648	1.50881	1.75396	1.99982	2.24616	2.5538	2.98688	3.3279	3.67934	4.06024	4.55354	5.11362	5.99706	6.86453	7.74971	8.98464	10.5617	12.865	15.729	19.8577	25.8659	39.4051
0.248047	0.494312	0.644808	0.821972	1.03972	1.2648	1.50881	1.75396	1.99982	2.24616	2.5538	2.98688	3.32873	3.68748	4.06827	4.55354	5.11362	5.99945	6.86781	7.74987	8.98806	10.5617	12.8913	15.7524	19.8685	25.8933	39.4426
0.248047	0.496094	0.644808	0.822209	1.03972	1.2648	1.51246	1.75396	1.99982	2.24616	2.5538	2.98688	3.33446	3.68748	4.06827	4.55354	5.11362	5.99945	6.87375	7.7651	8.99149	10.5617	12.9959	15.7681	19.8685	25.8969	39.4757
0.248047	0.496094	0.644808	0.822511	1.03972	1.2648	1.51564	1.75396	1.99982	2.24616	2.5538	2.98688	3.33663	3.68748	4.06827	4.55948	5.11362	6.04034	6.87997	7.78488	8.99149	10.611	13.0171	15.7759	19.9196	26.0496	39.5648
0.248047	0.496094	0.644808	0.824039	1.04101	1.2648	1.51564	1.75396	1.99982	2.24735	2.55396	2.98688	3.33713	3.68748	4.06827	4.56029	5.11362	6.04034	6.88108	7.78553	9.01882	10.6169	13.0714	15.7856	19.9427	26.0638	39.6214
0.248047	0.496094	0.644808	0.826343	1.04188	1.2648	1.51564	1.75396	1.99982	2.25285	2.55697	2.98688	3.33713	3.68748	4.07	4.56029	5.14318	6.04034	6.88158	7.78813	9.02904	10.6516	13.0902	15.7925	19.9674	26.0968	39.8993
0.248047	0.496094	0.644808	0.826918	1.04596	1.2648	1.51564	1.75396	1.99982	2.254	2.55697	2.98688	3.33713	3.68748	4.07048	4.56029	5.16152	6.05227	6.88464	7.78883	9.02904	10.6689	13.0902	15.8012	19.9982	26.1204	39.9009
0.248047	0.496094	0.644808	0.831176	1.04732	1.2648	1.51564	1.75396	1.99982	2.26373	2.56423	2.98793	3.33713	3.68748	4.09089	4.56029	5.17937	6.0556	6.8944	7.78883	9.03723	10.6689	13.0996	15.8226	20.0228	26.1345	39.9964
0.248047	0.496094	0.644808	0.833925	1.04857	1.2648	1.51564	1.75396	1.99982	2.2682	2.57311	2.9918	3.33713	3.68748	4.09577	4.56291	5.17937	6.05792	6.89642	7.78883	9.05031	10.6689	13.1979	15.8284	20.0795	26.3187	40.0885
0.248047	0.496094	0.644808	0.83824	1.04955	1.2648	1.51779	1.75396	1.99982	2.27974	2.58526	2.99716	3.33713	3.68748	4.10591	4.56973	5.19261	6.09363	6.90979	7.79282	9.09693	10.6689	13.2025	15.8304	20.0903	26.3187	40.1759
0.248047	0.496094	0.644808	0.840727	1.04967	1.2648	1.52278	1.75396	1.99982	2.27974	2.58969	2.99716	3.33965	3.68748	4.10591	4.56999	5.19861	6.11347	6.91869	7.83216	9.1439	10.6735	13.2095	15.8478	20.13	26.3502	40.2975
0.248047	0.496094	0.646533	0.840727	1.04967	1.2648	1.52993	1.75396	1.99982	2.27974	2.58969	2.99716	3.36291	3.69176	4.10591	4.57268	5.21489	6.12631	6.92517	7.8374	9.14752	10.6862	13.2095	15.8478	20.1896	26.4051	40.3036
0.248047	0.496094	0.64888	0.840727	1.04967	1.2648	1.53002	1.75396	1.99982	2.28002	2.58969	2.99716	3.36806	3.69431	4.12832	4.57376	5.21489	6.12631	6.93145	7.84393	9.14752	10.6919	13.2305	15.8692	20.1896	26.4202	40.3067
0.248047	0.496094	0.64967	0.840727	1.04967	1.2648	1.53269	1.75396	1.99982	2.28688	2.58969	2.99716	3.3738	3.69431	4.13129	4.57376	5.21489	6.13634	6.93281	7.84393	9.16287	10.6919	13.2305	15.8769	20.2002	26.4366	40.4522
0.248047	0.496094	0.652819	0.840727	1.05237	1.2648	1.54023	1.75396	1.99982	2.28688	2.58969	2.99812	3.3738	3.7207	4.14022	4.57376	5.21489	6.14135	6.94531	7.84393	9.18109	10.735	13.2403	15.8827	20.2261	26.4633	40.5805
0.248047	0.496094	0.652819	0.840727	1.05237	1.2648	1.54283	1.75396	1.99982	2.28688	2.5993	3.00273	3.3738	3.7207	4.14129	4.57376	5.23255	6.1477	6.94531	7.84393	9.18313	10.7465	13.2602	15.8944	20.2322	26.5143	40.7349
0.248047	0.496094	0.652819	0.840727	1.05237	1.2648	1.54329	1.75396	1.99982	2.28688	2.60361	3.00966	3.3738	3.7207	4.15802	4.57376	5.23255	6.1477	6.9495	7.84914	9.18814	10.7608	13.2676	15.9079	20.305	26.5167	40.8977
0.248047	0.496094	0.652819	0.841985	1.05237	1.2648	1.5444	1.75396	1.99982	2.28688	2.6053	3.01064	3.3738	3.7207	4.15802	4.57376	5.23255	6.16136	6.94974	7.86014	9.19113	10.7693	13.2954	15.9098	20.3247	26.5738	41.0778
0.248047	0.496094	0.652819	0.842128	1.05237	1.2648	1.54842	1.75396	1.99982	2.28688	2.61127	3.01762	3.3738	3.7207	4.15802	4.57376	5.23255	6.16136	6.96149	7.86062	9.19113	10.7974	13.3347	15.9234	20.3247	26.6319	41.4171
0.248047	0.496094	0.652819	0.842164	1.05237	1.2648	1.54988	1.75396	1.99982	2.28688	2.61127	3.01762	3.38629	3.72094	4.15802	4.57571	5.23255	6.16136	6.97467	7.87915	9.20785	10.815	13.3508	15.9465	20.3414	26.6329	41.8148
0.248047	0.496094	0.652819	0.849001	1.05237	1.2648	1.55077	1.75396	1.99982	2.28688	2.61127	3.02614	3.39664	3.72896	4.15802	4.60496	5.25602	6.16136	6.9926	7.88305	9.20785	10.815	13.3577	16.0082	20.3489	26.644	41.8604
0.248047	0.496094	0.652819	0.849502	1.05237	1.2648	1.5529	1.75396	1.99982	2.28688	2.61326	3.02683	3.40053	3.72896	4.15802	4.61394	5.25602	6.20117	6.99475	7.88305	9.20785	10.8243	13.3577	16.0082	20.3489	26.7065	42.0255
0.248047	0.496094	0.652819	0.85921	1.05237	1.2648	1.5529	1.75396	1.99982	2.28688	2.61415	3.0278	3.40564	3.74322	4.15889	4.62609	5.25602	6.20117	7.00877	7.89475	9.20785	10.8378	13.4037	16.0139	20.3595	26.7488	42.3761
0.248047	0.496094	0.652819	0.8605	1.05237	1.2648	1.5529	1.75396	1.99982	2.28688	2.61472	3.0278	3.41287	3.74877	4.17437	4.6339	5.27355	6.20117	7.0137	7.91791	9.21787	10.855	13.4152	16.0848	20.4123	26.8086	42.7361
0.248047	0.496094	0.652819	0.86178	1.05237	1.2648	1.5529	1.75407	1.99982	2.28688	2.61785	3.0278	3.4135	3.75363	4.20364	4.6339	5.30264	6.20117	7.01583	7.92586	9.21787	10.8716	13.4152	16.0944	20.4123	26.8178	43.0638
0.248047	0.496094	0.652819	0.863926	1.05237	1.2648	1.5529	1.75998	2.00306	2.28688	2.62957	3.0278	3.41398	3.75363	4.2095	4.6339	5.30843	6.20117	7.01583	7.94137	9.21787	10.8717	13.4244	16.1138	20.4558	26.8304	43.5956
0.248047	0.496094	0.654631	0.865101	1.05237	1.2648	1.5529	1.76352	2.00692	2.28688	2.63056	3.0278	3.41518	3.75363	4.2168	4.6339	5.30843	6.20157	7.02021	7.94137	9.23121	10.8971	13.4655	16.1402	20.522	26.9536	44.5726
0.248047	0.496094	0.660375	0.865101	1.05237	1.2648	1.5529	1.77429	2.00824	2.28688	2.63677	3.0278	3.41809	3.75363	4.2168	4.6339	5.30843	6.21604	7.02459	7.94137	9.25905	10.9141	13.4792	16.1593	20.552	26.9562	45.7947
0.248047	0.496094	0.660833	0.865101	1.05237	1.2648	1.55304	1.77454	2.00824	2.28688	2.63677	3.0278	3.41809	3.75363	4.2168	4.6339	5.31722	6.22098	7.02459	7.94137	9.26115	10.9141	13.5157	16.1707	20.5819	26.9585	47.2313
0.248047	0.496094	0.664308	0.865101	1.05237	1.2648	1.55625	1.77459	2.00891	2.28688	2.63677	3.0278	3.44598	3.75363	4.2168	4.64722	5.32579	6.22098	7.03806	7.94137	9.26115	10.9169	13.5339	16.2314	20.5894	27.0473	48.1447
0.248047	0.496094	0.667887	0.865403	1.05237	1.2648	1.55776	1.78053	2.02277	2.28688	2.63677	3.0278	3.44598	3.75363	4.2168	4.64978	5.32579	6.24566	7.04844	7.95234	9.2678	10.9253	13.5362	16.2371	20.6357	27.078	48.9954
0.248047	0.496094	0.668311	0.865978	1.05237	1.26754	1.5615	1.78053	2.02371	2.28688	2.63677	3.0278	3.44598	3.75363	4.2168	4.66038	5.34309	6.26499	7.05347	7.96442	9.28246	10.9394	13.5407	16.2731	20.6476	27.0814	50.3242
0.248047	0.496094	0.66942	0.86921	1.05237	1.26925	1.56307	1.78053	2.02371	2.28688	2.63677	3.0278	3.44598	3.75363	4.2168	4.66038	5.34309	6.27514	7.05518	7.967	9.28731	10.9591	13.5612	16.3071	20.7486	27.1098	50.7956
0.248047	0.496094	0.670396	0.871088	1.05237	1.2703	1.56879	1.78345	2.02922	2.28688	2.63677	3.03038	3.44598	3.75985	4.2168	4.66038	5.34309	6.27881	7.05518	7.98773	9.31085	10.9647	13.5702	16.3372	20.8034	27.1325	51.8234
0.248047	0.496094	0.672592	0.871088	1.05237	1.27158	1.56879	1.78869	2.0314	2.28688	2.63677	3.03128	3.44598	3.76101	4.22409	4.66038	5.34309	6.28005	7.05954	7.99406	9.33238	10.9647	13.5974	16.4255	20.8197	27.1405	51.8872
0.248047	0.496094	0.674324	0.871088	1.05237	1.27537	1.56879	1.78869	2.0314	2.28823	2.65078	3.03128	3.44598	3.76257	4.22409	4.67866	5.34606	6.28005	7.07259	7.99927	9.33724	10.9843	13.5974	16.5133	20.8743	27.1563	52.9815
0.248047	0.496094	0.676183	0.871088	1.05237	1.27747	1.56879	1.78869	2.03153	2.29111	2.65078	3.03128	3.44598	3.76356	4.22409	4.68014	5.3546	6.2815	7.0825	8.01464	9.33724	10.9843	13.5974	16.5207	20.8743	27.1586	54.1673
0.248047	0.496094	0.67621	0.871088	1.05237	1.27747	1.56879	1.78869	2.03906	2.29111	2.65257	3.05259	3.44598	3.77814	4.22409	4.68014	5.3546	6.31546	7.09431	8.01464	9.34054	11.0095	13.6426	16.5226	20.8743	27.1744	55.1716
0.248047	0.496094	0.680014	0.871088	1.05237	1.28962	1.56879	1.78869	2.03918	2.29111	2.65257	3.05859	3.44598	3.77814	4.22409	4.68014	5.3546	6.32109	7.10298	8.01464	9.35528	11.0151	13.6493	16.5598	20.8787	27.1914	56.3641
0.248047	0.496094	0.681521	0.872537	1.05237	1.28962	1.56879	1.78869	2.04545	2.29317	2.65274	3.06424	3.45489	3.78327	4.22409	4.68014	5.36607	6.32269	7.10298	8.06035	9.3575	11.0185	13.6606	16.6043	20.8905	27.1948	57.4658
0.248047	0.496094	0.683922	0.874663	1.05237	1.28962	1.56879	1.78869	2.04545	2.29794	2.65698	3.06779	3.45489	3.78602	4.23863	4.70423	5.37332	6.32398	7.10731	8.07582	9.36028	11.0513	13.6754	16.6265	20.9963	27.3572	58.2933
0.248047	0.496094	0.683922	0.876978	1.05635	1.28962	1.56879	1.78869	2.04545	2.30694	2.65861	3.06817	3.45489	3.78627	4.23863	4.70636	5.38179	6.32398	7.10731	8.09865	9.37357	11.0624	13.6966	16.6654	21.0475	27.3819	58.7636
0.248047	0.496094	0.683922	0.876978	1.05866	1.29466	1.56879	1.78869	2.04545	2.31352	2.65861	3.06817	3.45489	3.78627	4.23863	4.70636	5.38328	6.32398	7.11445	8.11003	9.3767	11.0763	13.6966	16.6654	21.0971	27.4269	59.0403
0.248047	0.496094	0.683922	0.877034	1.05995	1.30564	1.56879	1.78869	2.04545	2.31748	2.65861	3.06817	3.45489	3.78627	4.23863	4.70699	5.43935	6.32398	7.12467	8.11003	9.3767	11.093	13.6988	16.6856	21.1073	27.4426	59.5253
0.248047	0.496094	0.683922	0.877034	1.06211	1.30564	1.56879	1.78869	2.04545	2.31893	2.66328	3.06817	3.45489	3.78627	4.24301	4.71289	5.44009	6.32398	7.12661	8.11003	9.3819	11.1031	13.6988	16.6856	21.1204	27.4448	59.6331
0.248047	0.496094	0.684098	0.877034	1.06442	1.30564	1.56879	1.78869	2.04545	2.32489	2.6634	3.06817	3.45489	3.78627	4.24588	4.73893	5.44009	6.33856	7.12869	8.11003	9.38981	11.1069	13.6988	16.7078	21.1287	27.475	59.6331
0.248047	0.496094	0.687755	0.877034	1.06442	1.30564	1.56879	1.78869	2.04545	2.32511	2.67155	3.06817	3.45705	3.79288	4.24588	4.73893	5.44009	6.34377	7.13798	8.12519	9.38981	11.1428	13.7325	16.7243	21.1423	27.4802	59.8502
0.248047	0.496094	0.690852	0.877034	1.06581	1.30564	1.56879	1.78869	2.04545	2.32585	2.67155	3.06817	3.46191	3.81289	4.24588	4.73893	5.44009	6.3531	7.14185	8.12519	9.39595	11.1428	13.7526	16.7253	21.1525	27.5343	60.0226
0.248047	0.496094	0.695861	0.877034	1.06689	1.30564	1.56879	1.78869	2.04545	2.32712	2.67155	3.06817	3.46341	3.81882	4.24588	4.73893	5.44009	6.3531	7.14185	8.12519	9.41272	11.1483	13.7526	16.7354	21.1772	27.6046	60.2411
0.248047	0.496094	0.697843	0.877034	1.069	1.31077	1.56879	1.78869	2.04545	2.33096	2.67155	3.07243	3.46642	3.84019	4.24588	4.73893	5.44009	6.36559	7.14185	8.16135	9.42904	11.1649	13.7571	16.7739	21.1786	27.6046	60.6329
0.248047	0.496094	0.701583	0.877034	1.07661	1.31203	1.56879	1.78869	2.04545	2.33399	2.67155	3.08229	3.47266	3.85072	4.25769	4.76481	5.44574	6.3854	7.14836	8.16814	9.42904	11.1649	13.7593	16.7739	21.2018	27.6892	61.7563
0.248047	0.496094	0.701583	0.877034	1.08234	1.3214	1.56879	1.78869	2.04545	2.33436	2.67155	3.08742	3.47266	3.85072	4.26756	4.76482	5.44574	6.39716	7.15477	8.17916	9.44534	11.1649	13.7772	16.8179	21.2018	27.6936	63.462
0.248047	0.496094	0.701583	0.8803	1.08373	1.32302	1.56879	1.78869	2.04545	2.33453	2.67408	3.09478	3.47266	3.85072	4.26756	4.76482	5.46267	6.40134	7.15477	8.17916	9.47136	11.1649	13.8307	16.8416	21.2815	27.7835	65.3509
0.248047	0.496094	0.701583	0.88783	1.08378	1.32539	1.56879	1.79352	2.04674	2.34007	2.67615	3.10213	3.47266	3.85072	4.26756	4.76482	5.46267	6.40134	7.15557	8.20057	9.47136	11.2315	13.8307	16.8617	21.2931	27.8211	76.3984
0.248047	0.496094	0.701583	0.888274	1.08378	1.32539	1.56879	1.79642	2.04817	2.34007	2.67615	3.10801	3.47266	3.85661	4.26756	4.76482	5.46632	6.41092	7.15998	8.21181	9.47786	11.239	13.8574	16.869	21.2988	27.8355	76.6609
0.248047	0.496094	0.701583	0.889689	1.09407	1.32539	1.5804	1.79712	2.05194	2.34007	2.67615	3.10802	3.47266	3.8587	4.26756	4.76482	5.47953	6.42025	7.16725	8.21181	9.49407	11.3053	13.8662	16.8708	21.3219	27.8355	77.1908
0.248047	0.496094	0.701583	0.893584	1.09807	1.32539	1.58358	1.80021	2.05514	2.34007	2.68197	3.10802	3.47266	3.87422	4.28195	4.76482	5.49075	6.42608	7.17534	8.24546	9.49407	11.3187	13.8896	16.8708	21.3335	27.8752	77.74
0.248047	0.496094	0.701583	0.894072	1.09807	1.32539	1.58781	1.80108	2.05658	2.34007	2.68304	3.10802	3.47266	3.87462	4.28195	4.77128	5.49075	6.43489	7.17813	8.24546	9.50703	11.3236	13.9017	16.8963	21.345	27.8894	78.7872
0.248047	0.496094	0.701583	0.894346	1.09807	1.32539	1.58827	1.80373	2.05932	2.34007	2.68304	3.10802	3.47919	3.87711	4.28195	4.77128	5.50753	6.43933	7.17844	8.24546	9.50703	11.3397	13.9017	16.9054	21.4026	27.9149
0.248047	0.496094	0.701583	0.894346	1.09807	1.32591	1.58827	1.80373	2.06187	2.34007	2.68304	3.10802	3.4815	3.88255	4.28195	4.77128	5.50753	6.43967	7.1904	8.26037	9.54255	11.3832	13.9105	16.9291	21.4198	27.9546
0.248047	0.496094	0.701583	0.894346	1.09807	1.32688	1.58827	1.80373	2.06187	2.34007	2.68304	3.10802	3.4815	3.88255	4.28688	4.77128	5.50753	6.43967	7.19336	8.27897	9.54578	11.4021	13.9105	16.9327	21.48	28.083
0.248047	0.496094	0.701583	0.894346	1.10279	1.32755	1.58827	1.80546	2.06326	2.34007	2.68304	3.10802	3.4815	3.88255	4.30141	4.77128	5.50753	6.44272	7.19914	8.28643	9.55753	11.4209	13.9105	17.0305	21.6583	28.0852
0.248047	0.496094	0.701583	0.894346	1.10279	1.32829	1.58827	1.80581	2.06439	2.34007	2.68304	3.10802	3.4815	3.88255	4.30457	4.77128	5.50753	6.44704	7.20526	8.31975	9.57474	11.4209	13.9105	17.0576	21.6598	28.0863
0.248047	0.496094	0.701583	0.894346	1.10298	1.32931	1.58827	1.80581	2.06439	2.34007	2.68304	3.11654	3.48162	3.88289	4.31227	4.77128	5.512	6.44727	7.21045	8.31975	9.58116	11.4209	13.9657	17.0576	21.6952	28.1782
0.248047	0.496094	0.701583	0.894346	1.10318	1.32931	1.58827	1.80581	2.06439	2.34007	2.68304	3.11917	3.48435	3.88975	4.31827	4.77128	5.52078	6.44922	7.21045	8.31975	9.60413	11.4351	14.0053	17.0576	21.7278	28.2469
0.248047	0.496094	0.701583	0.894346	1.10575	1.33577	1.58827	1.80581	2.06439	2.34492	2.68304	3.11917	3.48435	3.89308	4.3207	4.77128	5.52434	6.45272	7.21751	8.31975	9.61033	11.4693	14.036	17.0576	21.7434	28.2515
0.248047	0.496094	0.701583	0.894346	1.1093	1.33577	1.58827	1.80581	2.06439	2.34714	2.68304	3.11917	3.48435	3.89562	4.32782	4.79058	5.5465	6.45399	7.23175	8.33452	9.61824	11.4787	14.0514	17.0576	21.7448	28.2871
0.248047	0.496094	0.701583	0.894346	1.1093	1.33577	1.58827	1.80581	2.08016	2.34769	2.68304	3.13757	3.48807	3.89562	4.33158	4.80912	5.5465	6.45682	7.23175	8.33821	9.64835	11.5388	14.0776	17.0648	21.7604	28.2947
0.248047	0.496094	0.701583	0.894346	1.1093	1.33577	1.58827	1.80581	2.08204	2.34798	2.69081	3.13757	3.49284	3.89562	4.33195	4.8162	5.54685	6.46827	7.23175	8.33821	9.64835	11.5415	14.0885	17.0865	21.7729	28.3045
0.248047	0.496094	0.701583	0.894346	1.1093	1.33577	1.58827	1.80581	2.08574	2.34815	2.69162	3.13757	3.50791	3.90229	4.33195	4.8162	5.56168	6.46827	7.2365	8.39337	9.65154	11.5628	14.1016	17.1152	21.8112	28.361
0.248047	0.496094	0.701583	0.894346	1.1093	1.33577	1.58827	1.80581	2.09315	2.34939	2.69164	3.13757	3.50791	3.92027	4.33195	4.8162	5.56556	6.47055	7.24174	8.39337	9.6611	11.5974	14.1016	17.1152	21.8915	28.4822
0.248047	0.496094	0.701583	0.894346	1.1093	1.33577	1.58827	1.80581	2.09647	2.34976	2.69682	3.14075	3.50791	3.92197	4.33195	4.8162	5.57416	6.48425	7.25499	8.39634	9.66137	11.6133	14.115	17.1152	21.8985	28.4898
0.248047	0.496094	0.701583	0.894346	1.1093	1.33577	1.58827	1.80581	2.09934	2.35318	2.71163	3.14075	3.51823	3.92197	4.33195	4.86192	5.60248	6.49201	7.25588	8.40727	9.70241	11.6238	14.1886	17.117	21.942	28.5351
0.248047	0.496094	0.701583	0.894346	1.1093	1.33577	1.58827	1.80581	2.09934	2.35318	2.72045	3.14173	3.51997	3.92197	4.33195	4.86392	5.62361	6.49201	7.25747	8.41899	9.72143	11.637	14.1886	17.1278	21.9644	28.5523
0.248047	0.496094	0.701583	0.894346	1.1093	1.33577	1.58827	1.80581	2.09971	2.35318	2.72045	3.14556	3.52541	3.92197	4.33195	4.86479	5.62361	6.49201	7.26146	8.42264	9.72143	11.6476	14.1995	17.1314	22.019	28.5868
0.248047	0.496094	0.701583	0.894346	1.1093	1.33577	1.58827	1.80581	2.10182	2.35318	2.72045	3.14736	3.52541	3.92197	4.33195	4.87335	5.63042	6.49201	7.26146	8.4263	9.72458	11.6476	14.2081	17.1314	22.019	28.633
0.248047	0.496094	0.701583	0.894346	1.1093	1.33577	1.58827	1.80581	2.10475	2.35318	2.72852	3.15195	3.52541	3.92197	4.33195	4.87335	5.63391	6.49201	7.26276	8.43359	9.74706	11.6608	14.2168	17.1314	22.0776	28.6499
0.248047	0.496094	0.701583	0.894346	1.1093	1.33577	1.58827	1.80661	2.10475	2.35377	2.72852	3.15531	3.52541	3.92197	4.33905	4.87335	5.63977	6.49371	7.28284	8.43359	9.76246	11.678	14.2341	17.1727	22.1221	28.6545
0.248047	0.496094	0.701583	0.894346	1.1093	1.33577	1.58827	1.80661	2.10475	2.36229	2.72852	3.15712	3.52541	3.92222	4.33905	4.87335	5.65101	6.50438	7.28414	8.43724	9.77191	11.7003	14.2341	17.1888	22.1221	28.6545
0.248047	0.496094	0.701583	0.894346	1.1093	1.33577	1.58827	1.81399	2.10475	2.36418	2.72852	3.15712	3.52541	3.92222	4.35505	4.87366	5.65634	6.51094	7.29131	8.43724	9.77452	11.7528	14.26	17.2459	22.2151	28.6545
0.248047	0.496094	0.701583	0.894346	1.1093	1.33577	1.58827	1.81485	2.10475	2.37794	2.72852	3.16548	3.52541	3.92616	4.36252	4.88596	5.65634	6.51094	7.29528	8.43724	9.77506	11.7528	14.2794	17.2459	22.2773	28.662
0.248047	0.496094	0.701583	0.894346	1.1093	1.33577	1.58827	1.81522	2.10475	2.37794	2.73444	3.16623	3.5347	3.93808	4.36378	4.88596	5.66178	6.51459	7.29528	8.46636	9.8066	11.7633	14.2794	17.2459	22.2801	28.7317
0.248047	0.496094	0.701583	0.894346	1.1093	1.33577	1.58827	1.81522	2.10475	2.38666	2.73569	3.17531	3.54129	3.95914	4.37141	4.88596	5.66379	6.51543	7.30569	8.46636	9.81275	11.7633	14.2837	17.2459	22.2994	28.7617
0.248047	0.496094	0.701583	0.894346	1.1093	1.33577	1.59256	1.81539	2.10475	2.38884	2.73977	3.17655	3.55084	3.96324	4.3884	4.88596	5.66721	6.52389	7.32474	8.46636	9.84718	11.7842	14.3098	17.2727	22.3256	28.7745
0.248047	0.496094	0.701583	0.894346	1.1093	1.33577	1.59256	1.82181	2.11931	2.3955	2.73977	3.17655	3.55149	3.96875	4.3884	4.89088	5.66721	6.525	7.32474	8.46636	9.84718	11.7842	14.3181	17.278	22.3256	28.8258
0.248047	0.496094	0.701583	0.894346	1.1093	1.33577	1.59256	1.82379	2.11931	2.39703	2.73977	3.17655	3.55149	3.97649	4.3954	4.89119	5.66918	6.52509	7.32894	8.47193	9.86578	11.792	14.331	17.278	22.3311	28.8258
0.248047	0.496094	0.701583	0.894346	1.1093	1.33577	1.59256	1.82379	2.11931	2.39969	2.73977	3.17655	3.55149	3.97649	4.3954	4.89225	5.71047	6.52509	7.3419	8.48118	9.87526	11.792	14.3546	17.3562	22.3366	28.8674
0.248047	0.496094	0.701583	0.894346	1.1093	1.33577	1.59256	1.83131	2.11931	2.40284	2.73977	3.17655	3.55149	3.97649	4.39689	4.89225	5.71047	6.53109	7.34439	8.48895	9.87837	11.792	14.3717	17.3651	22.3376	28.8695
0.248047	0.496094	0.701583	0.894346	1.1093	1.33577	1.59256	1.8319	2.11931	2.40808	2.73977	3.17655	3.55149	3.97649	4.41635	4.89225	5.71284	6.54898	7.34571	8.49895	9.8846	11.8155	14.3717	17.3651	22.3476	28.9621
0.248047	0.496094	0.701583	0.894346	1.1093	1.33577	1.59256	1.83516	2.11931	2.41147	2.73977	3.17655	3.55149	3.97649	4.4372	4.89225	5.72661	6.55767	7.36244	8.51634	9.90325	11.8337	14.3824	17.3651	22.3586	29.0045
0.248047	0.496094	0.701583	0.894346	1.1093	1.33577	1.59256	1.83516	2.11931	2.41468	2.74328	3.18512	3.55149	3.97649	4.4372	4.89225	5.72661	6.56083	7.36244	8.5243	9.93427	11.87	14.3824	17.3651	22.4534	29.0045
0.248047	0.496094	0.701583	0.894346	1.1093	1.33577	1.59468	1.83516	2.11931	2.4241	2.74328	3.19175	3.55149	3.97649	4.4372	4.89225	5.74567	6.56121	7.36889	8.55312	9.94974	11.9088	14.3824	17.4075	22.4534	29.1188
0.248047	0.496094	0.701583	0.894346	1.1093	1.33577	1.59582	1.83516	2.11931	2.42869	2.74328	3.20028	3.55149	3.97649	4.4372	4.89225	5.7534	6.5616	7.3744	8.55312	9.9621	11.9475	14.3867	17.4164	22.4616	29.1779
0.248047	0.496094	0.701583	0.894346	1.1093	1.33577	1.60086	1.83653	2.11931	2.42981	2.74427	3.2142	3.55149	3.99283	4.44806	4.90115	5.75383	6.56739	7.37505	8.55921	9.98369	11.9475	14.3867	17.4287	22.5122	29.1779
0.248047	0.496094	0.701583	0.894346	1.1093	1.33577	1.60731	1.83799	2.11931	2.42998	2.74823	3.22142	3.56107	3.99964	4.46484	4.9033	5.76942	6.56739	7.39995	8.56649	9.98678	12.0092	14.3995	17.4358	22.519	29.2737
0.248047	0.496094	0.701583	0.894346	1.1093	1.33577	1.60867	1.84281	2.11931	2.43415	2.74871	3.22404	3.56107	3.99964	4.47173	4.91108	5.76942	6.56739	7.39995	8.58711	10.0101	12.0374	14.3995	17.471	22.5231	29.2874
0.248047	0.496094	0.701583	0.894346	1.1093	1.34098	1.61031	1.84629	2.11931	2.44298	2.75462	3.22461	3.56107	3.99964	4.47173	4.92359	5.76942	6.56739	7.39995	8.60281	10.0246	12.0557	14.4209	17.5181	22.5723	29.2958
0.248047	0.496094	0.701583	0.894346	1.1093	1.34358	1.61189	1.84645	2.12884	2.44298	2.75891	3.22461	3.57738	3.99964	4.47173	4.92359	5.76942	6.56851	7.39995	8.61048	10.0451	12.0705	14.4316	17.5396	22.5941	29.3252
0.248047	0.496094	0.701583	0.894346	1.1093	1.35345	1.61202	1.84645	2.13155	2.44298	2.7635	3.22461	3.57738	4.00626	4.47173	4.92359	5.77454	6.57508	7.40273	8.61048	10.0727	12.077	14.4486	17.5536	22.6322	29.3462
0.248047	0.496094	0.701583	0.894346	1.1093	1.36274	1.61519	1.84645	2.13378	2.44298	2.76578	3.22461	3.57738	4.00732	4.47173	4.92602	5.78392	6.58232	7.41109	8.61048	10.0971	12.0934	14.4507	17.5623	22.6824	29.3545
0.248047	0.496094	0.701583	0.894346	1.1093	1.36333	1.61756	1.84645	2.13378	2.44298	2.77325	3.22461	3.57738	4.00732	4.47173	4.95401	5.7854	6.58459	7.41796	8.64489	10.0984	12.0959	14.4507	17.5764	22.7406	29.3703
0.248047	0.496094	0.701583	0.894346	1.1093	1.36361	1.62564	1.86489	2.13378	2.44298	2.77325	3.22461	3.57738	4.00732	4.47173	4.96094	5.7854	6.585	7.42899	8.6639	10.1184	12.1036	14.4635	17.5956	22.7609	29.4174
0.248047	0.496094	0.701583	0.894346	1.1093	1.36389	1.62604	1.86951	2.13378	2.44298	2.77325	3.22461	3.58144	4.00732	4.47173	4.96094	5.7854	6.59313	7.43313	8.6781	10.1244	12.1112	14.4635	17.6131	22.7677	29.5186
0.248047	0.496094	0.701583	0.894346	1.1093	1.36684	1.63125	1.87161	2.13378	2.44298	2.77325	3.22461	3.58257	4.00732	4.47173	4.96094	5.79071	6.59413	7.43313	8.68164	10.179	12.1239	14.5017	17.6549	22.8217	29.527
0.248047	0.496094	0.701583	0.894346	1.1093	1.36784	1.63125	1.87439	2.13378	2.44298	2.77325	3.22461	3.58955	4.00732	4.47173	4.96094	5.79071	6.60476	7.44076	8.68518	10.179	12.1355	14.5166	17.6549	22.8486	29.527
0.248047	0.496094	0.701583	0.894346	1.1093	1.36784	1.63127	1.87439	2.13378	2.4459	2.77325	3.22461	3.59159	4.00732	4.47173	4.96094	5.79071	6.60476	7.44141	8.68518	10.1971	12.1619	14.5589	17.7158	22.8769	29.5842
0.248047	0.496094	0.701583	0.894346	1.1093	1.36784	1.63474	1.87439	2.13378	2.45308	2.77325	3.22461	3.59677	4.00732	4.47173	4.96094	5.7961	6.60582	7.44141	8.69757	10.1971	12.1644	14.5589	17.7228	22.9509	29.6517
0.248047	0.496094	0.701583	0.894346	1.1093	1.36784	1.63551	1.87992	2.13378	2.45536	2.77325	3.22461	3.60747	4.03791	4.47173	4.96094	5.80663	6.61444	7.44141	8.71347	10.2152	12.2023	14.5589	17.7367	22.9555	29.659
0.248047	0.496094	0.701583	0.894346	1.11041	1.37164	1.63567	1.87992	2.13378	2.45536	2.77325	3.22897	3.61162	4.03791	4.47201	4.96094	5.80663	6.61872	7.44554	8.71347	10.2453	12.2149	14.5906	17.7367	22.9949	29.6839
0.248047	0.496094	0.708603	0.894346	1.11474	1.38272	1.64394	1.87992	2.13378	2.45536	2.77325	3.2307	3.61162	4.03791	4.47201	4.96094	5.81192	6.64568	7.45273	8.71804	10.2543	12.2174	14.6432	17.7505	22.9973	29.6839
0.248047	0.496094	0.709027	0.894346	1.11487	1.3833	1.64394	1.88907	2.13378	2.45536	2.77325	3.23414	3.61162	4.03791	4.47473	4.96713	5.81192	6.64653	7.45792	8.71839	10.2782	12.2375	14.6432	17.7575	22.9989	29.7294
0.248047	0.496094	0.709198	0.894346	1.11601	1.38459	1.64394	1.88907	2.13378	2.45554	2.77325	3.23414	3.61323	4.03791	4.47666	4.96838	5.81192	6.64709	7.45792	8.73513	10.2782	12.2375	14.6432	17.8111	22.9989	29.8533
0.248047	0.496094	0.711169	0.894346	1.11994	1.38504	1.64512	1.88907	2.13378	2.45554	2.77325	3.23414	3.62041	4.03791	4.47856	4.97799	5.83833	6.6558	7.47852	8.73815	10.3171	12.2777	14.6684	17.8611	22.9989	29.9182
0.248047	0.496094	0.712013	0.894346	1.12148	1.38662	1.6471	1.88907	2.13378	2.45554	2.77325	3.23414	3.62305	4.03791	4.47898	4.98476	5.83899	6.6558	7.49906	8.74197	10.323	12.2908	14.6767	17.8749	23.0109	29.9326
0.248047	0.496094	0.712112	0.894346	1.12148	1.38671	1.6471	1.88907	2.13378	2.45554	2.77342	3.23414	3.62674	4.03791	4.47952	4.98568	5.83899	6.66503	7.49906	8.76341	10.3391	12.2977	14.6767	17.8869	23.0697	29.9716
0.248047	0.496094	0.713672	0.894346	1.12308	1.39259	1.6471	1.88907	2.1353	2.45554	2.77342	3.23414	3.63045	4.03791	4.49195	4.99047	5.85033	6.66834	7.50251	8.76978	10.3587	12.3352	14.6767	17.8904	23.1057	30.0331
0.248047	0.496094	0.713672	0.894346	1.12611	1.40317	1.6471	1.88907	2.14344	2.45554	2.77342	3.23414	3.65314	4.04742	4.49232	4.99185	5.87929	6.67065	7.50726	8.76978	10.3617	12.3352	14.6851	17.8938	23.1144	30.0546
0.248047	0.496094	0.713672	0.894346	1.12611	1.40317	1.65968	1.88907	2.15744	2.45554	2.7753	3.23414	3.65823	4.06827	4.51366	4.99185	5.88033	6.67426	7.52987	8.76978	10.3854	12.3377	14.6872	17.9041	23.1603	30.1976
0.248047	0.496094	0.71568	0.894346	1.12672	1.40317	1.65968	1.88907	2.16275	2.46093	2.78493	3.23414	3.66039	4.06827	4.52643	4.99185	5.88156	6.67426	7.53777	8.77034	10.3884	12.3452	14.6935	17.9281	23.1867	30.2627
0.248047	0.496094	0.717956	0.894346	1.13843	1.40317	1.66054	1.88907	2.16475	2.46536	2.78679	3.23414	3.66043	4.06827	4.52643	4.99185	5.89577	6.67426	7.54405	8.77143	10.4172	12.3576	14.7249	17.9436	23.188	30.3683
0.248047	0.496094	0.720917	0.894346	1.13987	1.40317	1.66395	1.88907	2.16755	2.46599	2.79954	3.23414	3.66237	4.06827	4.56029	5.01644	5.89601	6.6764	7.54405	8.7978	10.4209	12.3576	14.7332	17.9504	23.1907	30.4047
0.248047	0.496094	0.720917	0.894346	1.13987	1.40317	1.66395	1.88907	2.16826	2.46802	2.80193	3.23414	3.66237	4.06827	4.56029	5.01644	5.89601	6.67887	7.54405	8.7978	10.4209	12.3576	14.7353	17.9693	23.2039	30.4532
0.248047	0.496094	0.720917	0.894346	1.13987	1.40317	1.66395	1.88907	2.17227	2.47305	2.80633	3.23414	3.66237	4.09089	4.56973	5.02257	5.89601	6.67887	7.54533	8.80161	10.4209	12.3889	14.7499	17.9761	23.2172	30.5259
0.248047	0.496094	0.720917	0.894346	1.13987	1.40317	1.66395	1.88907	2.17648	2.48047	2.80633	3.23414	3.66237	4.09089	4.57376	5.02257	5.89777	6.67887	7.55627	8.80582	10.4327	12.4023	14.7499	17.9761	23.2596	30.5511
0.248047	0.496094	0.720917	0.894346	1.13987	1.40317	1.66395	1.89284	2.18522	2.48047	2.82174	3.23414	3.66237	4.09089	4.57376	5.04642	5.90278	6.67887	7.55627	8.80582	10.4651	12.4321	14.7541	17.9815	23.2678	30.5692
0.248047	0.496094	0.720917	0.894346	1.13987	1.40317	1.66395	1.89644	2.18962	2.48047	2.82817	3.23414	3.66823	4.09089	4.57376	5.05918	5.91133	6.67887	7.56035	8.80828	10.468	12.44	14.7541	17.9984	23.3164	30.6175
0.248047	0.496094	0.722527	0.894346	1.13987	1.40317	1.66395	1.90464	2.19614	2.48047	2.82817	3.23414	3.67031	4.10591	4.57376	5.05918	5.91279	6.69727	7.56654	8.80828	10.4848	12.4568	14.7604	18.012	23.3283	30.6185
0.248047	0.496094	0.722856	0.894346	1.14085	1.40317	1.66395	1.90634	2.19614	2.48047	2.82817	3.23414	3.67031	4.10591	4.57376	5.05933	5.9168	6.7013	7.57254	8.80828	10.4967	12.4568	14.7999	18.012	23.3283	30.6506
0.248047	0.496094	0.723175	0.894346	1.14113	1.40317	1.66395	1.92365	2.19614	2.48047	2.82817	3.23739	3.67258	4.12375	4.58003	5.0895	5.91684	6.70175	7.57254	8.81555	10.512	12.4568	14.7999	18.0308	23.35	30.6817
0.248047	0.496094	0.725812	0.895377	1.14344	1.40317	1.66395	1.92365	2.19739	2.48047	2.82817	3.24012	3.67444	4.12832	4.58081	5.1076	5.91684	6.70186	7.57254	8.82704	10.512	12.4609	14.8404	18.1074	23.3546	30.7308
0.248047	0.496094	0.733764	0.897312	1.1485	1.40317	1.66395	1.93442	2.20622	2.48047	2.82817	3.25133	3.67587	4.12832	4.58995	5.1076	5.92332	6.70991	7.57799	8.85291	10.5267	12.4642	14.8601	18.1091	23.3746	30.7518
0.248047	0.496094	0.734796	0.900581	1.15347	1.40317	1.66395	1.93442	2.20624	2.48047	2.82817	3.25615	3.67597	4.12879	4.61394	5.1076	5.92613	6.71253	7.5789	8.85357	10.5471	12.4741	14.8684	18.1227	23.4007	30.8158
0.248047	0.496094	0.735194	0.901895	1.15347	1.40317	1.66395	1.93731	2.21109	2.48047	2.82817	3.26255	3.67597	4.15802	4.61394	5.1076	5.92733	6.72582	7.58878	8.85357	10.5525	12.4839	14.8828	18.1939	23.4007	30.8347
0.248047	0.496094	0.735194	0.90215	1.15347	1.40317	1.66395	1.93731	2.21736	2.48047	2.82817	3.26255	3.67739	4.15802	4.61394	5.11362	5.95312	6.732	7.58878	8.87439	10.5756	12.4999	14.8849	18.2158	23.4073	30.8387
0.248047	0.496094	0.735194	0.90471	1.15839	1.40317	1.66395	1.93731	2.2186	2.48047	2.82817	3.26255	3.68748	4.15802	4.61394	5.11362	5.95312	6.73848	7.58878	8.87439	10.5762	12.5135	14.8963	18.2496	23.423	30.8876
0.248047	0.496094	0.735194	0.905222	1.16051	1.40736	1.66395	1.93731	2.2186	2.48047	2.82817	3.26409	3.68748	4.15802	4.62287	5.11362	5.95312	6.74722	7.58878	8.88133	10.6169	12.5135	14.92	18.2546	23.4506	30.9194
0.248047	0.496094	0.735194	0.905425	1.16244	1.40777	1.66395	1.93731	2.2186	2.48047	2.82817	3.26887	3.68748	4.15802	4.62287	5.11362	5.95312	6.7476	7.58878	8.88133	10.6169	12.5503	14.9241	18.3118	23.4506	30.9969
0.248047	0.496094	0.735194	0.909769	1.16244	1.41155	1.66395	1.93731	2.2186	2.48047	2.82817	3.28211	3.68748	4.15802	4.62986	5.11362	5.95532	6.75969	7.59283	8.88133	10.6169	12.5527	14.9241	18.3253	23.4572	31.0059
0.248047	0.496094	0.735194	0.911547	1.16244	1.41449	1.66395	1.93731	2.2186	2.48047	2.82817	3.28314	3.68748	4.18505	4.6339	5.11362	5.95636	6.77036	7.60902	8.89171	10.6689	12.5814	14.9743	18.337	23.4912	31.0455
0.248047	0.496094	0.735194	0.911756	1.16244	1.41638	1.66395	1.93731	2.2186	2.48047	2.82817	3.28789	3.68748	4.1879	4.6339	5.15004	5.95829	6.77036	7.64129	8.90554	10.6689	12.5943	14.9838	18.3555	23.5266	31.0653
0.248047	0.496094	0.735194	0.911896	1.16244	1.41638	1.66395	1.93731	2.2186	2.48047	2.82817	3.28789	3.68748	4.20364	4.6339	5.16152	5.96345	6.77036	7.64129	8.91842	10.7006	12.6017	14.9858	18.3622	23.5412	31.4081
0.248047	0.496094	0.735194	0.911896	1.16244	1.41638	1.66395	1.93731	2.2186	2.48047	2.82817	3.29866	3.68748	4.2082	4.64803	5.16152	5.96345	6.7749	7.6614	8.92723	10.7121	12.6017	14.9858	18.3973	23.5488	31.5059
0.248047	0.496094	0.735194	0.911896	1.16244	1.41933	1.66395	1.93731	2.2186	2.48047	2.82978	3.30837	3.68748	4.2095	4.66038	5.16152	5.97376	6.8039	7.66876	8.93313	10.7121	12.6334	14.9858	18.4057	23.585	31.5517
0.248047	0.496094	0.735194	0.911896	1.16244	1.42004	1.66395	1.93731	2.2186	2.48047	2.83598	3.30936	3.69904	4.2095	4.66038	5.16152	5.97376	6.81113	7.66889	8.94346	10.7321	12.6334	14.992	18.4174	23.6267	31.5985
0.248047	0.496094	0.742123	0.911896	1.16745	1.42197	1.66395	1.93731	2.2186	2.48047	2.84009	3.30936	3.70939	4.2095	4.67274	5.17937	5.97376	6.81113	7.69345	8.94346	10.7379	12.6334	15.0411	18.4374	23.6322	31.6024
0.248047	0.496094	0.74223	0.911896	1.16748	1.42368	1.66395	1.93731	2.2186	2.48047	2.84009	3.30936	3.7207	4.2095	4.68014	5.17937	5.98275	6.82467	7.69345	8.94346	10.7465	12.648	15.084	18.442	23.6479	31.6111
0.248047	0.496094	0.74223	0.911896	1.16764	1.42698	1.66395	1.93731	2.2186	2.48047	2.84009	3.31935	3.7207	4.21475	4.68014	5.17937	5.99432	6.82467	7.70544	8.94346	10.7608	12.6504	15.0891	18.5522	23.7141	31.6111
0.248047	0.496094	0.74223	0.911896	1.17088	1.42734	1.66395	1.93731	2.23242	2.48047	2.84214	3.31935	3.7207	4.2168	4.68014	5.17937	5.99432	6.82467	7.71596	8.94346	10.7608	12.6601	15.1003	18.5919	23.7493	31.6199
0.248047	0.496094	0.74223	0.915664	1.17147	1.42734	1.66395	1.94476	2.23242	2.48047	2.84348	3.3279	3.7207	4.2168	4.68014	5.17937	5.99446	6.83031	7.71887	8.96407	10.7608	12.7159	15.139	18.6052	23.7517	31.7005
0.248047	0.496094	0.74223	0.916802	1.17338	1.42734	1.66395	1.94711	2.23242	2.48063	2.85651	3.3279	3.7207	4.2168	4.68014	5.17937	5.99623	6.83922	7.72538	8.98464	10.7693	12.728	15.139	18.6184	23.8125	31.7035
0.248047	0.496094	0.74223	0.917578	1.18288	1.43098	1.66395	1.94781	2.23242	2.48063	2.86196	3.3279	3.7207	4.2168	4.68014	5.21489	5.99945	6.84268	7.72538	8.98806	10.7693	12.7376	15.1451	18.6184	23.8138	31.7495
0.248047	0.496094	0.744141	0.917578	1.18456	1.43098	1.66395	1.95391	2.23242	2.48063	2.86196	3.3279	3.7207	4.2168	4.68014	5.21489	5.99945	6.85359	7.74766	8.99149	10.8292	12.747	15.1634	18.6217	23.8241	31.7703
0.248047	0.496094	0.744141	0.917578	1.18726	1.43098	1.66466	1.96111	2.23242	2.48899	2.88296	3.3279	3.72094	4.2168	4.70636	5.21489	5.99945	6.85528	7.74923	8.99149	10.8717	12.7497	15.1857	18.7534	23.8564	31.8931
0.248047	0.496094	0.744141	0.923225	1.18794	1.43098	1.67216	1.96571	2.23242	2.48899	2.88367	3.3279	3.72094	4.2168	4.71289	5.23255	5.99945	6.86064	7.7532	8.99149	10.8813	12.769	15.2039	18.7944	23.8564	31.998
0.248047	0.496094	0.744141	0.923225	1.18842	1.43346	1.67216	1.96577	2.23309	2.49284	2.88367	3.3279	3.72896	4.22409	4.71289	5.24205	6.00075	6.86064	7.7651	8.99149	10.8915	12.8051	15.2039	18.8418	23.898	32.0451
0.248047	0.496094	0.744141	0.923225	1.18897	1.43388	1.68145	1.96904	2.23601	2.49284	2.88367	3.33058	3.72999	4.22409	4.71289	5.25602	6.00458	6.86064	7.7651	8.99615	10.899	12.8147	15.2302	18.8907	23.9032	32.0595
0.248047	0.496094	0.744141	0.923225	1.18897	1.4389	1.68145	1.96904	2.23601	2.49284	2.88367	3.33713	3.73006	4.22409	4.71289	5.26187	6.0161	6.86064	7.7651	9.0108	10.9169	12.8477	15.2463	18.946	23.9079	32.1017
0.248047	0.496094	0.744141	0.923443	1.18897	1.44136	1.68145	1.97531	2.23833	2.49284	2.88492	3.33713	3.73905	4.22409	4.71941	5.26187	6.02739	6.86418	7.7651	9.0154	10.9169	12.859	15.2765	18.9719	23.9079	32.2282
0.248047	0.496094	0.744141	0.92468	1.18897	1.44183	1.68762	1.97957	2.24297	2.49284	2.88547	3.33713	3.74044	4.22409	4.71941	5.26187	6.03524	6.86793	7.76906	9.0154	10.9169	12.8626	15.2826	18.9849	23.9413	32.2728
0.248047	0.496094	0.744141	0.927854	1.19141	1.44183	1.69684	1.98438	2.24297	2.49284	2.8927	3.33713	3.74082	4.23236	4.71941	5.27355	6.03524	6.87855	7.76906	9.0154	10.9169	12.9413	15.3007	19.0238	23.9529	32.3813
0.248047	0.496094	0.744141	0.93147	1.19333	1.44183	1.69684	1.98438	2.24528	2.49284	2.8927	3.33713	3.74287	4.23863	4.73649	5.27355	6.03927	6.87855	7.76906	9.02817	10.9169	12.9484	15.3269	19.0803	23.9619	32.3955
0.248047	0.496094	0.744141	0.932619	1.19386	1.44183	1.69684	1.98438	2.24616	2.49284	2.8927	3.33713	3.74322	4.23863	4.73893	5.28782	6.05208	6.88006	7.78488	9.02904	10.9253	12.9793	15.3409	19.0916	23.9632	32.4269
0.248047	0.496094	0.744141	0.934476	1.2013	1.44183	1.70614	1.98438	2.24616	2.49284	2.8927	3.33713	3.74322	4.23863	4.73893	5.30156	6.08094	6.88621	7.78488	9.0357	10.9253	12.9864	15.3789	19.0916	23.9646	32.4297
0.248047	0.496094	0.744141	0.935863	1.20223	1.44183	1.71066	1.98438	2.24616	2.49284	2.8927	3.33713	3.74482	4.23863	4.73893	5.30264	6.08094	6.88675	7.78883	9.05286	10.9253	12.9959	15.3797	19.2024	24.0439	32.6311
0.248047	0.496094	0.744141	0.937256	1.20888	1.44216	1.71434	1.98438	2.24616	2.49335	2.8927	3.33713	3.74651	4.24301	4.76482	5.30264	6.10115	6.89011	7.78883	9.05286	10.9394	12.9982	15.3809	19.2168	24.0825	32.7422
0.248047	0.496094	0.744141	0.937669	1.21862	1.44635	1.72189	1.98438	2.24616	2.49713	2.8927	3.33713	3.75154	4.24588	4.76482	5.30843	6.10115	6.89195	7.78883	9.07612	10.9394	13.0053	15.3959	19.2216	24.0963	32.7431
0.248047	0.496094	0.744141	0.939961	1.21896	1.44635	1.72745	1.98438	2.24616	2.50136	2.8927	3.33713	3.75363	4.26516	4.76482	5.30843	6.10115	6.89195	7.78883	9.0847	10.9506	13.0171	15.4029	19.2216	24.0963	32.7741
0.248047	0.496094	0.744141	0.939961	1.22344	1.44635	1.7302	1.98438	2.24616	2.50154	2.8927	3.33713	3.75363	4.26756	4.76482	5.32579	6.10123	6.89195	7.81757	9.09693	10.9815	13.0171	15.4029	19.2365	24.1619	32.7919
0.248047	0.496094	0.744141	0.939961	1.22344	1.44635	1.73094	1.98438	2.24616	2.50772	2.8927	3.34431	3.75363	4.28195	4.76482	5.32579	6.11719	6.89195	7.83216	9.10707	10.9843	13.0171	15.4209	19.2967	24.2744	32.806
0.248047	0.496094	0.744141	0.939961	1.22344	1.44635	1.7332	1.98438	2.24616	2.51306	2.8927	3.35169	3.75985	4.28195	4.76482	5.33392	6.12058	6.89195	7.83635	9.11896	11.0151	13.0171	15.4288	19.3047	24.3288	32.9043
0.248047	0.496094	0.744141	0.939961	1.22355	1.44635	1.7332	1.98438	2.24616	2.52218	2.89566	3.36291	3.76101	4.28195	4.77128	5.34309	6.12058	6.89642	7.84393	9.17773	11.0151	13.0549	15.4448	19.3174	24.3705	32.994
0.248047	0.496094	0.744141	0.939961	1.22753	1.44635	1.7332	1.98438	2.24616	2.52218	2.89805	3.36752	3.76369	4.28195	4.77128	5.34309	6.12631	6.89642	7.84393	9.17773	11.0151	13.0549	15.4846	19.3174	24.3895	33.0042
0.248047	0.496094	0.744141	0.939961	1.22768	1.44635	1.7332	1.98438	2.25071	2.52218	2.89805	3.37257	3.76708	4.28195	4.77128	5.34446	6.12631	6.89642	7.84393	9.18109	11.0279	13.0549	15.4985	19.3222	24.4526	33.0387
0.248047	0.496094	0.744141	0.939961	1.22768	1.44635	1.7362	1.99982	2.25222	2.52348	2.90331	3.3738	3.77719	4.28195	4.77128	5.35059	6.13634	6.90979	7.84393	9.18109	11.0738	13.0672	15.5342	19.3222	24.4612	33.1252
0.248047	0.496094	0.744141	0.939961	1.22768	1.44635	1.73633	1.99982	2.25277	2.52756	2.90331	3.3738	3.77814	4.29459	4.77128	5.3546	6.13634	6.90979	7.86248	9.19113	11.0763	13.0714	15.5342	19.3317	24.5579	33.1391
0.248047	0.496094	0.744141	0.939961	1.2319	1.44635	1.73633	1.99982	2.25483	2.52959	2.90331	3.3738	3.77814	4.29894	4.77128	5.3546	6.13634	6.92329	7.86572	9.19113	11.1069	13.0902	15.5381	19.3731	24.5617	33.2662
0.248047	0.496094	0.744141	0.939961	1.2319	1.44635	1.73633	1.99982	2.26318	2.52959	2.9035	3.3738	3.77814	4.3207	4.78309	5.36607	6.14097	6.93281	7.87915	9.19615	11.14	13.1059	15.5464	19.4444	24.5617	33.2808
0.248047	0.496094	0.744141	0.939961	1.23255	1.44635	1.73633	1.99982	2.26373	2.52959	2.90393	3.3738	3.77814	4.32671	4.78321	5.36607	6.14135	6.93956	7.87915	9.20451	11.1483	13.1066	15.5625	19.4444	24.5679	33.2836
0.248047	0.496094	0.744141	0.940435	1.23374	1.44635	1.73633	1.99982	2.26721	2.52959	2.90488	3.3738	3.78588	4.32791	4.79058	5.36607	6.15638	6.94531	7.88512	9.20785	11.1621	13.1066	15.5816	19.476	24.5967	33.3252
0.248047	0.496094	0.744141	0.941359	1.2355	1.44635	1.73633	1.99982	2.26953	2.52959	2.90864	3.3738	3.78627	4.33195	4.79401	5.36607	6.15958	6.94971	7.89475	9.23121	11.1649	13.1371	15.5816	19.5265	24.6479	33.3713
0.248047	0.496094	0.744141	0.941802	1.23797	1.44635	1.73633	1.99982	2.27738	2.52959	2.91593	3.3738	3.78627	4.33195	4.79923	5.36607	6.16136	6.94974	7.91421	9.23121	11.1869	13.1558	15.6112	19.5328	24.6567	33.4459
0.248047	0.496094	0.744141	0.942118	1.23914	1.44635	1.73633	1.99982	2.27906	2.52959	2.91949	3.3738	3.78627	4.33195	4.80551	5.3823	6.17402	6.94974	7.91421	9.23225	11.2061	13.1652	15.6112	19.5328	24.6816	33.4744
0.248047	0.496094	0.744141	0.942459	1.24023	1.44635	1.73633	1.99982	2.27974	2.52959	2.91949	3.37833	3.78627	4.33195	4.81236	5.40018	6.17897	6.94974	7.91829	9.23225	11.2308	13.1652	15.6191	19.5391	24.7115	33.5047
0.248047	0.496094	0.744141	0.944534	1.24023	1.44635	1.73633	1.99982	2.27974	2.53246	2.92214	3.3933	3.78627	4.33195	4.8162	5.40565	6.17953	6.96301	7.93277	9.26115	11.2308	13.1839	15.6348	19.6145	24.7376	33.5561
0.248047	0.496094	0.744141	0.951026	1.24023	1.44635	1.73633	1.99982	2.28287	2.53246	2.94078	3.39368	3.78627	4.33195	4.8162	5.41601	6.18061	6.96301	7.93788	9.26115	11.2308	13.2095	15.6889	19.6349	24.7699	33.7344
0.248047	0.496094	0.744141	0.953238	1.24023	1.44635	1.73633	1.99982	2.28688	2.53878	2.94485	3.39521	3.79439	4.33195	4.8162	5.41743	6.19008	6.97467	7.94137	9.28769	11.2315	13.2095	15.6977	19.6459	24.7811	33.7417
0.248047	0.496094	0.744141	0.954565	1.24023	1.44635	1.73633	1.99982	2.28688	2.5538	2.9509	3.41809	3.79439	4.33905	4.8162	5.41743	6.19498	6.97644	7.94137	9.28769	11.2371	13.2305	15.729	19.6959	24.7861	33.7654
0.248047	0.496094	0.744141	0.954565	1.24023	1.44635	1.73633	1.99982	2.28688	2.5538	2.95664	3.41961	3.79439	4.33905	4.8162	5.41743	6.20117	6.98506	7.96977	9.28769	11.2745	13.2374	15.7583	19.7458	24.8047	33.7863
0.248047	0.496094	0.744141	0.955513	1.24023	1.44635	1.73633	1.99982	2.28688	2.5538	2.95664	3.43837	3.79439	4.33905	4.8162	5.42468	6.20117	7.00738	7.98773	9.29762	11.2814	13.249	15.7759	19.7458	24.8493	33.7976
0.248047	0.496094	0.744141	0.959717	1.24023	1.44635	1.73633	1.99982	2.28688	2.5538	2.97079	3.44598	3.79439	4.33905	4.8162	5.42849	6.20117	7.01583	7.98773	9.29762	11.3127	13.2583	15.7856	19.7458	24.8604	33.8163
0.248047	0.496094	0.744141	0.961824	1.24023	1.44635	1.73633	1.99982	2.28688	2.5538	2.97656	3.44598	3.80733	4.33905	4.8162	5.43349	6.20117	7.01583	7.99406	9.31085	11.3154	13.2602	15.7895	19.7458	24.9083	33.8382
0.248047	0.496094	0.744141	0.961824	1.24023	1.44635	1.73633	1.99982	2.28688	2.5538	2.97656	3.44598	3.81681	4.33905	4.8162	5.44009	6.20157	7.02459	7.999	9.32076	11.3344	13.3231	15.7992	19.7505	24.9481	34.0322
0.248047	0.496094	0.744141	0.961824	1.24023	1.44635	1.73633	1.99982	2.28688	2.5538	2.97656	3.44598	3.8349	4.33905	4.8162	5.44009	6.20157	7.02459	7.99927	9.33724	11.3588	13.3231	15.8304	19.7521	24.9592	34.043
0.248047	0.496094	0.744141	0.961824	1.24023	1.44635	1.73633	1.99982	2.28688	2.5538	2.97656	3.44598	3.85072	4.36429	4.83068	5.44009	6.20157	7.0441	7.99927	9.33724	11.3588	13.3577	15.8478	19.7708	24.9826	34.0918
0.248047	0.496094	0.744141	0.961824	1.24023	1.44635	1.73633	1.99982	2.28688	2.5538	2.97656	3.44598	3.85072	4.36464	4.83391	5.44009	6.20613	7.05082	7.99927	9.34054	11.4021	13.3577	15.8478	19.8143	25.0134	34.1017
0.248047	0.496094	0.744141	0.961824	1.24023	1.44635	1.74075	1.99982	2.28688	2.5538	2.97656	3.45489	3.85072	4.37805	4.83499	5.44378	6.21131	7.05518	8.00696	9.34054	11.4021	13.3784	15.875	19.8453	25.0146	34.1152
0.248047	0.496094	0.744141	0.964416	1.24023	1.44635	1.74218	1.99982	2.28688	2.5538	2.97656	3.45489	3.85072	4.3884	4.86353	5.44574	6.21604	7.05518	8.00696	9.34497	11.4102	13.3784	15.8769	19.8577	25.0232	34.2103
0.248047	0.496094	0.744141	0.967212	1.24023	1.44635	1.74218	2.00058	2.28688	2.5538	2.98688	3.45489	3.8587	4.3884	4.87335	5.44574	6.22098	7.05954	8.00696	9.35041	11.4102	13.4244	15.8776	19.8577	25.0576	34.3426
0.248047	0.496094	0.744141	0.967212	1.24023	1.44635	1.74516	2.00306	2.28688	2.55697	2.98688	3.45489	3.86885	4.3884	4.87335	5.44574	6.22098	7.05954	8.01464	9.38981	11.4102	13.445	15.8827	19.8577	25.1496	34.4062
0.248047	0.496105	0.744141	0.967212	1.24023	1.44635	1.74516	2.00306	2.28688	2.56711	2.98688	3.45489	3.87462	4.39464	4.88596	5.45453	6.23833	7.05954	8.03381	9.41508	11.4206	13.4952	15.9253	19.8577	25.1813	34.4178
0.248047	0.497946	0.744141	0.967212	1.24023	1.44635	1.74985	2.00306	2.28688	2.56711	2.98688	3.45489	3.87462	4.3954	4.88596	5.46267	6.2386	7.05954	8.03381	9.42904	11.4209	13.5157	15.9465	19.8577	25.1926	34.5489
0.248047	0.498686	0.744141	0.967212	1.24023	1.44635	1.75145	2.00824	2.28688	2.56915	2.98688	3.45489	3.87462	4.3954	4.88596	5.47953	6.24087	7.07822	8.03862	9.43883	11.4209	13.5157	15.962	19.8592	25.2106	34.5914
0.248047	0.498955	0.744141	0.967667	1.24023	1.44635	1.75376	2.00824	2.28688	2.57318	2.98688	3.4604	3.87462	4.3954	4.88596	5.47953	6.24566	7.08571	8.03939	9.43883	11.4344	13.5543	15.962	19.8639	25.2106	34.6068
0.248047	0.499812	0.744141	0.967757	1.24023	1.44635	1.75396	2.01857	2.28688	2.58133	2.98688	3.46641	3.87462	4.39646	4.88596	5.47953	6.24566	7.09431	8.0459	9.44534	11.4344	13.5543	15.9697	19.9134	25.2143	34.6814
0.248047	0.500559	0.744141	0.970931	1.24023	1.44635	1.75396	2.01986	2.28688	2.58496	2.98688	3.46829	3.87462	4.40173	4.89225	5.47953	6.26042	7.10298	8.05951	9.44534	11.4351	13.5612	16.0082	19.9134	25.2481	34.7266
0.248047	0.506202	0.744141	0.976595	1.24023	1.44635	1.75396	2.02988	2.28688	2.58969	2.98688	3.4724	3.88226	4.43115	4.89225	5.48087	6.26042	7.10298	8.07942	9.48788	11.4532	13.5702	16.0139	19.9551	25.2594	34.7407
0.248047	0.507978	0.744141	0.979951	1.24023	1.44635	1.75396	2.03214	2.28688	2.58969	2.98688	3.47266	3.88255	4.4372	4.89225	5.48656	6.26563	7.10298	8.08071	9.50703	11.4807	13.5702	16.0638	19.9674	25.2679	34.8081
0.248047	0.509766	0.744141	0.982025	1.24023	1.44635	1.75396	2.03906	2.28688	2.58969	2.98688	3.47266	3.88255	4.4372	4.89225	5.48656	6.26673	7.10378	8.08441	9.51279	11.5095	13.5702	16.0982	19.9751	25.2794	34.8698
0.248047	0.509766	0.744141	0.984247	1.24023	1.44903	1.75396	2.03906	2.28688	2.58969	2.98688	3.47266	3.88255	4.4372	4.89225	5.49034	6.27514	7.10731	8.09865	9.54255	11.5522	13.5702	16.0982	19.9751	25.2813	34.876
0.248047	0.509766	0.744141	0.98861	1.24023	1.44903	1.75396	2.03906	2.28688	2.58969	2.98688	3.47266	3.8862	4.4372	4.89225	5.49034	6.27514	7.10731	8.11728	9.54578	11.5615	13.5702	16.123	19.9982	25.2959	34.9077
0.248047	0.509766	0.744141	0.989032	1.24023	1.44903	1.75396	2.03906	2.28688	2.58969	2.99698	3.47266	3.89562	4.4372	4.89641	5.49075	6.27514	7.12214	8.12519	9.54578	11.5708	13.5884	16.1402	19.9982	25.3312	34.9146
0.248047	0.509766	0.744141	0.991207	1.24023	1.44916	1.75396	2.03906	2.28926	2.58969	2.99716	3.47266	3.91406	4.43868	4.898	5.49075	6.27518	7.12214	8.12519	9.57474	11.5708	13.5884	16.1402	20.0427	25.3397	34.9253
0.248047	0.509766	0.744141	0.992188	1.24023	1.45346	1.75396	2.04161	2.29682	2.58969	2.99716	3.47266	3.91691	4.43977	4.90535	5.49212	6.27716	7.13745	8.12808	9.57474	11.5708	13.5974	16.1402	20.0443	25.3457	34.957
0.248047	0.509766	0.744141	0.992188	1.24023	1.45721	1.75396	2.04545	2.30694	2.58969	2.99716	3.47266	3.92197	4.44314	4.91071	5.50463	6.27765	7.14145	8.13654	9.6031	11.5708	13.5974	16.1516	20.0658	25.3635	34.957
0.248047	0.509766	0.744141	0.992188	1.24023	1.4574	1.75396	2.04545	2.30694	2.59794	2.99716	3.47363	3.92197	4.46484	4.91108	5.50547	6.27826	7.14185	8.16035	9.6324	11.5863	13.6426	16.1535	20.0719	25.3761	34.996
0.248047	0.509766	0.744141	0.992188	1.24023	1.45907	1.75396	2.04545	2.31144	2.5993	2.99716	3.47814	3.92197	4.46484	4.91108	5.50753	6.27849	7.14185	8.1686	9.6324	11.6021	13.6516	16.1707	20.0795	25.4051	35.1168
0.248047	0.509766	0.744141	0.992188	1.24023	1.45975	1.75396	2.04545	2.32024	2.5993	2.99716	3.4815	3.92197	4.47173	4.92359	5.50753	6.28967	7.14836	8.18179	9.6324	11.6058	13.6754	16.1707	20.0811	25.4148	35.1527
0.248047	0.509766	0.744141	0.992188	1.24023	1.45975	1.75396	2.04545	2.32489	2.5993	3.00599	3.4815	3.92197	4.47173	4.92359	5.50876	6.29669	7.15477	8.18179	9.65154	11.6133	13.6854	16.1743	20.0979	25.4523	35.1956
0.248047	0.509766	0.744141	0.992188	1.24023	1.45975	1.75396	2.04545	2.32489	2.60072	3.01762	3.4815	3.92197	4.47173	4.92359	5.5114	6.30167	7.17231	8.1893	9.68654	11.6265	13.7526	16.1764	20.13	25.462	35.2445
0.248047	0.509766	0.744141	0.992188	1.24023	1.45975	1.75396	2.04545	2.32712	2.6053	3.01762	3.4815	3.92197	4.47173	4.93985	5.52055	6.31088	7.1838	8.1893	9.68654	11.6486	13.7571	16.2598	20.1453	25.4654	35.2541
0.248047	0.509766	0.744141	0.992188	1.24023	1.45975	1.75396	2.04545	2.33077	2.6053	3.01762	3.48425	3.92583	4.47173	4.9423	5.52428	6.31575	7.19336	8.20057	9.7467	11.6608	13.7593	16.3071	20.1591	25.5187	35.2759
0.248047	0.509766	0.744141	0.992188	1.24023	1.46476	1.75396	2.04545	2.33241	2.60825	3.01762	3.48435	3.93412	4.47173	4.95397	5.53084	6.31669	7.19763	8.20057	9.7467	11.6608	13.7593	16.3127	20.1826	25.5199	35.2907
0.248047	0.509766	0.744141	0.992188	1.24023	1.47039	1.75396	2.04545	2.33409	2.61127	3.01762	3.48733	3.93544	4.47173	4.95645	5.5465	6.31914	7.19763	8.20392	9.75772	11.6608	13.7593	16.3203	20.2139	25.5199	35.3385
0.248047	0.509766	0.744141	0.992188	1.24023	1.47039	1.75396	2.04545	2.33451	2.61127	3.01762	3.50476	3.93544	4.47173	4.95778	5.5465	6.32109	7.19763	8.20603	9.76246	11.6608	13.7724	16.3203	20.2489	25.5266	35.3978
0.248047	0.509766	0.744141	0.992188	1.24023	1.47039	1.75396	2.04545	2.34007	2.61127	3.01762	3.50791	3.95256	4.47173	4.96094	5.5465	6.32398	7.20917	8.20657	9.76246	11.6803	13.7772	16.3203	20.3232	25.5536	35.4742
0.248047	0.509766	0.744141	0.992188	1.24023	1.4749	1.75396	2.04545	2.34007	2.61401	3.0278	3.50791	3.96793	4.47173	4.96094	5.5465	6.32398	7.21045	8.21181	9.77506	11.6898	13.8062	16.3203	20.364	25.5789	35.5366
0.248047	0.509766	0.744141	0.992188	1.24023	1.47641	1.75396	2.04923	2.34007	2.63641	3.0278	3.50791	3.96875	4.47173	4.96094	5.5465	6.32398	7.21045	8.21556	9.78189	11.7082	13.8062	16.3354	20.3942	25.6078	35.5703
0.248047	0.509766	0.744141	0.992188	1.24023	1.47686	1.75396	2.04923	2.34007	2.63677	3.0278	3.50791	3.96875	4.47173	4.96094	5.56556	6.32398	7.21045	8.2193	9.8378	11.7082	13.8062	16.3711	20.4304	25.6462	35.5712
0.248047	0.509766	0.744141	0.992188	1.24023	1.47731	1.75396	2.04923	2.34007	2.63677	3.0278	3.50791	3.96875	4.47173	4.96094	5.56556	6.32398	7.22246	8.2193	9.8378	11.7319	13.813	16.388	20.4364	25.6517	35.7299
0.248047	0.509766	0.744141	0.992188	1.24023	1.48305	1.75396	2.05177	2.34007	2.63677	3.0278	3.50791	3.97617	4.47173	4.96713	5.57416	6.32398	7.22323	8.21972	9.85904	11.7528	13.8307	16.4011	20.462	25.6517	35.7437
0.248047	0.511362	0.744141	0.992188	1.24023	1.48339	1.75396	2.05356	2.34007	2.63677	3.0278	3.50791	3.97649	4.47173	4.96713	5.57416	6.32484	7.22323	8.21972	9.87526	11.7607	13.8418	16.4311	20.48	25.6654	35.7609
0.248047	0.511362	0.744141	0.992188	1.24023	1.48446	1.75396	2.06187	2.34007	2.63677	3.0278	3.50791	3.97649	4.47173	4.96713	5.59051	6.33856	7.22323	8.25665	9.87837	11.7633	13.8418	16.4423	20.528	25.6841	35.864
0.248047	0.514575	0.744141	0.992188	1.24023	1.48446	1.75396	2.06321	2.34007	2.63677	3.0278	3.50814	3.97649	4.47173	4.96713	5.59619	6.33856	7.22408	8.25665	9.92188	11.7868	13.8476	16.448	20.5295	25.7025	35.9009
0.248047	0.515526	0.744141	0.992188	1.24023	1.48446	1.75396	2.06638	2.34007	2.63677	3.0278	3.51997	3.97649	4.47666	4.96713	5.59907	6.35062	7.2243	8.26037	9.92188	11.8155	13.8662	16.5021	20.5295	25.7216	35.9882
0.248047	0.517337	0.745878	0.992188	1.24023	1.48446	1.75396	2.0712	2.34007	2.63677	3.0278	3.51997	3.97649	4.48559	4.96713	5.60377	6.3513	7.23175	8.27897	9.92188	11.8337	13.8671	16.5021	20.5565	25.7324	35.9976
0.248047	0.519111	0.750486	0.992188	1.24023	1.48819	1.75396	2.07144	2.34007	2.64489	3.0278	3.52541	3.97649	4.49232	4.98568	5.61266	6.35794	7.23175	8.27897	9.98678	11.8571	13.8773	16.5468	20.6297	25.7444	36.0087
0.248047	0.519158	0.757153	0.992188	1.24023	1.48828	1.75396	2.07944	2.34147	2.65078	3.0278	3.52541	3.9814	4.49232	4.98568	5.61683	6.37293	7.23175	8.29011	9.99909	11.8571	13.884	16.5468	20.6342	25.7568	36.0181
0.248047	0.519861	0.77181	0.992188	1.24023	1.48828	1.75396	2.07944	2.34219	2.65078	3.0278	3.52541	3.98541	4.49232	4.98568	5.62311	6.37356	7.23175	8.31605	9.99909	11.8571	13.8896	16.5524	20.6371	25.7826	36.0275
0.248047	0.519861	0.772841	0.992188	1.24023	1.48828	1.75396	2.08021	2.34405	2.65078	3.0278	3.52541	3.99473	4.49232	4.98568	5.62313	6.37561	7.23175	8.31975	9.99909	11.9192	13.9128	16.5579	20.6476	25.7969	36.0275
0.248047	0.519861	0.773894	0.992188	1.24023	1.48828	1.75396	2.08054	2.34646	2.66388	3.0278	3.52541	3.99843	4.49232	4.98568	5.62361	6.37628	7.23175	8.33452	10.0101	11.9269	13.9128	16.5802	20.7768	25.7969	36.0701
0.248047	0.519861	0.775108	0.992188	1.24023	1.48828	1.75396	2.08946	2.34714	2.66913	3.0278	3.52541	3.99964	4.49906	4.99185	5.63387	6.37727	7.23175	8.33821	10.0114	11.9269	13.9195	16.5802	20.8197	25.7969	36.2946
0.248047	0.519861	0.776452	0.992188	1.24023	1.48828	1.75396	2.09104	2.34714	2.67155	3.02785	3.52541	3.99964	4.50444	4.99185	5.63711	6.40182	7.23664	8.36585	10.0135	11.9475	13.9657	16.6043	20.8374	25.8016	36.4181
0.248047	0.519861	0.776452	0.992188	1.24023	1.48828	1.75396	2.0917	2.35041	2.67155	3.03128	3.52541	3.99964	4.51596	4.99185	5.64348	6.40279	7.23755	8.37045	10.0727	11.9707	13.9701	16.6265	20.8551	25.8016	36.4181
0.248047	0.519861	0.776452	0.992188	1.24023	1.48828	1.75396	2.0919	2.35306	2.67155	3.03128	3.52541	3.99964	4.52643	4.99185	5.6504	6.40279	7.24154	8.38859	10.0971	11.9809	13.9811	16.6358	20.8595	25.807	36.4181
0.248047	0.519861	0.776452	0.992188	1.24023	1.48828	1.75396	2.09311	2.35318	2.67155	3.03128	3.53109	3.99964	4.52745	4.99185	5.65634	6.41477	7.2445	8.39166	10.1244	11.9809	13.9899	16.6395	20.9214	25.8076	36.4857
0.248047	0.519861	0.776452	0.992188	1.24023	1.48828	1.75396	2.09463	2.35318	2.67155	3.03128	3.53323	3.99964	4.53744	4.99986	5.65634	6.42753	7.26146	8.39337	10.1244	11.9989	14.0317	16.6395	20.9434	25.8159	36.5168
0.248047	0.519861	0.776452	0.992188	1.24023	1.48828	1.75396	2.096	2.35318	2.67155	3.03128	3.53911	3.99964	4.55354	5.0081	5.65634	6.43489	7.2725	8.39337	10.1244	11.9989	14.0404	16.6654	20.9552	25.8183	36.547
0.248047	0.519861	0.776452	0.992188	1.24023	1.48828	1.75998	2.09934	2.35318	2.67155	3.03841	3.55149	4.00036	4.55354	5.01543	5.65634	6.4384	7.28227	8.39337	10.1336	12.0015	14.0404	16.6856	21.0372	25.841	36.547
0.248047	0.520267	0.780166	0.992188	1.24023	1.48828	1.75998	2.10053	2.35318	2.67155	3.04155	3.55149	4.00732	4.55354	5.01644	5.65634	6.43967	7.28654	8.39337	10.1699	12.0092	14.0426	16.6856	21.0475	25.9325	36.6186
0.248047	0.523526	0.781095	0.992188	1.24023	1.48828	1.75998	2.10182	2.35318	2.67155	3.04177	3.55149	4.00732	4.55379	5.01644	5.66178	6.43967	7.28738	8.39487	10.1699	12.0092	14.0492	16.6856	21.084	25.9442	36.7009
0.248047	0.524276	0.782955	0.992188	1.24023	1.48828	1.76112	2.10475	2.35318	2.68031	3.05859	3.55149	4.01107	4.56029	5.01644	5.66178	6.43967	7.29528	8.40445	10.1729	12.022	14.0492	16.6856	21.1059	25.9514	36.7988
0.248047	0.524617	0.78364	0.992188	1.24023	1.48828	1.76959	2.10475	2.35318	2.68197	3.05859	3.55149	4.01256	4.56029	5.01644	5.66178	6.44922	7.29528	8.41636	10.1729	12.0374	14.0885	16.7096	21.1287	25.968	36.8615
0.248047	0.529886	0.783909	0.992188	1.24023	1.48828	1.77242	2.10475	2.37794	2.68197	3.05977	3.55149	4.0126	4.56029	5.01644	5.66178	6.44922	7.29528	8.41899	10.1729	12.0705	14.0951	16.7298	21.1554	25.9799	36.929
0.248047	0.534106	0.784393	0.992188	1.24023	1.49858	1.77895	2.10475	2.37794	2.68304	3.06029	3.55149	4.02166	4.56029	5.01644	5.66178	6.44922	7.29528	8.42209	10.1971	12.1137	14.1016	16.7298	21.2062	26.026	36.9997
0.248047	0.535278	0.784393	0.992188	1.24023	1.49898	1.77976	2.10475	2.38666	2.68304	3.06029	3.55149	4.0221	4.56029	5.02255	5.66178	6.44922	7.29739	8.43724	10.1971	12.1157	14.1016	16.7354	21.2542	26.0437	37.0596
0.248047	0.535523	0.784393	0.992188	1.24023	1.50314	1.78053	2.10475	2.38666	2.68304	3.06538	3.55149	4.03791	4.56029	5.02257	5.66551	6.44922	7.29873	8.43724	10.1974	12.1163	14.1104	16.7372	21.3219	26.0449	37.3126
0.248047	0.535627	0.784393	0.992188	1.24023	1.50402	1.78345	2.10475	2.38972	2.68304	3.06538	3.55149	4.03791	4.56391	5.02257	5.66721	6.44922	7.29949	8.44817	10.2062	12.1423	14.1191	16.7684	21.3551	26.0461	37.4214
0.248047	0.541261	0.784393	0.992188	1.24023	1.50532	1.78346	2.10475	2.40049	2.68304	3.06538	3.55149	4.03791	4.56578	5.02257	5.66721	6.44922	7.32474	8.44817	10.2152	12.1543	14.1408	16.7739	21.4184	26.1204	37.5237
0.248047	0.543234	0.784393	0.992188	1.24023	1.50532	1.78869	2.10475	2.40253	2.68304	3.06817	3.55886	4.03791	4.5673	5.02257	5.66918	6.44922	7.32474	8.44817	10.2272	12.1644	14.1408	16.8453	21.4198	26.1204	37.6002
0.248047	0.54339	0.784393	0.992188	1.24023	1.50532	1.78869	2.10475	2.40513	2.68304	3.06817	3.56107	4.03791	4.56895	5.02257	5.68114	6.44922	7.32809	8.44817	10.2272	12.1644	14.1626	16.869	21.4241	26.1216	37.6051
0.248047	0.543541	0.784393	0.992188	1.24023	1.50715	1.78869	2.10475	2.40618	2.68304	3.06817	3.56107	4.03791	4.57376	5.02257	5.70279	6.45399	7.34571	8.46636	10.2272	12.1771	14.1734	16.869	21.4485	26.1318	37.6329
0.248047	0.549034	0.784393	0.992188	1.24031	1.50881	1.78869	2.10475	2.4063	2.68304	3.06817	3.57486	4.03791	4.57376	5.02257	5.70469	6.45399	7.35146	8.46636	10.2272	12.2048	14.1995	16.8963	21.5015	26.1487	37.6525
0.248047	0.549034	0.784393	0.992188	1.24031	1.50881	1.78869	2.10475	2.41598	2.68304	3.06817	3.57738	4.03791	4.57376	5.02257	5.71047	6.46827	7.35471	8.46636	10.2543	12.2149	14.206	16.9273	21.5015	26.1816	37.7162
0.248047	0.549034	0.784393	0.992188	1.24031	1.50881	1.78869	2.10475	2.41645	2.68304	3.07042	3.57738	4.03791	4.57376	5.02889	5.71047	6.46827	7.36244	8.46636	10.2543	12.2149	14.2146	16.9291	21.5344	26.1992	37.7243
0.248047	0.549034	0.784393	0.992188	1.24031	1.50881	1.78869	2.10475	2.41696	2.68304	3.07827	3.57738	4.04638	4.57376	5.02933	5.71302	6.46827	7.36244	8.46636	10.2543	12.2149	14.2168	16.9726	21.5387	26.2156	37.7535
0.248047	0.549034	0.784393	0.992188	1.24031	1.50881	1.78869	2.10475	2.41931	2.68304	3.0811	3.57738	4.0628	4.57376	5.03302	5.72378	6.46827	7.36244	8.49176	10.2543	12.2149	14.2341	16.9781	21.5858	26.2367	37.8408
0.248047	0.549034	0.784393	0.992188	1.24031	1.50881	1.78869	2.11931	2.4234	2.68688	3.08566	3.58026	4.06827	4.57376	5.05052	5.74105	6.48024	7.36607	8.49176	10.2693	12.2157	14.26	16.9781	21.6029	26.2976	37.8651
0.248047	0.549034	0.784393	0.992188	1.24186	1.50881	1.78869	2.11931	2.4234	2.69164	3.08566	3.60315	4.06827	4.57376	5.05087	5.74567	6.48024	7.37496	8.50596	10.2902	12.2551	14.26	17.0305	21.6029	26.3035	38.0281
0.248047	0.549034	0.784393	0.992188	1.24225	1.50881	1.78869	2.11931	2.43196	2.70787	3.10078	3.61162	4.06827	4.57376	5.05918	5.74567	6.49201	7.37496	8.52682	10.326	12.2727	14.2772	17.0486	21.6029	26.3093	38.0655
0.248047	0.549034	0.784393	0.992188	1.2445	1.50881	1.78869	2.11931	2.43608	2.70844	3.10802	3.61162	4.06827	4.57376	5.05918	5.75021	6.49201	7.37496	8.54233	10.3379	12.2727	14.2794	17.0648	21.6043	26.3187	38.1037
0.248047	0.549034	0.784393	0.992188	1.2445	1.50881	1.78869	2.11931	2.43772	2.72045	3.10802	3.61162	4.06827	4.57376	5.05948	5.7534	6.49201	7.37505	8.54233	10.3587	12.2768	14.2945	17.0648	21.6384	26.3351	38.1323
0.248047	0.549034	0.784393	0.992188	1.2445	1.50881	1.78869	2.11931	2.44085	2.72205	3.10802	3.61162	4.06827	4.57376	5.05965	5.76428	6.50472	7.39303	8.55312	10.3992	12.3106	14.3098	17.0746	21.7179	26.3531	38.1589
0.248047	0.551305	0.784393	0.992188	1.2445	1.50881	1.78869	2.11931	2.44298	2.72699	3.10802	3.61162	4.06827	4.57904	5.0633	5.76738	6.51094	7.39995	8.55312	10.4172	12.3152	14.331	17.0865	21.7186	26.3677	38.229
0.248047	0.552644	0.784393	0.992188	1.24521	1.50881	1.78869	2.11931	2.44298	2.72852	3.10802	3.61323	4.06827	4.58222	5.08375	5.76942	6.51094	7.40644	8.55312	10.418	12.3152	14.3375	17.0865	21.7594	26.3677	38.2546
0.248047	0.552682	0.784393	0.992188	1.24661	1.50881	1.78869	2.11931	2.44298	2.72852	3.11249	3.61323	4.06827	4.58838	5.08481	5.76942	6.51094	7.41796	8.55312	10.418	12.3152	14.3824	17.1224	21.7604	26.4679	38.274
0.248047	0.553349	0.784393	0.992188	1.24661	1.50881	1.78869	2.11931	2.44298	2.72852	3.11515	3.61323	4.06827	4.60309	5.0857	5.76942	6.525	7.4292	8.5675	10.4209	12.3227	14.3889	17.1224	21.7943	26.476	38.299
0.248047	0.55465	0.784393	0.992188	1.24695	1.50881	1.78869	2.11931	2.44298	2.72852	3.11917	3.61323	4.06827	4.60695	5.0895	5.76942	6.525	7.43313	8.57738	10.4327	12.3377	14.3953	17.144	21.8084	26.4993	38.307
0.248047	0.55465	0.784393	0.992188	1.25383	1.50881	1.78869	2.11931	2.44298	2.72852	3.12749	3.61483	4.07812	4.61387	5.0895	5.77094	6.52509	7.44124	8.58177	10.4327	12.3576	14.3995	17.1458	21.8855	26.5457	38.3094
0.248047	0.55465	0.784393	0.992188	1.25814	1.50881	1.78869	2.11931	2.44298	2.72852	3.13757	3.63333	4.09089	4.61394	5.0895	5.7854	6.52509	7.44124	8.58526	10.4445	12.3576	14.406	17.1727	21.9686	26.5457	38.3327
0.248047	0.55465	0.784393	0.995183	1.25939	1.50881	1.78869	2.11931	2.44298	2.72852	3.13757	3.63975	4.09089	4.61394	5.0895	5.7854	6.52509	7.44124	8.58588	10.4507	12.385	14.4183	17.2031	21.9784	26.6151	38.3539
0.248047	0.55465	0.784393	0.995439	1.26109	1.50881	1.78869	2.11931	2.44298	2.73354	3.13757	3.64362	4.09089	4.61394	5.10173	5.7854	6.52509	7.44141	8.59618	10.468	12.3992	14.4209	17.2156	22.019	26.644	38.4713
0.248047	0.55465	0.784393	0.996079	1.26109	1.50881	1.78869	2.11931	2.44298	2.73569	3.13757	3.65043	4.09089	4.61394	5.10645	5.7854	6.54863	7.44141	8.59618	10.4809	12.4023	14.4209	17.2602	22.0776	26.6463	38.6269
0.248047	0.55465	0.784393	0.99734	1.26109	1.50881	1.78869	2.11931	2.44298	2.73949	3.13757	3.66187	4.10591	4.61814	5.1076	5.79071	6.54863	7.44141	8.59975	10.4915	12.4246	14.4337	17.2727	22.1152	26.6567	38.6707
0.248047	0.55465	0.784393	0.998811	1.2648	1.50881	1.7897	2.11931	2.44298	2.73977	3.13757	3.66237	4.10591	4.61998	5.1076	5.79071	6.55332	7.44141	8.61048	10.4915	12.4246	14.4401	17.278	22.1249	26.6809	38.6802
0.248047	0.55465	0.784393	1.00412	1.2648	1.50881	1.79356	2.11931	2.44298	2.73977	3.13757	3.66237	4.10591	4.62113	5.1076	5.79071	6.55332	7.44554	8.61048	10.5237	12.4246	14.4486	17.294	22.1443	26.7638	38.7462
0.248047	0.55465	0.784393	1.00412	1.2648	1.50881	1.80373	2.11931	2.44298	2.73977	3.14483	3.66237	4.10591	4.62287	5.1076	5.79071	6.56739	7.44554	8.62296	10.5267	12.4321	14.4486	17.3065	22.1763	26.7672	38.9441
0.248047	0.55465	0.784393	1.00412	1.2648	1.50881	1.80373	2.11931	2.44298	2.73977	3.14902	3.66237	4.10591	4.6339	5.11362	5.79413	6.56739	7.44554	8.62454	10.5471	12.44	14.4486	17.3172	22.186	26.8178	39.0388
0.248047	0.55465	0.784393	1.00412	1.2648	1.50881	1.80373	2.12129	2.45164	2.73977	3.15261	3.66772	4.10591	4.6339	5.11362	5.79485	6.60323	7.44554	8.63901	10.5529	12.442	14.4507	17.3225	22.1916	26.8361	39.0656
0.248047	0.55465	0.784393	1.00429	1.2648	1.50881	1.80581	2.12704	2.45379	2.73977	3.15712	3.67597	4.12768	4.6339	5.11362	5.79969	6.60352	7.45273	8.63901	10.5529	12.442	14.4507	17.3278	22.2137	26.8453	39.079
0.248047	0.55465	0.784393	1.0062	1.2648	1.50881	1.80581	2.13155	2.45536	2.74328	3.15712	3.68748	4.12832	4.64581	5.11362	5.80663	6.60476	7.45792	8.63901	10.5762	12.4568	14.5017	17.3278	22.2594	26.8487	39.1168
0.248047	0.55465	0.784393	1.00928	1.2648	1.50881	1.80581	2.13378	2.45536	2.74328	3.15712	3.68748	4.12832	4.64978	5.11362	5.81192	6.61872	7.46205	8.65325	10.5874	12.4568	14.5335	17.3562	22.3242	26.9048	39.1231
0.248047	0.55465	0.784393	1.00928	1.2648	1.50881	1.80581	2.13378	2.45554	2.74328	3.15712	3.68748	4.12832	4.64978	5.11362	5.81192	6.64596	7.46205	8.6639	10.5966	12.4568	14.5335	17.3562	22.3861	27.0473	39.1451
0.248047	0.55465	0.784393	1.00928	1.2648	1.51564	1.80581	2.13378	2.45554	2.74328	3.15712	3.68748	4.12832	4.65107	5.11362	5.81192	6.65024	7.47399	8.6781	10.5966	12.4642	14.5526	17.3863	22.3875	27.0792	39.1451
0.248047	0.55465	0.784393	1.00928	1.2648	1.51564	1.80581	2.13378	2.45554	2.74517	3.15712	3.68748	4.12879	4.65425	5.11362	5.82747	6.6558	7.47852	8.6781	10.5966	12.4642	14.5589	17.3863	22.3875	27.0928	39.1796
0.248047	0.55465	0.784393	1.00928	1.2648	1.51564	1.80581	2.13378	2.46238	2.74651	3.15712	3.68748	4.13206	4.6597	5.11997	5.83443	6.6558	7.47852	8.68164	10.5966	12.4828	14.5906	17.4164	22.4122	27.1189	39.2863
0.248047	0.55465	0.784393	1.00981	1.2648	1.51564	1.80581	2.13378	2.46381	2.75147	3.15712	3.68748	4.1341	4.66038	5.12466	5.83833	6.66275	7.49906	8.68164	10.6053	12.4839	14.5906	17.4164	22.4534	27.1325	39.6386
0.248047	0.55465	0.784393	1.01235	1.2648	1.51639	1.80581	2.13378	2.46381	2.75214	3.17204	3.68748	4.15802	4.66038	5.13144	5.83833	6.66409	7.49906	8.68518	10.6169	12.5135	14.5927	17.4287	22.4616	27.1563	39.6394
0.248047	0.55465	0.784393	1.01756	1.2648	1.52463	1.80581	2.13378	2.46599	2.75744	3.17531	3.68748	4.15802	4.66038	5.13423	5.83833	6.66415	7.50726	8.68518	10.6516	12.5208	14.6348	17.4358	22.519	27.1914	39.8021
0.248047	0.55465	0.784393	1.01953	1.2648	1.52478	1.80581	2.13378	2.47134	2.76967	3.17655	3.68748	4.15802	4.68014	5.14572	5.83833	6.66503	7.50726	8.68518	10.6545	12.5208	14.6348	17.4446	22.5218	27.2005	39.8391
0.248047	0.55465	0.784393	1.01953	1.2648	1.52497	1.80581	2.13378	2.47845	2.77325	3.17655	3.68748	4.15802	4.68014	5.14636	5.83866	6.66503	7.50726	8.6958	10.666	12.5233	14.6432	17.471	22.5231	27.2502	40.0655
0.248047	0.55465	0.784393	1.01953	1.2648	1.5293	1.80581	2.13378	2.48047	2.77325	3.17655	3.68748	4.15802	4.68032	5.14694	5.84255	6.67426	7.50726	8.6958	10.668	12.5356	14.6432	17.4851	22.5286	27.3617	40.1752
0.248047	0.55465	0.784393	1.01953	1.2648	1.5293	1.80581	2.13378	2.48047	2.77325	3.17655	3.68748	4.15802	4.69427	5.15663	5.85412	6.67887	7.50726	8.6958	10.6689	12.5527	14.6684	17.5273	22.5614	27.4179	40.4735
0.248047	0.55465	0.784393	1.01953	1.2648	1.53269	1.80581	2.13378	2.48047	2.77325	3.17655	3.68748	4.15802	4.69981	5.16152	5.85412	6.67887	7.50726	8.70994	10.6689	12.5527	14.6684	17.5396	22.5736	27.4571	40.5411
0.248047	0.55465	0.784393	1.01953	1.2648	1.53269	1.80581	2.13378	2.48047	2.77325	3.17655	3.68748	4.16186	4.70081	5.16152	5.86422	6.67887	7.52374	8.71088	10.6696	12.5779	14.6684	17.5431	22.6172	27.5377	40.5502
0.248047	0.55465	0.784393	1.01953	1.2648	1.53509	1.80581	2.13378	2.48047	2.77325	3.17655	3.68748	4.16288	4.70636	5.16152	5.868	6.67887	7.53181	8.71347	10.6775	12.5943	14.6767	17.5536	22.6172	27.5734	40.7552
0.248047	0.55465	0.784393	1.01953	1.2648	1.54025	1.80581	2.13378	2.48047	2.77325	3.17655	3.6929	4.19497	4.70636	5.16152	5.87094	6.67887	7.53181	8.71347	10.7233	12.5943	14.6851	17.5694	22.6267	27.648	41.0088
0.248047	0.55465	0.784393	1.01953	1.2648	1.54283	1.80581	2.13378	2.48047	2.77325	3.17655	3.71115	4.20364	4.71289	5.17937	5.87846	6.67887	7.53181	8.73815	10.7321	12.6285	14.6851	17.5711	22.643	27.6581	41.5958
0.248047	0.55465	0.784393	1.01953	1.2648	1.55215	1.80581	2.13378	2.48047	2.77325	3.17655	3.7207	4.20364	4.71402	5.17937	5.88033	6.68129	7.54405	8.73815	10.735	12.6407	14.6872	17.5956	22.6431	27.6614	42.3754
0.248047	0.55465	0.784393	1.01953	1.2648	1.5529	1.80581	2.13378	2.48047	2.77325	3.17655	3.7207	4.20364	4.71941	5.19739	5.88033	6.69727	7.54405	8.73815	10.7693	12.648	14.7374	17.6393	22.7213	27.6614	43.1552
0.248047	0.55465	0.784393	1.01953	1.2648	1.5529	1.80581	2.13723	2.48047	2.77325	3.17655	3.7207	4.21258	4.71941	5.19932	5.88033	6.70186	7.54405	8.73815	10.7693	12.648	14.7499	17.641	22.7406	27.7025	43.8314
0.248047	0.55465	0.784393	1.01953	1.2648	1.5529	1.80581	2.13763	2.48047	2.77325	3.17655	3.7207	4.2168	4.71941	5.2003	5.88033	6.70186	7.55627	8.76627	10.7693	12.7062	14.7499	17.688	22.751	27.8427	43.8847
0.248047	0.55465	0.784393	1.01953	1.2648	1.5529	1.80581	2.13851	2.48047	2.77325	3.17655	3.7207	4.2168	4.71941	5.21052	5.88033	6.71561	7.56035	8.76978	10.7808	12.728	14.7499	17.6967	22.8014	27.8542	44.7544
0.248047	0.55465	0.784393	1.01953	1.2648	1.55426	1.80581	2.13905	2.48047	2.77325	3.17655	3.7207	4.2168	4.71941	5.21059	5.88394	6.71561	7.56035	8.77526	10.7808	12.7497	14.7708	17.6967	22.8041	27.8708	45.1908
0.248047	0.55465	0.784393	1.01953	1.2648	1.55818	1.80581	2.14102	2.48047	2.77325	3.17655	3.7207	4.2168	4.71941	5.21489	5.88924	6.72134	7.56466	8.78198	10.7808	12.7497	14.7937	17.7106	22.8376	27.8918	45.9255
0.248047	0.55465	0.784393	1.01953	1.2648	1.55958	1.80661	2.14276	2.48047	2.77325	3.17655	3.7207	4.2168	4.71941	5.21489	5.89601	6.72834	7.57057	8.7908	10.8064	12.7569	14.7999	17.7384	22.8648	27.9149	46.3609
0.248047	0.55465	0.784393	1.01953	1.2648	1.5616	1.80661	2.14344	2.48047	2.77342	3.17655	3.7207	4.21961	4.71941	5.21489	5.89601	6.72891	7.57713	8.7908	10.815	12.7602	14.7999	17.7523	22.8769	27.9314	47.2215
0.248047	0.55465	0.784393	1.01953	1.2648	1.56484	1.81522	2.14802	2.48047	2.77342	3.17655	3.7207	4.22052	4.71941	5.21489	5.90137	6.73662	7.5886	8.7978	10.815	12.769	14.8041	17.7575	22.8865	27.9325	48.0059
0.248047	0.55465	0.784393	1.01953	1.2648	1.56879	1.82379	2.15009	2.48047	2.77342	3.17655	3.7207	4.22409	4.71941	5.22038	5.90356	6.73848	7.58878	8.7978	10.8802	12.769	14.8269	17.7575	22.897	27.9502	48.6208
0.248047	0.55465	0.784393	1.01953	1.2648	1.56879	1.82379	2.16035	2.48047	2.77342	3.17869	3.7207	4.22409	4.71941	5.22049	5.90816	6.73848	7.58878	8.7978	10.8915	12.7966	14.8352	17.7575	22.9179	27.9722	48.7903
0.248047	0.55465	0.784393	1.01984	1.2648	1.56879	1.82379	2.16053	2.48063	2.77704	3.19327	3.7207	4.22521	4.72398	5.23255	5.90859	6.7476	7.59283	8.80582	10.9141	12.8051	14.8352	17.7834	22.9239	27.981	49.2509
0.248047	0.55465	0.784393	1.02272	1.2648	1.56879	1.82379	2.16275	2.48272	2.78278	3.20139	3.72094	4.23863	4.72726	5.23255	5.91057	6.7476	7.59283	8.80752	10.9169	12.8051	14.8601	17.7834	22.9386	28.0029	50.0465
0.248047	0.55465	0.784393	1.02272	1.2648	1.56879	1.82379	2.16275	2.48899	2.78871	3.22404	3.72896	4.23863	4.73893	5.23255	5.91188	6.7476	7.60902	8.80828	10.9253	12.8051	14.8601	17.8266	22.9386	28.0337	50.1564
0.248047	0.55465	0.784393	1.02272	1.2648	1.56879	1.82591	2.16755	2.48899	2.80633	3.22461	3.72896	4.23863	4.73893	5.24164	5.91684	6.7476	7.60902	8.81975	10.9253	12.8051	14.8683	17.8678	22.9721	28.0425	51.0662
0.248047	0.55465	0.784393	1.02272	1.2648	1.56879	1.82672	2.16755	2.48899	2.8125	3.22461	3.72896	4.23863	4.73893	5.25059	5.91684	6.75429	7.61311	8.82469	10.927	12.8339	14.8977	17.8766	22.98	28.0512	51.4648
0.248047	0.55465	0.784393	1.02272	1.2648	1.56879	1.8283	2.17093	2.49035	2.81253	3.22461	3.72896	4.23863	4.73893	5.25602	5.91952	6.76304	7.64129	8.8278	10.9394	12.8477	14.9035	17.8818	22.9829	28.2654	52.0696
0.248047	0.55465	0.784393	1.02272	1.2648	1.56879	1.83032	2.17616	2.49081	2.81369	3.22461	3.72896	4.24588	4.73893	5.25602	5.92733	6.77036	7.64311	8.8327	10.9394	12.865	14.9097	17.8869	22.9863	28.2926	53.1664
0.248047	0.55465	0.784393	1.02272	1.2648	1.56879	1.8344	2.17951	2.49191	2.82817	3.22461	3.72896	4.24588	4.73893	5.26187	5.92733	6.77036	7.65738	8.8327	10.9506	12.8722	14.9179	17.8938	23.031	28.374	54.2598
0.248047	0.55465	0.784393	1.02272	1.2648	1.56879	1.83516	2.18189	2.49284	2.82817	3.22461	3.73905	4.24588	4.73893	5.26187	5.93091	6.7749	7.65738	8.84129	10.9815	12.8793	14.9179	17.8938	23.0417	28.4119	55.2646
0.248047	0.55465	0.784393	1.02272	1.2648	1.56879	1.83516	2.1825	2.49284	2.82817	3.22461	3.74002	4.24588	4.73893	5.26187	5.93772	6.7749	7.65738	8.85357	10.9843	12.8793	14.92	17.9093	23.0697	28.4487	56.3641
0.248047	0.55465	0.784393	1.02272	1.2648	1.56879	1.83799	2.18903	2.49284	2.82817	3.22461	3.74877	4.25424	4.75763	5.26187	5.94484	6.7749	7.65738	8.85856	11.0151	12.8913	14.9241	17.9504	23.0804	28.4487	56.5111
0.248047	0.55465	0.784393	1.02272	1.2648	1.56879	1.83799	2.1909	2.49284	2.82817	3.22461	3.75363	4.25544	4.76024	5.26187	5.94484	6.77681	7.6614	8.86399	11.0179	12.8913	14.9344	18.0235	23.0804	28.4865	56.6551
0.248047	0.55465	0.784393	1.02272	1.26958	1.56879	1.83799	2.19225	2.49284	2.82817	3.22461	3.75363	4.25859	4.76482	5.26319	5.95312	6.79041	7.6614	8.87439	11.0237	12.8984	14.9344	18.041	23.0856	28.5351	56.8668
0.248047	0.55465	0.784393	1.02272	1.26973	1.56879	1.83799	2.19614	2.49284	2.82817	3.22461	3.75363	4.26307	4.76482	5.26773	5.95312	6.79589	7.66817	8.87439	11.0279	12.8984	14.9344	18.0581	23.095	28.5426	57.0078
0.248047	0.55465	0.784393	1.02272	1.27747	1.56879	1.83895	2.19734	2.49284	2.82817	3.22461	3.75363	4.26756	4.76482	5.27355	5.95829	6.79939	7.67891	8.88133	11.0279	12.9008	14.9344	18.0734	23.095	28.5868	57.2857
0.248047	0.55465	0.784393	1.02272	1.2788	1.56879	1.8416	2.20133	2.49284	2.82817	3.23088	3.75363	4.26756	4.76482	5.27355	5.96345	6.80537	7.68945	8.89171	11.039	12.9199	14.9858	18.0938	23.1043	28.5868	57.5652
0.248047	0.55465	0.784393	1.02272	1.27987	1.56879	1.84645	2.20201	2.49284	2.82817	3.23414	3.7554	4.26756	4.7712	5.27355	5.96345	6.80571	7.69345	8.89171	11.0524	12.9199	14.992	18.0938	23.111	28.633	57.7415
0.248047	0.55465	0.784393	1.02272	1.28962	1.56879	1.84645	2.20558	2.49284	2.82817	3.23414	3.75985	4.26756	4.77128	5.30264	5.97045	6.81113	7.69345	8.89171	11.0624	12.9484	14.992	18.1057	23.1256	28.6518	57.803
0.248047	0.55465	0.784393	1.02272	1.28962	1.56879	1.84645	2.20558	2.49284	2.82817	3.23414	3.75985	4.26756	4.77128	5.30368	5.97212	6.81113	7.69729	8.89171	11.0736	12.9484	14.992	18.121	23.1655	28.6931	57.9341
0.248047	0.55465	0.784393	1.02272	1.28962	1.56879	1.84645	2.20558	2.49284	2.82817	3.23414	3.75985	4.28195	4.77128	5.30483	5.97223	6.82563	7.70145	8.8957	11.0763	12.9579	15.0145	18.1227	23.1799	28.7071	58.1548
0.248047	0.55465	0.784393	1.02272	1.28962	1.56879	1.84645	2.20558	2.49284	2.82817	3.23414	3.77814	4.28195	4.77128	5.30548	5.97376	6.82633	7.70544	8.92969	11.0763	13.0069	15.0636	18.1346	23.188	28.7317	58.2105
0.248047	0.55465	0.784393	1.02272	1.28962	1.56879	1.84932	2.20803	2.49284	2.82817	3.23414	3.77814	4.28195	4.77128	5.30591	5.97376	6.83132	7.70544	8.92969	11.093	13.0171	15.0677	18.1668	23.2066	28.8002	58.5765
0.248047	0.55465	0.784393	1.02272	1.28962	1.56879	1.84941	2.21083	2.49284	2.82817	3.23414	3.77814	4.28195	4.77224	5.30843	5.97376	6.8373	7.70544	8.93313	11.0974	13.0219	15.0881	18.1939	23.2225	28.9833	58.7905
0.248047	0.55465	0.784393	1.02272	1.28962	1.57722	1.85243	2.21108	2.49284	2.82817	3.23414	3.77814	4.28195	4.79013	5.30843	5.9742	6.84268	7.70544	8.93437	11.1069	13.0219	15.0881	18.1956	23.2371	29.0141	59.0983
0.248047	0.55465	0.784393	1.02272	1.29021	1.57725	1.85799	2.2186	2.49284	2.82817	3.23414	3.77814	4.28195	4.79058	5.30843	5.98967	6.86064	7.72538	8.94346	11.1069	13.0219	15.0881	18.204	23.253	29.1241	59.3206
0.248047	0.55465	0.784393	1.02272	1.29625	1.57983	1.85906	2.2186	2.49284	2.82817	3.23414	3.77814	4.28195	4.79058	5.31722	5.99432	6.86064	7.72538	8.9469	11.1069	13.0219	15.0901	18.2445	23.2596	29.1495	60.6463
0.248047	0.55465	0.784393	1.02272	1.29667	1.58042	1.85922	2.2186	2.49311	2.82817	3.23414	3.77814	4.28195	4.79058	5.32041	5.99493	6.86064	7.72679	8.96407	11.1179	13.036	15.0901	18.295	23.2821	29.1927	60.9731
0.248047	0.55465	0.784393	1.02272	1.29765	1.58117	1.86047	2.2186	2.49786	2.82817	3.23414	3.78028	4.28286	4.79484	5.32579	5.99945	6.86064	7.73464	8.97419	11.1179	13.0502	15.1003	18.3034	23.2926	29.2401	63.0769
0.248047	0.55465	0.784393	1.02272	1.29765	1.58274	1.86077	2.2186	2.50585	2.82817	3.23414	3.78327	4.29494	4.79924	5.32579	5.99945	6.86064	7.74173	8.98464	11.1483	13.0973	15.1003	18.3118	23.2953	29.2471	65.4231
0.248047	0.55465	0.784393	1.02272	1.29765	1.58803	1.86169	2.2186	2.50772	2.82817	3.23701	3.78627	4.30262	4.80111	5.32579	6.00053	6.87772	7.74923	8.98464	11.1483	13.0973	15.1111	18.337	23.3019	29.2706	68.544
0.248047	0.55465	0.784393	1.02272	1.29891	1.58827	1.86489	2.2186	2.51283	2.83276	3.24493	3.78627	4.32823	4.81531	5.32579	6.00458	6.87988	7.74923	8.98464	11.161	13.0996	15.1309	18.3504	23.3019	29.3157	74.4736
0.248047	0.55465	0.784393	1.02272	1.29914	1.58827	1.87161	2.2186	2.51806	2.83276	3.2625	3.78627	4.33195	4.8162	5.32951	6.00458	6.88764	7.7651	8.98555	11.1621	13.1395	15.139	18.3923	23.3019	29.3157	74.9249
0.248047	0.55465	0.784393	1.02272	1.30067	1.58827	1.87161	2.2186	2.51806	2.83286	3.26255	3.78627	4.33195	4.8162	5.32972	6.00458	6.89195	7.76906	8.98806	11.1621	13.1815	15.1491	18.4241	23.3217	29.3168	75.6547
0.248047	0.55465	0.784393	1.02272	1.30564	1.58827	1.87227	2.2186	2.51806	2.84009	3.26255	3.78627	4.33195	4.8162	5.33284	6.03524	6.89221	7.76906	8.98806	11.1649	13.1815	15.2604	18.4374	23.3283	29.3336	76.4049
0.248047	0.55465	0.784393	1.02272	1.30564	1.58827	1.87494	2.2186	2.51867	2.84009	3.26255	3.78627	4.33195	4.8162	5.34309	6.03593	6.89642	7.78488	8.99149	11.1731	13.1839	15.2685	18.4558	23.3283	29.4834	77.4228
0.248047	0.55465	0.784393	1.02272	1.30564	1.58827	1.87783	2.2186	2.51961	2.84374	3.26255	3.78627	4.33195	4.8162	5.34309	6.03621	6.89928	7.78488	8.99149	11.1869	13.2025	15.2685	18.5306	23.3336	29.4999	78.2013
0.248047	0.55465	0.784393	1.02272	1.30564	1.58827	1.87873	2.2186	2.52218	2.8443	3.2662	3.78627	4.33195	4.83379	5.3546	6.03858	6.90979	7.78488	8.99411	11.1869	13.2025	15.2826	18.5919	23.3533	29.5148	78.7438
0.248047	0.55465	0.784393	1.02272	1.30564	1.58827	1.87992	2.2186	2.52424	2.85196	3.26719	3.78627	4.33195	4.83608	5.36394	6.04034	6.90979	7.78883	9.00508	11.2061	13.2049	15.3007	18.5952	23.3746	29.5186	79.0348
0.248047	0.55465	0.784393	1.02272	1.30564	1.58827	1.87992	2.2186	2.52424	2.85469	3.26887	3.79425	4.33195	4.84496	5.36607	6.04034	6.90979	7.78883	9.02904	11.2308	13.2049	15.3409	18.6035	23.3915	29.5217
0.248047	0.55465	0.784393	1.02272	1.30564	1.58827	1.87992	2.22613	2.52656	2.86196	3.26956	3.79425	4.33905	4.85368	5.36607	6.04626	6.90979	7.78883	9.02904	11.2308	13.2049	15.3409	18.6035	23.4073	29.5374
0.248047	0.55465	0.784393	1.02272	1.30564	1.58827	1.88145	2.22961	2.52739	2.86196	3.2704	3.79425	4.33905	4.87335	5.36607	6.05276	6.90979	7.78883	9.05286	11.2472	13.2049	15.3409	18.63	23.4073	29.5433
0.248047	0.55465	0.784393	1.02272	1.30615	1.58827	1.88215	2.23242	2.52959	2.86558	3.271	3.79439	4.33905	4.87335	5.37089	6.0548	6.91869	7.79246	9.05286	11.2609	13.2049	15.3409	18.6448	23.4095	29.6424
0.248047	0.55465	0.784393	1.02272	1.3081	1.58827	1.88262	2.23242	2.52959	2.86928	3.27434	3.79439	4.33905	4.87335	5.38499	6.0556	6.91869	7.83216	9.0572	11.2827	13.2049	15.3429	18.6481	23.4598	29.6839
0.248047	0.55465	0.784393	1.02272	1.30907	1.58827	1.88907	2.23242	2.52959	2.87461	3.27681	3.79439	4.33905	4.87335	5.38626	6.07675	6.93581	7.83216	9.09693	11.2827	13.2118	15.3569	18.663	23.4598	29.7915
0.248047	0.55465	0.784393	1.02272	1.31108	1.58827	1.88907	2.23242	2.52959	2.87826	3.28314	3.79439	4.33905	4.87335	5.40448	6.07771	6.94215	7.84305	9.10707	11.3127	13.2305	15.3749	18.6844	23.4797	29.8358
0.248047	0.55465	0.784393	1.02272	1.31115	1.58827	1.88907	2.23242	2.52959	2.88207	3.28789	3.79439	4.33905	4.87854	5.41743	6.08094	6.9448	7.84393	9.10707	11.3236	13.2305	15.3789	18.7107	23.4866	29.842
0.248047	0.55465	0.784393	1.02272	1.31532	1.58827	1.88907	2.23242	2.52959	2.88367	3.28789	3.79439	4.34048	4.8831	5.41743	6.08094	6.94531	7.84393	9.12732	11.3236	13.249	15.3869	18.7288	23.5318	29.8914
0.248047	0.55465	0.784393	1.02272	1.31729	1.58827	1.88907	2.23242	2.52959	2.88367	3.28878	3.80199	4.34708	4.88471	5.41743	6.0907	6.94974	7.84393	9.14752	11.3344	13.2602	15.4229	18.7485	23.5331	29.8997
0.248047	0.55465	0.784393	1.02272	1.31761	1.58827	1.88907	2.23242	2.52959	2.88479	3.29046	3.80928	4.3489	4.88596	5.41743	6.09297	6.98395	7.84393	9.14752	11.3588	13.2607	15.4687	18.7534	23.5383	29.9028
0.248047	0.55465	0.784393	1.02272	1.31884	1.58827	1.88907	2.23242	2.52959	2.88804	3.30209	3.81619	4.35153	4.88596	5.41743	6.09391	6.98506	7.85677	9.17773	11.3615	13.3116	15.5089	18.7682	23.5383	29.9326
0.248047	0.55465	0.784393	1.02272	1.32082	1.58827	1.88907	2.23242	2.52959	2.88936	3.30936	3.82154	4.35544	4.88596	5.41743	6.10115	6.98506	7.87089	9.17773	11.4076	13.3116	15.5242	18.7878	23.5488	29.9655
0.248047	0.55465	0.784393	1.02272	1.32106	1.58827	1.88907	2.23242	2.53193	2.8927	3.30936	3.82579	4.36429	4.88596	5.41743	6.10115	6.98947	7.87405	9.18109	11.4129	13.3165	15.5381	18.8662	23.567	29.9716
0.248047	0.55465	0.78527	1.02272	1.32227	1.58827	1.88907	2.23242	2.53268	2.8927	3.30936	3.83068	4.37805	4.89225	5.42163	6.10115	7.00266	7.88305	9.18109	11.4263	13.3231	15.5401	18.8662	23.5697	29.9932
0.248047	0.55465	0.785422	1.02272	1.32539	1.58827	1.88907	2.23242	2.54656	2.8927	3.30936	3.83105	4.3884	4.89225	5.43019	6.1034	7.00266	7.88305	9.18109	11.4344	13.3347	15.548	18.9118	23.6114	30.0178
0.248047	0.55465	0.786277	1.02272	1.32539	1.58827	1.88907	2.2342	2.54679	2.8927	3.30936	3.83937	4.3884	4.90832	5.43673	6.11804	7.01583	7.88305	9.19615	11.4344	13.3347	15.6112	18.9314	23.6133	30.0546
0.248047	0.55465	0.786464	1.02272	1.32539	1.58827	1.88907	2.23601	2.54694	2.8927	3.31798	3.84721	4.3884	4.91108	5.43863	6.12058	7.01583	7.88305	9.20451	11.4344	13.3785	15.6112	18.9508	23.6166	30.0628
0.248047	0.55465	0.790312	1.02272	1.32914	1.58827	1.88907	2.24297	2.54883	2.8927	3.31935	3.8473	4.3954	4.91108	5.44009	6.12058	7.01583	7.89058	9.20785	11.4344	13.3968	15.6112	18.9703	23.6322	30.0639
0.248047	0.55465	0.791395	1.02272	1.32931	1.58827	1.88907	2.24616	2.54975	2.8927	3.31935	3.85072	4.3954	4.91746	5.44009	6.12058	7.01583	7.89475	9.20785	11.4344	13.4022	15.6112	19.0803	23.6374	30.072
0.248047	0.55465	0.793712	1.02272	1.32931	1.58827	1.88907	2.24616	2.55	2.8927	3.31935	3.85072	4.3954	4.92359	5.44009	6.12631	7.02021	7.90131	9.20785	11.4351	13.4037	15.6112	19.0803	23.6479	30.1787
0.248047	0.55465	0.796279	1.02272	1.32931	1.58827	1.88907	2.24616	2.5538	2.8927	3.31935	3.85072	4.3954	4.92359	5.44009	6.12631	7.02021	7.91032	9.20785	11.4452	13.4152	15.6191	19.0996	23.6596	30.1864
0.248047	0.55465	0.796279	1.02272	1.32931	1.58827	1.88907	2.24616	2.5538	2.8927	3.31935	3.85072	4.39607	4.92359	5.44009	6.12631	7.02021	7.91421	9.23121	11.4532	13.4152	15.6427	19.1254	23.6739	30.2007
0.248047	0.55465	0.796279	1.02272	1.32931	1.58827	1.88907	2.24616	2.5538	2.8927	3.3279	3.85072	4.39817	4.92359	5.44009	6.12631	7.02459	7.91421	9.23121	11.4532	13.4244	15.6643	19.1254	23.6791	30.219
0.248047	0.55465	0.796279	1.02272	1.33134	1.58827	1.88907	2.24616	2.5538	2.8927	3.3279	3.85197	4.39853	4.92359	5.44009	6.12631	7.05082	7.91421	9.23121	11.4532	13.4312	15.6761	19.1318	23.6946	30.2678
0.248047	0.55465	0.796279	1.02462	1.33478	1.58827	1.89043	2.24616	2.5538	2.8927	3.3279	3.8587	4.403	4.92359	5.44009	6.12631	7.05518	7.91421	9.23307	11.4532	13.4518	15.6879	19.1495	23.6946	30.3571
0.248047	0.55465	0.796279	1.02462	1.33577	1.58827	1.89644	2.24616	2.5538	2.89805	3.3279	3.85997	4.41117	4.93605	5.44009	6.12631	7.05518	7.91421	9.26115	11.4666	13.4792	15.6879	19.1784	23.6946	30.4047
0.248829	0.55465	0.807019	1.02462	1.33577	1.58827	1.89644	2.24616	2.5538	2.89805	3.32873	3.86885	4.41167	4.93961	5.44009	6.13077	7.05518	7.9152	9.26115	11.4774	13.4998	15.7075	19.1832	23.7123	30.5108
0.249	0.55465	0.811148	1.03044	1.33577	1.58827	1.90139	2.24616	2.5538	2.89805	3.32873	3.87462	4.41635	4.9423	5.44009	6.13634	7.05954	7.91829	9.26115	11.4805	13.5066	15.7075	19.1912	23.7219	30.5178
0.250347	0.55465	0.812345	1.03733	1.33577	1.58827	1.90317	2.24616	2.5538	2.89826	3.33713	3.87462	4.41635	4.9423	5.44009	6.13634	7.05954	7.92299	9.29762	11.4908	13.5066	15.7231	19.1912	23.7268	30.5209
0.25085	0.55465	0.815625	1.03972	1.33577	1.58827	1.90725	2.25343	2.5538	2.90331	3.33713	3.87462	4.41635	4.9423	5.44074	6.13634	7.05954	7.92586	9.33724	11.4908	13.5108	15.7544	19.196	23.7441	30.5511
0.251018	0.55465	0.815625	1.03972	1.33577	1.59256	1.90969	2.25388	2.5538	2.90331	3.33713	3.87462	4.41635	4.9423	5.44574	6.14135	7.05954	7.92586	9.33724	11.5068	13.5157	15.7759	19.196	23.7634	30.5863
0.251968	0.55465	0.815625	1.03972	1.33577	1.59256	1.91266	2.26373	2.5538	2.90331	3.33713	3.87825	4.41635	4.9423	5.44574	6.14135	7.05954	7.9304	9.34054	11.5181	13.5339	15.7759	19.196	23.7634	30.7804
0.252797	0.55465	0.815625	1.03972	1.33577	1.59256	1.91304	2.26774	2.5538	2.90331	3.33713	3.87958	4.4372	4.9423	5.4526	6.14135	7.06309	7.94057	9.36028	11.5308	13.5339	15.7759	19.196	23.7698	30.8547
0.252845	0.55465	0.815625	1.03972	1.33577	1.59256	1.9147	2.27435	2.5538	2.90331	3.33713	3.88255	4.4372	4.9423	5.45703	6.15114	7.07106	7.94131	9.3767	11.5308	13.5339	15.7837	19.2296	23.7763	30.8627
0.25314	0.55465	0.815625	1.03972	1.33577	1.59582	1.91481	2.2762	2.5538	2.91556	3.34431	3.88255	4.4372	4.9423	5.45703	6.15235	7.07401	7.94137	9.3767	11.5415	13.5362	15.7837	19.2678	23.7988	30.8627
0.253331	0.55465	0.815625	1.03972	1.33577	1.59582	1.91553	2.27974	2.5538	2.91593	3.34431	3.88255	4.4372	4.94972	5.46212	6.16136	7.10298	7.94137	9.38981	11.5415	13.5498	15.7856	19.3047	23.819	30.9015
0.253616	0.55465	0.815625	1.03972	1.33577	1.59648	1.92339	2.28688	2.5538	2.91949	3.34431	3.88255	4.4372	4.95645	5.46267	6.16136	7.10298	7.95104	9.39961	11.5814	13.5543	15.8077	19.3047	23.8241	30.9592
0.254452	0.55465	0.815625	1.03972	1.33577	1.60001	1.92365	2.28688	2.5538	2.91949	3.34809	3.88255	4.4418	4.95958	5.46267	6.16136	7.10298	7.9518	9.39961	11.5814	13.5612	15.8284	19.3174	23.8436	30.9691
0.25498	0.55465	0.815625	1.03972	1.33577	1.60055	1.92365	2.28688	2.5538	2.91949	3.35068	3.88255	4.45338	4.96094	5.46267	6.17741	7.10298	7.95299	9.42904	11.5814	13.5884	15.8478	19.3222	23.8564	30.9781
0.255328	0.55465	0.816843	1.04164	1.33577	1.60086	1.92782	2.28688	2.5538	2.91949	3.3628	3.88698	4.45921	4.96094	5.46267	6.19874	7.10298	7.95299	9.42904	11.5814	13.6114	15.8478	19.3477	23.8564	30.9969
0.256137	0.55465	0.819012	1.04228	1.33577	1.61202	1.93439	2.28688	2.55485	2.91949	3.366	3.90229	4.46484	4.96094	5.46267	6.20117	7.10298	7.95299	9.42904	11.5897	13.6223	15.8769	19.3731	23.8641	31.0455
0.258637	0.55465	0.819329	1.04264	1.33577	1.62604	1.93442	2.28688	2.55494	2.93807	3.37142	3.90518	4.46484	4.96644	5.46345	6.20117	7.10298	7.95299	9.42904	11.5974	13.6426	15.8944	19.3731	23.8757	31.0495
0.259148	0.55465	0.820032	1.04286	1.33577	1.62662	1.93442	2.28688	2.55494	2.93946	3.3738	3.90904	4.46484	4.96713	5.47608	6.20117	7.10731	7.97231	9.43883	11.6098	13.6448	15.8944	19.408	23.9079	31.0653
0.259548	0.55465	0.821857	1.04781	1.33577	1.62664	1.93442	2.28688	2.55697	2.94048	3.3738	3.91017	4.46853	4.96713	5.47857	6.20117	7.12359	7.97971	9.47136	11.6133	13.6448	15.9234	19.4127	23.9272	31.0693
0.260496	0.55465	0.821959	1.04935	1.33577	1.62829	1.93711	2.28688	2.55951	2.95463	3.3738	3.91691	4.47173	4.96713	5.47953	6.20157	7.13115	7.98773	9.47725	11.6476	13.6448	15.9253	19.4207	23.9465	31.0693
0.262905	0.55465	0.821972	1.04967	1.33577	1.62947	1.93731	2.28688	2.56711	2.9594	3.3738	3.92197	4.47173	4.96713	5.47953	6.20613	7.13672	7.98773	9.47786	11.6566	13.6493	15.9465	19.4887	23.9465	31.2224
0.263094	0.55465	0.821972	1.04967	1.33577	1.63125	1.93731	2.28688	2.56711	2.95968	3.3738	3.92197	4.47173	4.96713	5.47953	6.20613	7.13963	7.98773	9.49731	11.6608	13.6516	15.962	19.5249	24.0439	31.2352
0.264988	0.55465	0.821972	1.04967	1.33577	1.63125	1.93731	2.28688	2.56842	2.96366	3.3738	3.92197	4.47173	4.96713	5.47953	6.20613	7.14185	7.98773	9.49731	11.6608	13.6606	15.962	19.5265	24.0452	31.2539
0.265047	0.55465	0.821972	1.05237	1.33577	1.63125	1.93731	2.28688	2.58319	2.96368	3.3738	3.92197	4.47173	4.96713	5.47973	6.20613	7.14185	7.99927	9.50518	11.6608	13.6629	15.9774	19.6098	24.0721	31.2756
0.266063	0.55465	0.821972	1.05237	1.33577	1.63581	1.93731	2.28688	2.58969	2.96892	3.3738	3.92197	4.47173	4.96713	5.49075	6.20613	7.14185	7.99927	9.50703	11.6608	13.6754	15.9928	19.6349	24.0759	31.3149
0.26673	0.55465	0.821972	1.05237	1.33577	1.64092	1.93731	2.28688	2.58969	2.97384	3.3738	3.92197	4.47173	4.96713	5.49075	6.20613	7.14185	8.01464	9.50703	11.6608	13.6754	16.0024	19.6396	24.0825	31.3356
0.266759	0.55465	0.821972	1.05237	1.33577	1.64394	1.93731	2.28688	2.58969	2.97656	3.3738	3.92197	4.47173	4.96713	5.49075	6.22098	7.14185	8.01464	9.50703	11.6608	13.6754	16.0082	19.7225	24.0925	31.4355
0.267262	0.55465	0.821972	1.05237	1.33577	1.64394	1.93731	2.28688	2.58969	2.97656	3.3738	3.92197	4.47173	4.971	5.50753	6.22098	7.15477	8.01743	9.52965	11.6608	13.6988	16.0245	19.7334	24.0925	31.455
0.267483	0.55465	0.821972	1.05237	1.33577	1.64394	1.93731	2.28688	2.58969	2.97656	3.3738	3.92197	4.47173	4.98007	5.50753	6.22098	7.15906	8.03381	9.54255	11.6608	13.7257	16.0389	19.7334	24.0963	31.5517
0.269592	0.55465	0.821972	1.05237	1.33577	1.64394	1.93731	2.28688	2.59167	2.97656	3.37525	3.92197	4.47173	4.9838	5.50753	6.22098	7.15998	8.03381	9.54255	11.6688	13.7325	16.0389	19.7848	24.1231	31.5576
0.269645	0.55465	0.821972	1.05237	1.33577	1.64633	1.93731	2.28688	2.5993	2.97656	3.39368	3.92197	4.47173	4.99185	5.50753	6.22098	7.17348	8.04562	9.54255	11.6767	13.7377	16.0389	19.8205	24.1269	31.5576
0.270157	0.55465	0.822889	1.05237	1.33577	1.6471	1.93731	2.28688	2.5993	2.97656	3.39491	3.92197	4.47173	4.99185	5.50753	6.22098	7.17534	8.04911	9.54578	11.6898	13.7526	16.0638	19.8391	24.1269	31.6345
0.27113	0.55465	0.823863	1.05237	1.33577	1.6471	1.93731	2.28688	2.5993	2.98688	3.39521	3.92197	4.47173	4.99185	5.52055	6.24857	7.19336	8.04911	9.54578	11.7003	13.7526	16.0848	19.8592	24.1269	31.6462
0.271298	0.55465	0.824071	1.05237	1.33577	1.65468	1.93731	2.28688	2.5993	2.98688	3.39864	3.92222	4.47173	4.99185	5.5465	6.26042	7.19336	8.07582	9.57152	11.7003	13.7772	16.0848	19.9134	24.144	31.7471
0.271313	0.55465	0.824278	1.05237	1.33577	1.65968	1.93731	2.28688	2.60458	2.98688	3.41809	3.92222	4.47173	4.99185	5.5465	6.26042	7.19336	8.07942	9.57152	11.7003	13.7839	16.0944	19.9504	24.1639	31.7643
0.272117	0.55465	0.826453	1.05237	1.33577	1.65968	1.93731	2.28688	2.60554	2.98688	3.41961	3.92222	4.47173	4.99185	5.5465	6.27514	7.19336	8.07963	9.57474	11.7003	13.7928	16.123	19.9891	24.1731	31.8863
0.273682	0.55465	0.830534	1.05237	1.33577	1.65968	1.93731	2.28688	2.60555	2.98688	3.42936	3.92249	4.47173	4.99185	5.5465	6.27514	7.19336	8.08734	9.57474	11.7003	13.8062	16.1402	20.0443	24.183	31.8931
0.27399	0.55465	0.833282	1.05237	1.33577	1.65968	1.93731	2.28688	2.60642	2.98688	3.43931	3.9284	4.47173	4.99185	5.5465	6.28005	7.19336	8.09865	9.58116	11.724	13.8196	16.1588	20.0795	24.2148	31.9393
0.274275	0.55465	0.836416	1.05237	1.33577	1.65968	1.93731	2.28688	2.60984	2.98688	3.43982	3.93646	4.47173	4.9941	5.5465	6.28005	7.20566	8.09865	9.58437	11.7528	13.824	16.1593	20.0933	24.244	31.998
0.274407	0.55465	0.836749	1.05237	1.33604	1.65968	1.93731	2.28688	2.61127	2.98688	3.44598	3.9394	4.47173	5.00486	5.5465	6.28005	7.20917	8.11003	9.58437	11.7607	13.8418	16.1707	20.0933	24.244	32.1142
0.274565	0.55465	0.840727	1.05237	1.34006	1.66395	1.93731	2.28688	2.61127	2.98688	3.44598	3.94027	4.47173	5.01195	5.57416	6.28013	7.21045	8.11003	9.58437	11.7607	13.8418	16.1707	20.1453	24.2623	32.1515
0.274871	0.55465	0.840727	1.05237	1.34055	1.66395	1.93731	2.28688	2.61159	2.98688	3.44598	3.95947	4.47173	5.01644	5.57416	6.28509	7.21045	8.11003	9.58773	11.7659	13.8662	16.1764	20.1591	24.3061	32.1926
0.275586	0.55465	0.840727	1.05237	1.34098	1.66395	1.93731	2.28688	2.62121	2.98781	3.44598	3.96175	4.47173	5.01644	5.57416	6.3046	7.21045	8.11003	9.58847	11.7659	13.8662	16.1852	20.2139	24.3086	32.2547
0.276402	0.55465	0.840727	1.05237	1.34283	1.66395	1.93731	2.28688	2.62121	2.99716	3.44598	3.96875	4.47173	5.01644	5.57416	6.30583	7.21045	8.11793	9.6031	11.7659	13.8791	16.1858	20.2398	24.32	32.2699
0.277056	0.55465	0.840727	1.05237	1.34645	1.66395	1.93731	2.28688	2.62329	2.99716	3.44598	3.96875	4.47173	5.01644	5.57416	6.31544	7.21045	8.11933	9.62472	11.7702	13.8791	16.1992	20.2689	24.3288	32.2747
0.277325	0.55465	0.840727	1.05237	1.35045	1.66395	1.93731	2.28688	2.62436	2.99716	3.44598	3.96875	4.47173	5.01644	5.57416	6.32109	7.21045	8.12239	9.6324	11.7842	13.8906	16.2371	20.299	24.3455	32.2928
0.277325	0.55465	0.840727	1.05237	1.3528	1.66395	1.93731	2.28688	2.62616	2.99716	3.44598	3.96875	4.47201	5.01644	5.57416	6.32109	7.21045	8.12519	9.65154	11.7842	13.8906	16.2504	20.3247	24.3958	32.4401
0.277673	0.55465	0.840727	1.05237	1.35821	1.66395	1.93731	2.28688	2.63078	2.99716	3.44598	3.96875	4.47967	5.01644	5.57416	6.32398	7.22323	8.17916	9.6611	11.7842	13.9017	16.2731	20.3398	24.3958	32.4487
0.278382	0.55465	0.840727	1.05237	1.35846	1.66395	1.93731	2.28688	2.6311	2.99716	3.44598	3.9764	4.48381	5.01644	5.57572	6.32398	7.22323	8.18334	9.6611	11.7868	13.9105	16.2731	20.3731	24.4348	32.4941
0.278757	0.55465	0.840727	1.05237	1.36108	1.66395	1.93731	2.28688	2.63549	2.99716	3.44598	3.97649	4.48984	5.02257	5.58436	6.32398	7.22323	8.18595	9.6611	11.7868	13.9105	16.3071	20.3957	24.4612	32.6302
0.279224	0.55465	0.840727	1.05775	1.36293	1.66395	1.93731	2.28688	2.63677	2.99716	3.44987	3.97649	4.49057	5.02257	5.58786	6.32398	7.23071	8.1893	9.66137	11.8002	13.9105	16.3071	20.4093	24.4914	32.6311
0.279668	0.55465	0.840727	1.05851	1.36368	1.66395	1.93979	2.28688	2.63677	2.99716	3.45325	3.97649	4.49232	5.02257	5.59202	6.32438	7.23175	8.1893	9.67383	11.825	13.9105	16.3222	20.4138	24.4977	32.6311
0.279897	0.55465	0.840727	1.05868	1.36598	1.66395	1.94062	2.28688	2.63677	2.99853	3.45489	3.97869	4.49232	5.02257	5.59537	6.32438	7.23175	8.1893	9.67383	11.8337	13.9459	16.3354	20.4304	24.5369	32.6588
0.280239	0.55465	0.840727	1.05959	1.36726	1.66395	1.9428	2.28688	2.63677	3.00004	3.45489	3.98967	4.49232	5.0279	5.59619	6.33111	7.23175	8.1893	9.67383	11.8337	13.9459	16.3579	20.4334	24.5516	32.6792
0.282178	0.55465	0.840727	1.05966	1.36758	1.66395	1.94781	2.28688	2.63677	3.0093	3.45489	3.99703	4.49232	5.03302	5.59619	6.33286	7.23175	8.1929	9.67701	11.8358	13.9635	16.3786	20.5385	24.5579	32.7065
0.282723	0.55465	0.840727	1.06227	1.36784	1.66395	1.94781	2.28688	2.63677	3.01064	3.45489	3.9971	4.49232	5.03559	5.59619	6.33369	7.23175	8.20057	9.67701	11.8571	13.9701	16.388	20.5819	24.5579	32.7572
0.283241	0.55465	0.840727	1.06442	1.36784	1.66395	1.9528	2.28688	2.63677	3.01064	3.45489	3.99964	4.49232	5.03611	5.59907	6.33424	7.23175	8.20057	9.67701	11.87	13.9701	16.3955	20.5939	24.5617	32.7882
0.284932	0.55465	0.841416	1.06442	1.36784	1.66395	1.95604	2.28688	2.63677	3.01064	3.46333	3.99964	4.49232	5.03611	5.59907	6.33856	7.23175	8.21181	9.67701	11.87	13.9899	16.3955	20.5986	24.5679	32.7882
0.286177	0.55465	0.842045	1.06442	1.36784	1.66395	1.95721	2.28852	2.63677	3.01762	3.46341	3.99964	4.52305	5.05509	5.59907	6.34555	7.23175	8.21181	9.68654	11.8881	13.9899	16.418	20.6371	24.5767	32.8707
0.286236	0.55465	0.842289	1.06442	1.36784	1.66395	1.95752	2.29111	2.63677	3.01762	3.46431	3.99964	4.52643	5.05918	5.60561	6.34857	7.23175	8.21181	9.68654	11.9088	13.9987	16.4255	20.6416	24.6179	32.894
0.287173	0.55465	0.842655	1.06663	1.36784	1.66395	1.95895	2.29251	2.63677	3.01762	3.46641	3.99964	4.52643	5.05918	5.61138	6.3531	7.23175	8.2193	9.68654	11.9088	14.0053	16.4255	20.6476	24.6254	32.9464
0.287281	0.55465	0.843078	1.06689	1.36784	1.66395	1.96111	2.29679	2.63677	3.01762	3.46641	3.99964	4.52643	5.05918	5.61266	6.35794	7.23711	8.21972	9.70241	11.9192	14.0185	16.4629	20.6759	24.6354	32.9529
0.288345	0.55465	0.846347	1.06689	1.36784	1.66395	1.96111	2.29751	2.63677	3.01762	3.47241	3.99964	4.52643	5.05918	5.6174	6.35794	7.2445	8.22703	9.70241	11.9298	14.0185	16.4704	20.6952	24.7343	32.9538
0.288367	0.55465	0.847744	1.06745	1.36784	1.66395	1.96649	2.30381	2.63677	3.01762	3.47266	3.99964	4.52643	5.05918	5.61841	6.3607	7.24908	8.24546	9.7037	11.9475	14.0317	16.4704	20.6952	24.7364	32.9818
0.288367	0.55465	0.848165	1.06796	1.36787	1.66395	1.97198	2.30488	2.63677	3.01762	3.47266	3.99964	4.52643	5.06582	5.62361	6.36577	7.25082	8.24546	9.72458	11.9707	14.0404	16.4723	20.7086	24.7364	33.0042
0.288367	0.55465	0.849009	1.06866	1.37164	1.66395	1.97512	2.30891	2.63677	3.01762	3.47266	4.00732	4.52643	5.07213	5.62361	6.36609	7.25875	8.24546	9.72458	11.9707	14.0426	16.4723	20.7234	24.7463	33.0052
0.288367	0.55465	0.850077	1.06961	1.37164	1.66395	1.97699	2.31144	2.63778	3.01919	3.47266	4.00732	4.52643	5.07987	5.62361	6.37727	7.26004	8.24546	9.72785	11.9707	14.0514	16.4872	20.7724	24.7575	33.0135
0.288367	0.55465	0.853738	1.07498	1.37164	1.66395	1.97739	2.3116	2.65037	3.0278	3.47532	4.00732	4.52643	5.08617	5.62361	6.40134	7.26146	8.24873	9.75301	11.9732	14.0514	16.4909	20.7914	24.7699	33.0461
0.288367	0.55465	0.856419	1.07559	1.37164	1.66395	1.97957	2.31604	2.65078	3.0278	3.47987	4.00732	4.52643	5.0895	5.62361	6.40134	7.26802	8.25665	9.76246	11.9732	14.0514	16.4909	20.8197	24.7712	33.0499
0.288367	0.55465	0.858935	1.08274	1.37669	1.66395	1.98074	2.3184	2.65078	3.0278	3.4815	4.00732	4.5341	5.0895	5.62361	6.40134	7.27365	8.26037	9.78764	11.9809	14.0711	16.5226	20.8197	24.8047	33.1391
0.288367	0.55465	0.859324	1.08378	1.37672	1.66395	1.98438	2.3205	2.65078	3.0278	3.4815	4.0114	4.5389	5.0895	5.64678	6.40134	7.29528	8.26037	9.79152	11.9812	14.0851	16.5319	20.8241	24.827	33.1604
0.288367	0.55465	0.859849	1.08378	1.38591	1.66395	1.98438	2.32092	2.65078	3.0278	3.4815	4.01199	4.55354	5.09766	5.64938	6.40279	7.29528	8.27897	9.81275	11.9886	14.0885	16.5468	20.8359	24.8357	33.2131
0.288367	0.55465	0.860307	1.08378	1.38662	1.66395	1.98438	2.32701	2.65233	3.0278	3.4815	4.01243	4.55354	5.09766	5.65404	6.41775	7.29528	8.27897	9.82842	11.9886	14.0885	16.5468	20.8389	24.8369	33.2133
0.288367	0.55465	0.861026	1.08378	1.38671	1.66395	1.98438	2.32936	2.65509	3.0278	3.4815	4.01476	4.55354	5.10173	5.65449	6.42727	7.29528	8.28006	9.83264	11.9886	14.1016	16.621	20.8654	24.8753	33.2281
0.288367	0.55465	0.861646	1.08378	1.38671	1.66395	1.98438	2.34007	2.65861	3.0278	3.4815	4.02209	4.55354	5.10173	5.65634	6.43489	7.29528	8.29011	9.8378	11.9886	14.1038	16.6487	20.8787	24.8839	33.2383
0.288367	0.55465	0.865101	1.08404	1.38671	1.667	1.98438	2.34007	2.6662	3.0278	3.4815	4.0296	4.55354	5.10616	5.65634	6.43967	7.29528	8.31848	9.85293	11.9886	14.1064	16.669	20.889	24.9086	33.242
0.288367	0.55465	0.865101	1.08692	1.38671	1.66856	1.98438	2.34007	2.66837	3.0278	3.48435	4.03127	4.55354	5.1076	5.65634	6.43967	7.29528	8.31975	9.86879	12.0092	14.1191	16.669	20.8905	24.9086	33.3326
0.288367	0.55465	0.865101	1.08854	1.38671	1.66951	1.98438	2.34007	2.66913	3.0278	3.48435	4.03329	4.55766	5.1076	5.65634	6.44922	7.29873	8.31975	9.87526	12.0374	14.1234	16.7078	20.9302	24.9161	33.3381
0.288367	0.55465	0.865101	1.0889	1.38671	1.67056	1.98438	2.34007	2.67036	3.0278	3.48733	4.03791	4.56029	5.1076	5.65634	6.44922	7.30087	8.32569	9.87837	12.0424	14.1387	16.7372	20.9361	24.9284	33.3529
0.288367	0.55465	0.865101	1.08972	1.38671	1.67065	1.98438	2.34007	2.67155	3.0278	3.49342	4.03791	4.56029	5.1076	5.66178	6.44922	7.31012	8.33452	9.8846	12.0552	14.1408	16.7537	20.9611	24.9284	33.3575
0.288367	0.55465	0.865101	1.09235	1.38671	1.67216	1.98438	2.34007	2.67155	3.0278	3.49558	4.03791	4.56029	5.11072	5.66178	6.44922	7.32474	8.33821	9.8846	12.0705	14.1886	16.8032	20.9669	24.9284	33.3713
0.288367	0.55465	0.865101	1.09444	1.38871	1.67216	1.98438	2.34007	2.67155	3.0278	3.50791	4.03791	4.56029	5.11362	5.66178	6.44922	7.32894	8.33821	9.8846	12.0934	14.1995	16.8032	21.0241	24.9284	33.4459
0.288367	0.55465	0.865101	1.0977	1.39653	1.67216	1.98438	2.34007	2.67155	3.0278	3.50791	4.03791	4.56029	5.11362	5.66178	6.45399	7.33163	8.33821	9.90325	12.0959	14.1995	16.8032	21.0665	24.9457	33.4744
0.288367	0.55465	0.866048	1.09807	1.39709	1.68145	1.98438	2.34007	2.67155	3.0278	3.50791	4.03791	4.56029	5.11362	5.66721	6.45399	7.34571	8.39337	9.91257	12.1036	14.1995	16.8416	21.0767	24.9769	33.4744
0.288367	0.55465	0.869261	1.09807	1.39755	1.68145	1.98438	2.34007	2.67232	3.0278	3.50791	4.03791	4.56029	5.11362	5.66721	6.45399	7.34571	8.40727	9.92188	12.1112	14.1995	16.8453	21.1073	24.9826	33.5038
0.288367	0.55465	0.870631	1.09807	1.40317	1.68392	1.98438	2.34007	2.67347	3.0278	3.50791	4.03791	4.56029	5.11362	5.66721	6.45399	7.34896	8.42209	9.92498	12.1112	14.1995	16.8526	21.2018	25.0269	33.5093
0.288367	0.55465	0.871088	1.09807	1.40317	1.68762	1.98438	2.34007	2.67597	3.03078	3.50791	4.03791	4.56029	5.11362	5.68017	6.46257	7.35606	8.42264	9.92498	12.1112	14.2146	16.8526	21.2018	25.0466	33.5772
0.288367	0.55465	0.871088	1.09807	1.40317	1.68905	1.98438	2.34007	2.68197	3.03128	3.50791	4.03791	4.56029	5.11362	5.68732	6.46827	7.36244	8.43359	9.92498	12.1137	14.2514	16.869	21.2062	25.0576	33.6343
0.288367	0.55465	0.871088	1.09807	1.40317	1.69298	1.98438	2.34007	2.68197	3.03128	3.50791	4.03791	4.56518	5.11362	5.70452	6.46827	7.36244	8.43359	9.93427	12.1568	14.26	16.8745	21.2236	25.0813	33.644
0.288367	0.55465	0.871088	1.09903	1.40317	1.69384	1.98438	2.34007	2.68304	3.04261	3.50791	4.03791	4.57362	5.11362	5.70508	6.46827	7.3747	8.43724	9.93427	12.1619	14.26	16.8947	21.2294	25.103	33.6833
0.288367	0.55465	0.871088	1.10279	1.40317	1.696	1.98765	2.34007	2.68304	3.04341	3.50791	4.03853	4.57376	5.11362	5.70508	6.47093	7.37496	8.43724	9.94974	12.1644	14.2945	16.9291	21.2337	25.1116	33.6924
0.288367	0.55465	0.871088	1.10279	1.40317	1.69684	1.98825	2.34189	2.68304	3.05162	3.51997	4.04634	4.57376	5.11362	5.71047	6.49201	7.37496	8.43724	9.9621	12.1644	14.3095	16.9436	21.2366	25.1128	33.6924
0.288367	0.55465	0.871088	1.10279	1.40317	1.69779	1.98851	2.34195	2.68304	3.06029	3.51997	4.04715	4.57376	5.11394	5.71047	6.49201	7.39654	8.43724	9.97136	12.1644	14.3095	16.969	21.2366	25.1202	33.7207
0.288367	0.55465	0.871491	1.1093	1.40317	1.70213	1.99982	2.34492	2.68304	3.06538	3.52359	4.04742	4.57376	5.12039	5.71047	6.49201	7.39857	8.43724	9.98369	12.1644	14.3138	16.969	21.2815	25.1496	33.738
0.288367	0.55465	0.873805	1.1093	1.40317	1.70253	1.99982	2.34714	2.68304	3.06817	3.52478	4.04742	4.57376	5.13064	5.71047	6.49201	7.39995	8.44817	9.99909	12.1644	14.3138	16.9781	21.2988	25.1615	33.7417
0.288367	0.55465	0.877034	1.1093	1.40317	1.70292	1.99982	2.34737	2.68304	3.06817	3.52541	4.05039	4.57376	5.13423	5.71047	6.49201	7.39995	8.44817	9.99909	12.1644	14.3138	16.9853	21.3089	25.1752	33.7863
0.288367	0.55465	0.877034	1.1093	1.40317	1.70752	1.99982	2.34781	2.68304	3.06817	3.52541	4.05157	4.57376	5.13423	5.71047	6.49571	7.4089	8.46116	10.0101	12.1813	14.3546	17.0016	21.3219	25.2436	33.8518
0.288367	0.55465	0.877034	1.1093	1.40317	1.7083	1.99982	2.35318	2.68304	3.06817	3.52541	4.05908	4.57376	5.13423	5.71047	6.50955	7.41267	8.46473	10.0181	12.2023	14.3546	17.0161	21.345	25.2959	33.8518
0.288367	0.55465	0.877521	1.1093	1.40317	1.70905	1.99982	2.35318	2.68304	3.06817	3.52541	4.06024	4.58222	5.14636	5.71047	6.51094	7.42607	8.46501	10.0727	12.2023	14.3824	17.0305	21.3681	25.302	33.8554
0.288367	0.55465	0.878733	1.1093	1.40317	1.70967	1.99982	2.35318	2.68304	3.0683	3.52541	4.06612	4.58791	5.14636	5.71302	6.52509	7.42977	8.46636	10.0727	12.2048	14.3824	17.0432	21.3724	25.3785	33.889
0.288367	0.55465	0.880776	1.1093	1.40317	1.71361	1.99982	2.35318	2.68304	3.06834	3.5285	4.06827	4.5913	5.14636	5.72661	6.52509	7.43313	8.46636	10.0887	12.2149	14.3995	17.0576	21.3724	25.3797	33.9063
0.288367	0.55465	0.880788	1.1093	1.40317	1.71429	1.99982	2.35318	2.68517	3.07098	3.5316	4.06827	4.59251	5.14744	5.72661	6.52509	7.43313	8.47725	10.0971	12.2149	14.4209	17.0648	21.3791	25.4051	33.9824
0.288367	0.55465	0.881975	1.1093	1.40317	1.71694	1.99982	2.35318	2.68722	3.07587	3.53299	4.06827	4.59424	5.15071	5.72661	6.52819	7.43313	8.48451	10.0971	12.2149	14.4209	17.0865	21.4011	25.4148	33.9833
0.288435	0.55465	0.882236	1.1093	1.40317	1.71981	1.99982	2.35318	2.69122	3.07846	3.5373	4.06827	4.60033	5.16034	5.72661	6.52819	7.44087	8.48451	10.1184	12.2149	14.4465	17.135	21.4184	25.4148	33.9969
0.288919	0.55465	0.885099	1.1093	1.40317	1.72207	1.99982	2.35318	2.70211	3.08285	3.5428	4.06827	4.61387	5.16202	5.72661	6.53773	7.44124	8.48451	10.1184	12.2174	14.4507	17.1655	21.4442	25.4378	34.0136
0.290052	0.55465	0.885487	1.1093	1.40317	1.72249	1.99982	2.35318	2.70309	3.08566	3.5452	4.06827	4.61387	5.16466	5.73209	6.53773	7.44124	8.48451	10.1214	12.2174	14.4635	17.187	21.4543	25.4439	34.0286
0.291932	0.55465	0.886463	1.1093	1.40317	1.7285	1.99982	2.35318	2.70776	3.10078	3.54546	4.06827	4.61394	5.16532	5.73313	6.54863	7.44124	8.49176	10.1214	12.2174	14.4635	17.1941	21.4772	25.4499	34.0512
0.292657	0.55465	0.887824	1.1093	1.40317	1.7302	1.99982	2.35318	2.71544	3.10748	3.55149	4.06827	4.61394	5.1674	5.73621	6.54863	7.44124	8.49176	10.1237	12.2526	14.5166	17.2031	21.4829	25.4535	34.0557
0.293472	0.55465	0.888674	1.1093	1.40317	1.7302	1.99982	2.35318	2.72045	3.10802	3.55149	4.06827	4.61394	5.1783	5.74116	6.54863	7.44141	8.5243	10.1336	12.2526	14.5166	17.2459	21.523	25.4813	34.062
0.293556	0.55465	0.894346	1.1093	1.40317	1.7302	1.99982	2.35318	2.72045	3.10802	3.55149	4.06827	4.61394	5.17937	5.74567	6.54863	7.44141	8.5243	10.1401	12.2551	14.5166	17.2459	21.5344	25.5054	34.0972
0.293993	0.55465	0.894346	1.1093	1.40317	1.7302	1.99982	2.35318	2.72045	3.10802	3.55149	4.07731	4.61394	5.17937	5.7534	6.54863	7.44141	8.52689	10.1699	12.2551	14.5166	17.2566	21.5615	25.5392	34.1152
0.296142	0.555377	0.894346	1.1093	1.40636	1.73205	1.99982	2.35318	2.72852	3.10802	3.55149	4.07743	4.62287	5.17937	5.7534	6.55332	7.44141	8.53512	10.182	12.259	14.5166	17.2566	21.5615	25.5494	34.1342
0.296594	0.55719	0.894346	1.1093	1.41391	1.7332	1.99982	2.35318	2.72852	3.10802	3.55149	4.07916	4.62437	5.17937	5.7534	6.55332	7.44141	8.54071	10.182	12.2727	14.5356	17.3172	21.5815	25.6054	34.1351
0.297499	0.558749	0.894346	1.1093	1.41638	1.7332	1.99982	2.35318	2.72852	3.10802	3.55149	4.08221	4.6339	5.17937	5.75381	6.55332	7.44554	8.54134	10.182	12.2777	14.5842	17.3172	21.5858	25.6078	34.181
0.298444	0.559883	0.894346	1.1093	1.41945	1.7362	1.99982	2.35377	2.72852	3.10802	3.55149	4.08715	4.6339	5.17937	5.76768	6.56739	7.44554	8.55312	10.1971	12.288	14.5842	17.3172	21.5915	25.6294	34.2026
0.299702	0.559964	0.894346	1.1093	1.42281	1.7362	1.99982	2.35377	2.72852	3.10802	3.55149	4.08958	4.6339	5.19627	5.76942	6.56739	7.44554	8.55312	10.1971	12.3152	14.5842	17.3225	21.6109	25.6462	34.2242
0.300664	0.56019	0.894346	1.1093	1.42288	1.7362	1.99982	2.35377	2.72852	3.10802	3.55149	4.09089	4.6339	5.20713	5.76942	6.57456	7.44554	8.56391	10.1971	12.3152	14.5842	17.3225	21.6128	25.6517	34.2924
0.301877	0.56171	0.894346	1.1093	1.42343	1.7362	1.99982	2.35377	2.72852	3.10802	3.55149	4.09089	4.6339	5.20898	5.76942	6.59077	7.44554	8.56391	10.2062	12.3152	14.5906	17.3225	21.6275	25.6642	34.3426
0.302301	0.563123	0.894346	1.1093	1.42734	1.73633	1.99982	2.35572	2.73977	3.10802	3.55149	4.09089	4.6341	5.20898	5.76942	6.59077	7.45273	8.56995	10.2062	12.3177	14.6032	17.3225	21.6313	25.6941	34.4419
0.303099	0.563396	0.894346	1.1093	1.42734	1.73633	1.99982	2.35962	2.73977	3.10802	3.56081	4.101	4.64978	5.21489	5.76981	6.59077	7.45792	8.59975	10.2152	12.319	14.6095	17.3721	21.6541	25.735	34.4877
0.30341	0.567592	0.894346	1.1093	1.42734	1.73633	1.99982	2.36479	2.73977	3.10802	3.56107	4.10589	4.64978	5.21489	5.77094	6.59577	7.45792	8.61048	10.2152	12.3227	14.6095	17.3863	21.6583	25.7587	34.4919
0.303418	0.571667	0.894346	1.1093	1.42734	1.73633	1.99982	2.36715	2.73977	3.10929	3.56107	4.10591	4.65656	5.21489	5.7721	6.60476	7.45792	8.61048	10.2152	12.3352	14.6095	17.3863	21.6598	25.7981	34.5284
0.30478	0.573014	0.894346	1.1093	1.42947	1.73633	1.99982	2.37794	2.73977	3.10968	3.5669	4.10591	4.65983	5.21489	5.77454	6.60476	7.45932	8.62454	10.2182	12.3452	14.6095	17.3863	21.6598	25.8016	34.5489
0.305859	0.573439	0.894346	1.1093	1.42961	1.73633	1.99982	2.37794	2.73977	3.11249	3.5669	4.10591	4.65983	5.21489	5.78415	6.61872	7.46205	8.63901	10.2272	12.3576	14.6537	17.4217	21.6697	25.8016	34.5511
0.305859	0.573556	0.894346	1.1093	1.43098	1.73633	1.99982	2.37794	2.73977	3.1182	3.57427	4.10591	4.66038	5.21489	5.78477	6.61872	7.46205	8.65325	10.2272	12.3576	14.6684	17.4358	21.7335	25.8159	34.5854
0.305859	0.57467	0.894346	1.1093	1.43346	1.73633	1.99982	2.38012	2.73977	3.11916	3.57738	4.10986	4.66038	5.21489	5.7854	6.61872	7.46205	8.65325	10.2272	12.3974	14.6684	17.464	21.7519	25.8267	34.6225
0.305859	0.575519	0.894346	1.1093	1.44183	1.73633	1.99982	2.38012	2.73977	3.11917	3.57738	4.11313	4.66038	5.21489	5.79015	6.61872	7.46205	8.6639	10.2272	12.3974	14.6851	17.4763	21.7604	25.8267	34.6361
0.305859	0.576309	0.894346	1.1093	1.44183	1.73633	1.99982	2.38117	2.73977	3.11917	3.57738	4.11492	4.66038	5.21489	5.79071	6.62197	7.47852	8.6639	10.233	12.4023	14.6914	17.5062	21.783	25.8382	34.6787
0.305859	0.576734	0.894346	1.1093	1.44183	1.73633	1.99982	2.38524	2.73977	3.11917	3.57738	4.12558	4.66038	5.21525	5.79071	6.6558	7.48644	8.66439	10.2453	12.4023	14.7249	17.5132	21.7875	25.8398	34.7301
0.305859	0.576734	0.894346	1.1093	1.44183	1.73633	1.99982	2.38666	2.7417	3.11917	3.58032	4.12832	4.66038	5.21903	5.79071	6.6558	7.48929	8.6781	10.2453	12.4031	14.7353	17.5396	21.8295	25.8933	34.7443
0.305859	0.576734	0.894346	1.1093	1.44183	1.73633	1.99982	2.38666	2.74328	3.12486	3.58887	4.12832	4.66038	5.22255	5.79071	6.6558	7.49456	8.68164	10.2693	12.4048	14.7499	17.5396	21.8464	25.9728	34.7802
0.305859	0.576734	0.894346	1.1093	1.44183	1.73633	1.99982	2.38666	2.74517	3.13757	3.59159	4.12832	4.66651	5.23255	5.79071	6.6558	7.49906	8.68518	10.2782	12.4048	14.7499	17.5396	21.9013	26.0232	34.7876
0.305859	0.576734	0.894346	1.1093	1.44635	1.73633	2.00228	2.38884	2.74517	3.13757	3.60611	4.12832	4.67266	5.23255	5.7987	6.6558	7.49906	8.68518	10.2782	12.4123	14.7499	17.5396	21.9252	26.025	34.8609
0.305859	0.576734	0.894346	1.1093	1.44635	1.73633	2.00306	2.39332	2.74708	3.13757	3.60747	4.12832	4.68014	5.23255	5.79969	6.66525	7.50309	8.68518	10.2782	12.4246	14.7499	17.5396	21.9252	26.0437	34.8656
0.305859	0.576734	0.894346	1.1093	1.44635	1.74218	2.00374	2.40512	2.75462	3.14075	3.60824	4.12879	4.68014	5.23255	5.80576	6.67426	7.50481	8.68518	10.2867	12.4321	14.7499	17.5764	21.9282	26.0638	34.8698
0.305859	0.576734	0.894346	1.1093	1.44635	1.74218	2.00559	2.40618	2.75543	3.14249	3.61162	4.12879	4.68029	5.23255	5.80663	6.67887	7.50726	8.69067	10.2902	12.44	14.7541	17.6166	21.9308	26.0744	34.8715
0.305859	0.576734	0.894346	1.1093	1.44635	1.74516	2.00789	2.40657	2.75629	3.14865	3.61162	4.12879	4.68552	5.23255	5.80663	6.67887	7.50726	8.6958	10.3171	12.442	14.7708	17.6183	21.9588	26.0744	34.876
0.305859	0.576734	0.894346	1.1093	1.44635	1.75091	2.00824	2.41162	2.76028	3.1489	3.61162	4.12879	4.69095	5.23255	5.81192	6.67887	7.50726	8.70994	10.3171	12.445	14.7708	17.6532	21.9686	26.1216	34.9174
0.305859	0.576747	0.894346	1.1093	1.44635	1.75396	2.01082	2.41181	2.76028	3.15712	3.6177	4.13141	4.69427	5.23255	5.81192	6.67887	7.5088	8.71347	10.3379	12.4533	14.7708	17.6602	21.998	26.1804	34.942
0.305859	0.581479	0.894346	1.1093	1.44635	1.75396	2.01173	2.41641	2.76062	3.15712	3.62737	4.13276	4.70636	5.2425	5.81192	6.67887	7.51869	8.72406	10.3498	12.4568	14.7937	17.6741	22.019	26.2062	34.9986
0.305859	0.58148	0.894346	1.1093	1.44635	1.75396	2.01857	2.41696	2.77325	3.15714	3.63431	4.13593	4.70636	5.24495	5.81192	6.67887	7.52242	8.72406	10.3587	12.4642	14.7999	17.6811	22.0483	26.2121	35.1879
0.305859	0.582785	0.894346	1.1093	1.44635	1.75396	2.01857	2.41952	2.77325	3.16055	3.63867	4.1401	4.70636	5.25602	5.83641	6.69883	7.523	8.72406	10.3617	12.4741	14.8041	17.6967	22.0776	26.2156	35.2279
0.305859	0.583628	0.894346	1.1093	1.44635	1.75396	2.02371	2.4234	2.77325	3.16219	3.63903	4.1401	4.70636	5.25602	5.83833	6.70186	7.54405	8.73815	10.3617	12.48	14.8269	17.7575	22.0776	26.3467	35.2331
0.305859	0.585722	0.894346	1.1093	1.44635	1.75396	2.02819	2.42579	2.77325	3.16548	3.64154	4.14333	4.70636	5.25602	5.83833	6.70186	7.54405	8.73815	10.3617	12.4839	14.8352	17.7575	22.0776	26.3724	35.2541
0.305859	0.586353	0.894346	1.1093	1.44635	1.75396	2.02916	2.42581	2.77325	3.16548	3.64219	4.14739	4.70754	5.25602	5.83833	6.70186	7.54405	8.76627	10.3617	12.4913	14.8352	17.7575	22.0817	26.3994	35.297
0.305859	0.588715	0.894346	1.1093	1.44635	1.75396	2.0314	2.43126	2.77325	3.17204	3.64759	4.15802	4.71216	5.25602	5.83929	6.70186	7.54405	8.76978	10.3884	12.5135	14.8663	17.7834	22.0929	26.4853	35.3325
0.305859	0.588854	0.894346	1.1093	1.44635	1.75396	2.0314	2.43311	2.77325	3.17531	3.64759	4.15802	4.71289	5.25602	5.86072	6.70186	7.54729	8.76978	10.3884	12.5135	14.8828	17.8214	22.111	26.5352	35.407
0.305859	0.589656	0.894346	1.1093	1.44635	1.75396	2.03631	2.43487	2.77325	3.17531	3.64759	4.15802	4.71289	5.25602	5.86182	6.70251	7.55627	8.76978	10.4172	12.5233	14.8849	17.8252	22.111	26.5352	35.4143
0.305859	0.591092	0.894346	1.1093	1.44635	1.75396	2.03662	2.44298	2.77325	3.17655	3.66237	4.16036	4.71289	5.25602	5.86431	6.71561	7.55627	8.76978	10.4327	12.5429	14.8849	17.8266	22.143	26.5908	35.4369
0.305859	0.594484	0.894346	1.1093	1.44635	1.75396	2.03795	2.44298	2.77325	3.17655	3.66237	4.16507	4.7165	5.26187	5.86977	6.71561	7.55627	8.77679	10.4327	12.5503	14.8866	17.8611	22.143	26.6673	35.4846
0.305859	0.594484	0.894346	1.1093	1.44635	1.75396	2.03906	2.44298	2.77325	3.17655	3.66237	4.18505	4.71941	5.26187	5.87094	6.71561	7.56035	8.77679	10.4327	12.5643	14.9097	17.8611	22.1471	26.6673	35.6429
0.305859	0.594484	0.894346	1.1093	1.44635	1.75396	2.03906	2.44298	2.77325	3.17655	3.66237	4.18981	4.71941	5.26187	5.88033	6.73848	7.57254	8.78781	10.4327	12.5943	14.9241	17.8628	22.1514	26.6788	35.7418
0.305859	0.594484	0.894346	1.1093	1.44635	1.75396	2.03906	2.44298	2.77325	3.17655	3.66237	4.19182	4.71941	5.26187	5.88506	6.73848	7.58878	8.78928	10.4381	12.6017	14.9241	17.8749	22.1652	26.7672	35.8511
0.305859	0.594484	0.894346	1.11112	1.44635	1.75396	2.03906	2.44298	2.77325	3.17655	3.66237	4.19869	4.71941	5.26187	5.88609	6.73848	7.58887	8.79427	10.4651	12.6017	14.9344	17.9041	22.1888	26.773	35.8743
0.305859	0.594484	0.894346	1.11578	1.44635	1.75396	2.03906	2.44298	2.77325	3.17655	3.66237	4.20364	4.71941	5.26187	5.89601	6.73848	7.58921	8.7978	10.468	12.6043	14.9344	17.971	22.1985	26.8487	35.8846
0.3061	0.594484	0.894346	1.11621	1.44635	1.75396	2.03906	2.44298	2.77325	3.17655	3.66237	4.20364	4.71941	5.26187	5.89601	6.7476	7.59283	8.7978	10.468	12.6309	14.9344	17.9761	22.2773	26.8625	35.9291
0.306646	0.594484	0.894346	1.11916	1.44635	1.75396	2.04161	2.44298	2.77325	3.17655	3.66237	4.2095	4.72812	5.27355	5.89601	6.7476	7.59283	8.7978	10.468	12.6422	14.9365	18.0666	22.2925	26.8625	35.9805
0.309456	0.594484	0.894346	1.12148	1.44635	1.75396	2.04507	2.44298	2.77325	3.17655	3.66587	4.2095	4.72874	5.27355	5.89601	6.7476	7.59283	8.80582	10.512	12.6422	14.9591	18.1074	22.2966	26.9048	35.9967
0.30971	0.594484	0.894346	1.12148	1.44635	1.75396	2.04545	2.44298	2.77325	3.17655	3.67013	4.2095	4.73688	5.27355	5.89601	6.7476	7.59283	8.80828	10.512	12.6438	14.9755	18.1482	22.2994	26.9139	36.0275
0.31089	0.594484	0.894346	1.12611	1.44635	1.75396	2.04545	2.44298	2.77342	3.17655	3.67597	4.21012	4.73893	5.27355	5.89601	6.76722	7.59283	8.80828	10.5237	12.648	14.9858	18.1685	22.3256	27.0473	36.036
0.312908	0.594484	0.894346	1.12611	1.44635	1.75396	2.04545	2.44298	2.77342	3.18781	3.68748	4.2168	4.73893	5.27355	5.89601	6.76892	7.60902	8.828	10.5267	12.648	14.9858	18.1905	22.3297	27.0866	36.149
0.313131	0.594484	0.894346	1.12611	1.44635	1.75396	2.04545	2.44298	2.77342	3.18819	3.68748	4.2168	4.73893	5.28671	5.89601	6.77036	7.60902	8.83411	10.5267	12.6504	14.992	18.204	22.3297	27.1835	36.2546
0.314035	0.594484	0.894346	1.12611	1.44635	1.75396	2.04545	2.44298	2.7746	3.18841	3.68748	4.2168	4.73893	5.29277	5.91328	6.77036	7.60902	8.87439	10.5296	12.6504	14.992	18.231	22.3366	27.2897	36.348
0.314282	0.594637	0.894346	1.12768	1.44635	1.75396	2.04545	2.44298	2.77855	3.19977	3.68748	4.2168	4.73893	5.29594	5.91328	6.77036	7.60902	8.87439	10.5296	12.6601	14.9981	18.2445	22.3366	27.3133	36.4283
0.314482	0.596526	0.894346	1.12871	1.44635	1.75396	2.04545	2.44298	2.78353	3.20139	3.68748	4.2168	4.73893	5.30156	5.91328	6.77036	7.61311	8.87925	10.5337	12.6601	15.0166	18.2765	22.3366	27.3133	36.4317
0.314654	0.597524	0.894346	1.1311	1.44635	1.75396	2.04545	2.44361	2.78465	3.2038	3.68748	4.2168	4.73893	5.30188	5.9168	6.7749	7.62507	8.88133	10.5529	12.6601	15.0166	18.3034	22.3586	27.3977	36.4561
0.315009	0.597534	0.894346	1.13575	1.44635	1.75396	2.04545	2.44687	2.79108	3.21313	3.68748	4.2168	4.73893	5.30264	5.9168	6.7749	7.64129	8.89078	10.5529	12.6723	15.033	18.3118	22.3586	27.4437	36.674
0.315626	0.597929	0.894346	1.13987	1.44635	1.75396	2.04545	2.44687	2.79954	3.2192	3.68748	4.2168	4.73893	5.30264	5.9168	6.77871	7.65738	8.89171	10.5762	12.6723	15.0411	18.337	22.3861	27.465	36.752
0.315701	0.599103	0.894346	1.13987	1.44635	1.75396	2.04545	2.44688	2.79954	3.22358	3.68748	4.2168	4.73893	5.30264	5.91684	6.77938	7.65738	8.89171	10.6169	12.6723	15.084	18.337	22.3916	27.484	36.879
0.316361	0.600758	0.894346	1.13987	1.44635	1.75396	2.04545	2.44733	2.80108	3.22404	3.68748	4.2168	4.73893	5.30264	5.91684	6.80508	7.65738	8.89171	10.6545	12.6892	15.084	18.3622	22.4122	27.4985	36.9623
0.316384	0.602503	0.894346	1.13987	1.44635	1.75396	2.04545	2.44738	2.8011	3.22404	3.68748	4.22409	4.73893	5.30264	5.92661	6.80571	7.65738	8.89171	10.666	12.711	15.0881	18.3655	22.4301	27.5063	36.9665
0.318552	0.602859	0.894346	1.13987	1.44635	1.75396	2.04545	2.45112	2.80633	3.22404	3.69	4.22409	4.73893	5.30264	5.93651	6.81113	7.65738	8.89171	10.6689	12.711	15.1003	18.3705	22.4342	27.5377	36.9723
0.318787	0.604369	0.894346	1.13987	1.44635	1.75396	2.04923	2.45213	2.81457	3.22461	3.6929	4.22409	4.73893	5.30264	5.93766	6.81113	7.6614	8.90554	10.6689	12.711	15.1003	18.3923	22.4343	27.5433	37.0122
0.320983	0.604551	0.894346	1.13987	1.44635	1.75396	2.04923	2.45379	2.82122	3.22461	3.6929	4.22409	4.73893	5.30264	5.94484	6.81113	7.6614	8.90892	10.6775	12.7376	15.1003	18.4174	22.441	27.5645	37.0587
0.321144	0.605013	0.894346	1.13987	1.44635	1.75396	2.04923	2.45536	2.82749	3.22461	3.69598	4.22409	4.74191	5.30548	5.94484	6.81113	7.66517	8.92658	10.6775	12.7497	15.1125	18.4174	22.478	27.5957	37.1185
0.321881	0.608291	0.894346	1.13987	1.44635	1.75396	2.05177	2.45536	2.82797	3.22461	3.70706	4.22409	4.74746	5.30843	5.95829	6.81113	7.67221	8.92969	10.6775	12.7548	15.1207	18.4174	22.478	27.628	37.2033
0.321982	0.608319	0.894346	1.13987	1.44635	1.75396	2.05295	2.45536	2.82817	3.22461	3.70894	4.22409	4.75371	5.30843	5.95829	6.81113	7.6872	8.93313	10.6837	12.7569	15.1207	18.4174	22.519	27.6592	37.207
0.322281	0.610606	0.894346	1.13987	1.44635	1.75396	2.0564	2.45536	2.82817	3.22461	3.71136	4.22409	4.75587	5.31214	5.95829	6.81113	7.68893	8.93313	10.6862	12.769	15.1309	18.4624	22.5248	27.6681	37.2599
0.322391	0.611408	0.894346	1.14208	1.44635	1.75396	2.05711	2.45554	2.82817	3.22461	3.71447	4.22409	4.76024	5.32146	5.96017	6.82243	7.68945	8.93457	10.6919	12.769	15.1451	18.4841	22.526	27.738	37.2903
0.322394	0.611719	0.894346	1.14344	1.44635	1.75396	2.05935	2.45554	2.82817	3.22461	3.7207	4.22409	4.76209	5.32288	5.96345	6.82467	7.68945	8.94346	10.7006	12.769	15.1451	18.4841	22.5286	27.748	37.3836
0.322404	0.611719	0.894346	1.14602	1.44635	1.75396	2.06429	2.45554	2.82817	3.22461	3.7207	4.23559	4.76482	5.33674	5.96345	6.82467	7.69345	8.94346	10.7121	12.769	15.1486	18.4841	22.5409	27.7802	37.4288
0.322404	0.611719	0.894346	1.14826	1.44635	1.75396	2.06439	2.45554	2.82817	3.22461	3.7207	4.23729	4.76482	5.34309	5.96345	6.82467	7.69345	8.94346	10.7321	12.7858	15.1491	18.4907	22.5614	27.8211	37.5215
0.322404	0.611719	0.894346	1.14848	1.44635	1.75396	2.06439	2.45554	2.82817	3.22461	3.7207	4.23863	4.76482	5.34309	5.96345	6.83833	7.69345	8.94346	10.735	12.8051	15.1816	18.5304	22.5715	27.8454	37.5494
0.322404	0.611719	0.894346	1.15347	1.44635	1.75396	2.06439	2.45554	2.82817	3.22461	3.7207	4.23863	4.76482	5.34309	5.96345	6.84268	7.69345	8.94346	10.735	12.8051	15.2039	18.5522	22.5723	27.9546	37.5592
0.322404	0.611719	0.894346	1.15347	1.44635	1.75396	2.06439	2.46381	2.82817	3.23414	3.7207	4.23863	4.76482	5.34309	5.96345	6.84268	7.69345	8.94403	10.7565	12.8459	15.2039	18.5572	22.5723	27.9974	37.5732
0.322404	0.611719	0.894346	1.15347	1.44826	1.75396	2.07944	2.46592	2.82817	3.23414	3.7207	4.23863	4.7656	5.34309	5.97148	6.8511	7.70134	8.96064	10.7608	12.8607	15.218	18.6035	22.5736	28.0633	37.6672
0.322404	0.611719	0.894346	1.15347	1.44903	1.75396	2.07944	2.46592	2.82817	3.23414	3.7207	4.24056	4.76944	5.34309	5.97376	6.86064	7.70145	8.96064	10.7608	12.865	15.218	18.6101	22.5749	28.0655	37.7116
0.322404	0.611719	0.894346	1.15347	1.44903	1.75407	2.07944	2.46648	2.82817	3.23414	3.7207	4.24056	4.77128	5.34309	5.97376	6.86064	7.70544	8.96407	10.7693	12.8721	15.2302	18.6448	22.5941	28.1443	37.7116
0.322404	0.611719	0.894346	1.15347	1.44903	1.75407	2.07944	2.46802	2.82817	3.23414	3.7207	4.24267	4.77128	5.35425	5.97376	6.86064	7.70544	8.98464	10.8064	12.8913	15.2302	18.6481	22.5941	28.2131	37.7594
0.322404	0.611719	0.894346	1.15347	1.44903	1.75407	2.07944	2.47001	2.82817	3.23414	3.72094	4.24588	4.77128	5.3546	5.97376	6.86064	7.70544	8.98464	10.8064	12.8984	15.2604	18.6481	22.6254	28.2207	37.7692
0.322404	0.611719	0.894346	1.15431	1.45667	1.75428	2.08009	2.47755	2.82817	3.23414	3.72094	4.24588	4.77128	5.3546	5.97376	6.86064	7.70544	8.99149	10.8258	12.8984	15.2821	18.6564	22.6267	28.2392	37.7814
0.322404	0.611719	0.894346	1.16076	1.45921	1.7652	2.08825	2.47812	2.82817	3.23414	3.72094	4.24588	4.77128	5.35959	5.97376	6.86299	7.71188	9.00887	10.849	12.9008	15.2826	18.709	22.6322	28.2436	37.7887
0.322404	0.611719	0.894346	1.16244	1.45975	1.76931	2.0919	2.48047	2.82817	3.23414	3.72094	4.24588	4.77319	5.36185	5.97376	6.87203	7.72008	9.01882	10.8528	12.9365	15.3087	18.709	22.6322	28.2523	37.8017
0.322404	0.611719	0.894346	1.16244	1.45975	1.77273	2.09414	2.48047	2.82817	3.23414	3.72157	4.24588	4.77768	5.36394	5.97376	6.87596	7.72538	9.02904	10.8587	12.9438	15.3087	18.7107	22.6699	28.2752	37.8017
0.322404	0.611719	0.894346	1.16244	1.45975	1.7783	2.09934	2.48047	2.82817	3.23414	3.72896	4.24588	4.79058	5.36394	5.97376	6.89195	7.72538	9.02904	10.8717	12.9484	15.3328	18.737	22.6925	28.2915	37.9114
0.322404	0.611719	0.894346	1.16387	1.45981	1.77926	2.09934	2.48047	2.82817	3.23414	3.72896	4.25391	4.79058	5.3643	5.97376	6.89195	7.72538	9.02904	10.8745	12.9484	15.3409	18.7501	22.7027	28.3089	37.9425
0.322404	0.611719	0.894346	1.16421	1.46619	1.78053	2.09934	2.48047	2.82817	3.23414	3.72896	4.25891	4.79058	5.36607	5.99432	6.89195	7.72538	9.02904	10.8802	12.9484	15.3409	18.8662	22.7081	28.3089	38.0644
0.322404	0.611719	0.894346	1.16746	1.46707	1.78053	2.10182	2.48047	2.82817	3.23414	3.72896	4.26265	4.79058	5.36607	5.99432	6.89642	7.72538	9.04947	10.8802	12.984	15.3429	18.8662	22.7081	28.3089	38.071
0.322404	0.611719	0.894346	1.16822	1.47039	1.78053	2.10475	2.48047	2.82817	3.23414	3.72896	4.26756	4.79058	5.36607	5.99432	6.90301	7.73274	9.09693	10.8802	12.9959	15.3569	18.8662	22.7372	28.3349	38.0819
0.322404	0.611719	0.894346	1.16887	1.47039	1.78053	2.10475	2.48047	2.82817	3.23414	3.72896	4.26756	4.79058	5.36607	5.99432	6.90979	7.74374	9.09693	10.8802	12.9959	15.3569	18.9427	22.7677	28.3364	38.2065
0.322404	0.611719	0.894346	1.17105	1.47039	1.78053	2.10475	2.48047	2.82817	3.23414	3.72896	4.26756	4.80171	5.37486	5.99709	6.90979	7.74923	9.10031	10.8802	12.9959	15.3749	18.9427	22.8014	28.4163	38.2362
0.322404	0.611719	0.894346	1.17395	1.47039	1.78345	2.10475	2.48047	2.82817	3.23414	3.74182	4.26756	4.81236	5.37902	5.99945	6.90979	7.74967	9.10707	10.8915	12.9982	15.3809	18.946	22.8014	28.4263	38.262
0.322404	0.611719	0.894346	1.174	1.47384	1.78345	2.10475	2.48047	2.82817	3.23414	3.74322	4.26756	4.8162	5.38038	5.99945	6.90979	7.7532	9.10707	10.8971	13.0053	15.4229	18.946	22.8014	28.4487	38.315
0.322404	0.611719	0.894346	1.17891	1.47413	1.78345	2.10475	2.48047	2.82817	3.23729	3.74877	4.26756	4.8162	5.38328	6.00053	6.91333	7.7532	9.10707	10.9253	13.0148	15.4527	18.9719	22.8014	28.4649	38.3519
0.322404	0.611719	0.894346	1.18734	1.48257	1.78476	2.10475	2.48047	2.82817	3.24324	3.74877	4.26756	4.8162	5.39822	6.00326	6.91869	7.7532	9.11179	10.9253	13.0171	15.4985	18.9833	22.8014	28.5523	38.4217
0.322404	0.611719	0.894346	1.18752	1.48446	1.7851	2.10475	2.48047	2.83276	3.24889	3.74877	4.26756	4.8162	5.41217	6.00458	6.92089	7.7651	9.12057	10.9523	13.036	15.5089	18.9898	22.8014	28.5523	38.5272
0.322404	0.611719	0.894346	1.18897	1.48446	1.7856	2.10475	2.48047	2.83276	3.24928	3.74965	4.28195	4.8162	5.41743	6.00458	6.92231	7.76686	9.12732	10.9591	13.0446	15.5302	19.0141	22.8378	28.5588	38.5623
0.322404	0.611719	0.894346	1.18897	1.48446	1.7857	2.10475	2.48047	2.8443	3.25897	3.75113	4.28195	4.8162	5.41743	6.00458	6.93281	7.76906	9.12732	10.9617	13.0549	15.5342	19.0238	22.8419	28.59	38.7056
0.322404	0.611719	0.894346	1.18897	1.48828	1.78869	2.10475	2.48047	2.84971	3.2625	3.75363	4.28195	4.8162	5.41743	6.01541	6.94531	7.76906	9.13254	10.9647	13.0549	15.5401	19.0238	22.8419	28.59	38.7747
0.322404	0.611719	0.894444	1.18897	1.48828	1.78869	2.10475	2.48047	2.84973	3.2625	3.75363	4.28195	4.8162	5.41743	6.03257	6.94878	7.77255	9.14317	10.9815	13.0645	15.5401	19.0238	22.854	28.6029	38.8096
0.322404	0.611719	0.897115	1.18897	1.48828	1.78869	2.10995	2.48047	2.85469	3.26255	3.75363	4.28688	4.8162	5.41743	6.03524	6.94892	7.78488	9.14731	10.9815	13.0714	15.5777	19.0851	22.854	28.6029	38.8096
0.322404	0.611719	0.897246	1.18897	1.48828	1.78869	2.11552	2.48047	2.85469	3.26255	3.75363	4.30141	4.8162	5.42826	6.03524	6.94946	7.78488	9.14752	10.9843	13.0973	15.6191	19.1012	22.8552	28.6029	38.8104
0.322404	0.611719	0.899851	1.18897	1.48828	1.78869	2.11629	2.48047	2.85469	3.26255	3.75363	4.30141	4.8162	5.44009	6.03593	6.94974	7.78488	9.15088	10.9843	13.0973	15.6191	19.1575	22.8648	28.662	38.9173
0.322404	0.611719	0.904584	1.18897	1.48828	1.78869	2.11931	2.48047	2.86196	3.26255	3.75363	4.30539	4.83716	5.44009	6.04034	6.94974	7.78488	9.15088	11.0151	13.0973	15.6289	19.1575	22.8688	28.6931	39.0199
0.322404	0.611719	0.906088	1.18897	1.48828	1.78869	2.11931	2.48047	2.86196	3.26382	3.75363	4.30708	4.86392	5.44009	6.04034	6.94974	7.78488	9.16679	11.0179	13.0996	15.6348	19.1575	22.9091	28.7002	39.0656
0.322404	0.611719	0.90727	1.1902	1.48828	1.78869	2.11931	2.48063	2.88052	3.26409	3.75491	4.3207	4.86489	5.44009	6.0556	6.96301	7.78883	9.18109	11.0179	13.1278	15.6427	19.1575	22.9185	28.7649	39.0829
0.322404	0.611878	0.910502	1.19333	1.48828	1.78869	2.11931	2.48063	2.88244	3.2648	3.75985	4.3207	4.87188	5.44009	6.0556	6.97521	7.78883	9.18109	11.027	13.1488	15.6427	19.1623	22.9292	28.767	39.1042
0.322404	0.613558	0.911896	1.19333	1.48828	1.78869	2.11931	2.48063	2.88305	3.26887	3.76632	4.32436	4.87335	5.44009	6.0556	6.98054	7.78883	9.18468	11.0279	13.1652	15.6584	19.1784	22.9645	28.7734	39.3653
0.324075	0.615238	0.911896	1.19333	1.48828	1.78869	2.11931	2.48063	2.88367	3.26887	3.77265	4.3255	4.87335	5.44218	6.0556	6.98063	7.79125	9.19113	11.0624	13.1862	15.6663	19.1912	22.9668	28.7905	40.1874
0.325376	0.615472	0.911896	1.19333	1.48828	1.78869	2.11931	2.48063	2.88367	3.26887	3.77321	4.33195	4.87335	5.44574	6.06096	6.98416	7.79298	9.19615	11.0624	13.2025	15.6879	19.1912	22.98	28.8258	40.2601
0.326448	0.61595	0.911896	1.19333	1.48828	1.78869	2.11931	2.48793	2.88367	3.26887	3.77814	4.33195	4.87335	5.44574	6.08094	6.98506	7.84393	9.21787	11.0624	13.2049	15.6879	19.196	22.9815	28.8258	40.3981
0.326785	0.616027	0.911896	1.19489	1.48828	1.78869	2.11931	2.48899	2.88547	3.26887	3.77814	4.33195	4.87335	5.45703	6.09488	6.98506	7.84708	9.23121	11.0818	13.2095	15.6879	19.196	22.9827	28.9408	41.1496
0.327455	0.616216	0.911896	1.19798	1.48828	1.78869	2.11931	2.49284	2.88727	3.26887	3.77814	4.33195	4.87335	5.45703	6.10115	6.98506	7.87915	9.23121	11.0847	13.2118	15.7075	19.2024	22.9863	28.9451	41.8722
0.32755	0.616992	0.911896	1.19974	1.48828	1.78869	2.11931	2.49284	2.88727	3.26887	3.77814	4.33195	4.8824	5.45905	6.10115	6.98506	7.88142	9.23121	11.0847	13.2118	15.7075	19.2203	22.9936	28.9536	42.2015
0.328257	0.618303	0.911896	1.20695	1.48828	1.78869	2.11931	2.49284	2.8927	3.28789	3.77814	4.33195	4.88596	5.45912	6.10115	6.98506	7.88305	9.25133	11.093	13.2118	15.7231	19.2296	22.9989	28.9663	42.5955
0.329203	0.618371	0.911896	1.21891	1.48828	1.78869	2.11931	2.49284	2.8927	3.28789	3.77814	4.33195	4.88596	5.46267	6.10115	6.98506	7.88305	9.25186	11.093	13.2118	15.729	19.2935	23.031	28.9833	43.3195
0.329411	0.619586	0.911896	1.22052	1.48828	1.78869	2.11931	2.49284	2.8927	3.28789	3.78627	4.33195	4.88596	5.46267	6.10551	6.98506	7.88305	9.25759	11.093	13.268	15.7661	19.2935	23.059	28.9886	43.8026
0.329425	0.619589	0.911896	1.22344	1.48828	1.78869	2.11931	2.49284	2.8927	3.29527	3.78627	4.33195	4.88734	5.46267	6.11109	6.98506	7.88305	9.26115	11.093	13.2792	15.7681	19.2967	23.0697	29.0003	43.933
0.330311	0.620117	0.911896	1.22344	1.48828	1.78869	2.11931	2.49284	2.8927	3.30347	3.78627	4.33511	4.88975	5.46267	6.11719	6.98728	7.88305	9.26115	11.1069	13.3103	15.7759	19.3031	23.0775	29.0419	44.7152
0.331817	0.620117	0.911896	1.22447	1.48828	1.78869	2.11931	2.49284	2.8927	3.30928	3.78627	4.33905	4.8922	5.46267	6.11719	7.00104	7.88623	9.27493	11.1069	13.3171	15.8206	19.3445	23.0777	29.1072	45.1179
0.332597	0.620117	0.911896	1.22768	1.48828	1.78869	2.11931	2.49284	2.8927	3.30936	3.78627	4.33905	4.89225	5.46267	6.12058	7.00266	7.89265	9.29762	11.1069	13.3231	15.8304	19.3556	23.083	29.1241	45.8753
0.333017	0.620157	0.911896	1.22768	1.48828	1.78869	2.11931	2.49284	2.8927	3.30936	3.78627	4.33905	4.89225	5.47857	6.12058	7.00781	7.91032	9.29762	11.1069	13.3231	15.8478	19.4207	23.1163	29.1347	46.22
0.333904	0.620157	0.911896	1.22768	1.48828	1.78869	2.11931	2.49284	2.8927	3.30936	3.78627	4.33905	4.89225	5.47953	6.12629	7.02021	7.91032	9.29762	11.1179	13.3231	15.8692	19.4254	23.1216	29.1443	47.0041
0.334424	0.620157	0.912834	1.22768	1.49101	1.78869	2.12884	2.49284	2.8927	3.30936	3.78627	4.33905	4.89225	5.47953	6.12631	7.02459	7.91032	9.29956	11.14	13.3347	15.8769	19.4444	23.1416	29.1495	47.7037
0.335347	0.620157	0.915125	1.2319	1.49227	1.79068	2.12884	2.49284	2.8927	3.30936	3.78627	4.33905	4.89225	5.49075	6.12631	7.02459	7.91632	9.30056	11.1483	13.3577	15.8827	19.4697	23.1429	29.1811	48.0601
0.335354	0.620157	0.916608	1.2319	1.4936	1.79154	2.13155	2.49426	2.8927	3.31201	3.78627	4.34167	4.89225	5.49075	6.13077	7.05082	7.92586	9.31085	11.1554	13.3577	15.9755	19.476	23.1429	29.2159	48.1551
0.335773	0.620157	0.917578	1.2319	1.49546	1.79307	2.13364	2.49941	2.8927	3.318	3.78627	4.34854	4.89225	5.49075	6.13634	7.05518	7.92586	9.31085	11.1621	13.3577	15.9774	19.4887	23.1549	29.3022	48.3391
0.336338	0.620157	0.917578	1.2319	1.49857	1.79483	2.13378	2.5011	2.89331	3.31935	3.79176	4.3521	4.89375	5.49075	6.14135	7.05518	7.92635	9.33724	11.1621	13.3577	15.9774	19.5249	23.1549	29.3168	48.4047
0.33648	0.620157	0.920575	1.23209	1.49886	1.80373	2.13378	2.50517	2.89335	3.31935	3.79425	4.35225	4.89799	5.49075	6.16458	7.05954	7.9375	9.34054	11.1649	13.3807	15.9851	19.5328	23.1629	29.3336	48.8831
0.337073	0.620157	0.923225	1.23392	1.49891	1.80373	2.13378	2.50772	2.89805	3.3207	3.79439	4.35849	4.90224	5.49299	6.17677	7.05954	7.9375	9.34797	11.1649	13.3945	15.9881	19.558	23.1745	29.3336	49.4278
0.337117	0.620157	0.923225	1.24001	1.49971	1.80373	2.13378	2.50919	2.89805	3.3279	3.80136	4.36378	4.90224	5.50207	6.20117	7.05954	7.94137	9.35041	11.1649	13.4037	15.9985	19.558	23.1761	29.3964	49.4958
0.337295	0.620157	0.923225	1.24023	1.50075	1.80373	2.13378	2.51285	2.89805	3.3279	3.8145	4.36378	4.90259	5.5047	6.20117	7.05954	7.94137	9.35041	11.1649	13.4037	16.0082	19.5769	23.1761	29.4999	50.3368
0.337412	0.620157	0.923225	1.24023	1.50532	1.80581	2.13378	2.51892	2.89923	3.3279	3.81813	4.36758	4.90436	5.50547	6.20117	7.05954	7.94137	9.41236	11.1731	13.4152	16.0389	19.602	23.2172	29.5217	50.6805
0.338156	0.620157	0.925549	1.24023	1.50532	1.80581	2.13378	2.52144	2.90331	3.3279	3.82136	4.37784	4.91071	5.50547	6.20117	7.05954	7.94137	9.41272	11.1869	13.4152	16.0848	19.6098	23.2513	29.5254	51.1577
0.338417	0.620157	0.927713	1.24023	1.50532	1.80581	2.13378	2.5215	2.90331	3.3279	3.82516	4.3884	4.91071	5.50753	6.20117	7.05954	7.94137	9.41508	11.1869	13.4152	16.0944	19.6098	23.2702	29.5426	52.1618
0.340117	0.620725	0.929635	1.24023	1.50567	1.80581	2.13378	2.52208	2.90331	3.3279	3.82784	4.3884	4.91071	5.50753	6.20117	7.07001	7.94137	9.42578	11.1869	13.4152	16.0944	19.6145	23.2712	29.5842	53.1664
0.340163	0.622572	0.93059	1.24023	1.50701	1.80581	2.13378	2.52218	2.90331	3.3279	3.83106	4.38872	4.91071	5.50753	6.20117	7.07087	7.94137	9.42578	11.1981	13.4244	16.0944	19.6145	23.2813	29.6175	54.0782
0.34078	0.623934	0.934937	1.24023	1.50881	1.80581	2.13378	2.52518	2.90331	3.3279	3.8473	4.3954	4.91108	5.50753	6.20117	7.09662	7.94137	9.42904	11.2061	13.4266	16.0944	19.6396	23.2926	29.6268	54.2502
0.341119	0.624559	0.937358	1.24023	1.50881	1.80581	2.13378	2.52959	2.90449	3.3279	3.8473	4.3954	4.92359	5.50753	6.20117	7.10298	7.94642	9.42904	11.2061	13.445	16.1516	19.6725	23.3072	29.6434	54.4128
0.341262	0.625102	0.938928	1.24023	1.50881	1.80581	2.13378	2.52959	2.906	3.32873	3.84774	4.3954	4.92359	5.50753	6.20117	7.10298	7.95299	9.42904	11.2171	13.4884	16.1593	19.6897	23.3336	29.6673	54.5829
0.343096	0.625922	0.939961	1.24023	1.50881	1.80581	2.13378	2.52959	2.90845	3.33713	3.85072	4.3954	4.92359	5.50924	6.20117	7.10298	7.95299	9.42904	11.2171	13.4884	16.1764	19.6959	23.3336	29.6902	54.7157
0.343357	0.626078	0.939961	1.24023	1.50881	1.80581	2.13378	2.52959	2.90861	3.33713	3.85072	4.3954	4.93423	5.50924	6.20117	7.10298	7.96279	9.43883	11.2308	13.4952	16.1764	19.7147	23.3559	29.7046	54.9432
0.344488	0.626213	0.939961	1.24023	1.50881	1.80581	2.13378	2.52959	2.9124	3.33713	3.85072	4.3954	4.9423	5.51611	6.20117	7.10298	7.97231	9.44534	11.2308	13.4952	16.2201	19.7458	23.3597	29.7698	55.2168
0.346112	0.627012	0.939961	1.24023	1.50881	1.80581	2.13378	2.52959	2.91949	3.33713	3.85072	4.3954	4.9423	5.52055	6.20117	7.10298	7.97231	9.44534	11.2308	13.5066	16.2371	19.7505	23.381	29.8038	55.5393
0.346365	0.627261	0.939961	1.24023	1.50881	1.80581	2.13378	2.52959	2.91949	3.33713	3.85072	4.41117	4.9423	5.52055	6.20117	7.10731	7.97231	9.44534	11.2308	13.5333	16.2371	19.7567	23.4086	29.8358	55.7712
0.346836	0.6307	0.939961	1.24023	1.50881	1.80581	2.13378	2.52959	2.91952	3.33713	3.85072	4.41117	4.9423	5.52999	6.20117	7.10731	7.98773	9.44534	11.2332	13.5339	16.2769	19.7723	23.4252	29.8503	55.8815
0.34747	0.631649	0.939961	1.24023	1.50881	1.80581	2.13378	2.52959	2.92324	3.33713	3.8519	4.41635	4.9423	5.54133	6.20157	7.10731	7.98773	9.44534	11.239	13.5339	16.3222	19.7723	23.4388	29.8688	56.0509
0.348364	0.632291	0.939961	1.24023	1.50881	1.80581	2.13378	2.52959	2.92492	3.33713	3.85745	4.41635	4.9423	5.54484	6.20304	7.11195	7.98773	9.45511	11.239	13.5339	16.3222	19.8205	23.4444	29.9028	56.1276
0.349013	0.632398	0.939961	1.24023	1.50881	1.80581	2.13378	2.52959	2.93127	3.33713	3.8587	4.41635	4.9434	5.5465	6.20613	7.11338	7.98773	9.47136	11.2445	13.5498	16.3222	19.8438	23.448	29.9151	56.1483
0.349303	0.632441	0.939961	1.24023	1.50881	1.80581	2.13378	2.52959	2.93202	3.33713	3.8587	4.41635	4.94451	5.5465	6.20613	7.12214	7.98773	9.47786	11.2472	13.5543	16.3252	19.8577	23.4648	30.0751	56.2741
0.349524	0.632701	0.939961	1.24023	1.50881	1.80581	2.13378	2.52959	2.94078	3.33713	3.8587	4.41635	4.96094	5.5465	6.20613	7.13066	7.98773	9.47786	11.2472	13.5974	16.3354	19.8577	23.4755	30.0792	56.4588
0.350027	0.636124	0.939961	1.24023	1.50881	1.80581	2.14102	2.52959	2.94078	3.33713	3.8587	4.41726	4.96094	5.5465	6.21057	7.13261	7.98773	9.47786	11.25	13.6426	16.3523	19.8639	23.5056	30.0915	56.6878
0.350791	0.644808	0.939961	1.24023	1.50881	1.80581	2.14344	2.52959	2.94442	3.34187	3.85899	4.42293	4.96684	5.5465	6.21505	7.13672	7.98773	9.49407	11.2609	13.6426	16.3523	19.8825	23.5187	30.1078	57.2857
0.350791	0.644808	0.939961	1.24023	1.50881	1.80581	2.14344	2.52959	2.94976	3.34431	3.86885	4.43069	4.96713	5.5465	6.22098	7.14185	7.99927	9.49407	11.2827	13.6426	16.3579	19.9196	23.5266	30.1283	57.4024
0.350791	0.644808	0.939961	1.24023	1.50881	1.80661	2.1507	2.52959	2.95664	3.34431	3.87167	4.4372	4.96713	5.5465	6.22098	7.14185	8.00696	9.49407	11.2963	13.6426	16.3805	19.9458	23.5318	30.179	57.7548
0.350791	0.644808	0.940335	1.24023	1.50881	1.80661	2.16035	2.52959	2.95664	3.34538	3.87462	4.4372	4.96713	5.5465	6.22098	7.14185	8.00696	9.49407	11.2963	13.6448	16.4236	19.9458	23.5449	30.1864	58.487
0.350791	0.644808	0.946702	1.24023	1.50881	1.8067	2.16275	2.52959	2.95968	3.34641	3.87462	4.4372	4.96713	5.5465	6.22098	7.14185	8.01394	9.49407	11.2963	13.6448	16.4423	19.9504	23.5449	30.1976	58.6671
0.350791	0.644808	0.954665	1.24023	1.50881	1.8079	2.16581	2.52959	2.96017	3.35408	3.87462	4.4372	4.96713	5.5465	6.22757	7.14185	8.01464	9.49407	11.2963	13.6522	16.448	19.9689	23.5488	30.2627	59.1571
0.350791	0.644808	0.955833	1.24023	1.50881	1.81119	2.16755	2.53547	2.96892	3.35747	3.87462	4.4372	4.97479	5.5465	6.23812	7.14185	8.01464	9.49731	11.3127	13.6809	16.4704	19.9936	23.5488	30.2709	59.9473
0.350791	0.644808	0.956719	1.24023	1.50881	1.81442	2.17431	2.54203	2.96892	3.36291	3.87462	4.4372	4.9856	5.5465	6.24122	7.14185	8.01464	9.50703	11.3127	13.6809	16.4909	19.9936	23.5607	30.2841	60.4278
0.350791	0.644808	0.961448	1.24023	1.50881	1.82061	2.1768	2.54393	2.96892	3.3703	3.87462	4.44169	4.98568	5.5465	6.24566	7.15387	8.01743	9.53372	11.3154	13.6809	16.5226	19.9936	23.5958	30.344	60.4426
0.350791	0.644808	0.961824	1.24023	1.50881	1.82358	2.18006	2.54416	2.972	3.3723	3.87958	4.44446	4.98568	5.55153	6.24566	7.15477	8.03381	9.54255	11.3154	13.6988	16.5226	19.9982	23.5958	30.3683	60.9219
0.350791	0.644808	0.961824	1.24023	1.50881	1.82379	2.18439	2.54883	2.97656	3.3738	3.87958	4.45338	4.98568	5.56556	6.24566	7.15906	8.03381	9.54255	11.3236	13.6988	16.5468	20.0305	23.6114	30.5108	62.9806
0.350791	0.644808	0.961824	1.24023	1.50881	1.82379	2.19397	2.54883	2.97656	3.3738	3.87958	4.45338	4.98985	5.57396	6.24566	7.15906	8.03663	9.54255	11.3236	13.6988	16.5579	20.0366	23.6125	30.5299	64.7639
0.350791	0.644808	0.961824	1.24023	1.50881	1.82426	2.19548	2.54883	2.97656	3.3738	3.88255	4.46484	4.99185	5.57416	6.26042	7.15906	8.0682	9.57152	11.3236	13.7213	16.5914	20.0366	23.6166	30.5692	65.3932
0.350791	0.644808	0.961824	1.24023	1.50881	1.82458	2.1992	2.54968	2.97656	3.3738	3.88255	4.46484	4.99185	5.57416	6.2616	7.15906	8.07582	9.58116	11.3344	13.7325	16.5969	20.0427	23.6479	30.5863	66.2328
0.350791	0.644808	0.964409	1.24023	1.50881	1.82579	2.20087	2.5538	2.97656	3.3738	3.88255	4.46484	5.0005	5.57416	6.26647	7.16374	8.07582	9.58116	11.3371	13.7571	16.621	20.0443	23.6479	30.6014	67.3533
0.350791	0.644808	0.967212	1.24023	1.50881	1.82705	2.20087	2.5538	2.97656	3.3738	3.88255	4.46484	5.01005	5.57416	6.27514	7.16725	8.07582	9.58116	11.3588	13.7571	16.621	20.0658	23.6479	30.6657	68.3682
0.350791	0.644808	0.967212	1.24023	1.50881	1.82753	2.20558	2.5538	2.97656	3.3738	3.88255	4.47173	5.01423	5.57416	6.27514	7.17181	8.07582	9.58116	11.3588	13.7571	16.6321	20.0933	23.6518	30.7108	71.6272
0.350791	0.644808	0.967212	1.24023	1.50881	1.83316	2.20558	2.5538	2.98688	3.3738	3.88255	4.47173	5.01543	5.57416	6.27514	7.18802	8.07927	9.58437	11.3615	13.7571	16.6321	20.0979	23.6674	30.7188	72.5383
0.350791	0.644808	0.967212	1.24023	1.50881	1.83397	2.20558	2.5538	2.98688	3.3738	3.88255	4.47173	5.01644	5.59426	6.27722	7.18865	8.07963	9.58437	11.3615	13.7861	16.6487	20.104	23.6791	30.7191	73.4822
0.350791	0.644808	0.967212	1.24023	1.50881	1.83516	2.20951	2.5538	2.98688	3.3738	3.88255	4.47173	5.01644	5.59619	6.27798	7.19336	8.07963	9.6031	11.3805	13.7928	16.669	20.1163	23.6946	30.7228	74.4405
0.350791	0.644808	0.967212	1.24023	1.50881	1.83784	2.21379	2.5538	2.98688	3.3738	3.89295	4.47173	5.01644	5.59619	6.27947	7.19763	8.09865	9.6324	11.3805	13.7928	16.6764	20.13	23.705	30.7518	75.658
0.350791	0.644808	0.967212	1.24023	1.50881	1.83799	2.21607	2.5538	2.98688	3.3738	3.89562	4.47173	5.01644	5.59619	6.28005	7.19763	8.09865	9.64745	11.3805	13.8196	16.6856	20.13	23.7268	30.7578	76.6469
0.350791	0.644808	0.967212	1.24023	1.50881	1.83799	2.2186	2.5538	2.98688	3.3738	3.89562	4.47173	5.01644	5.59619	6.28005	7.19763	8.09865	9.64835	11.3805	13.8307	16.7298	20.1774	23.7286	30.8068	77.4006
0.350791	0.644808	0.967212	1.24023	1.50881	1.83799	2.2186	2.5538	2.98688	3.3738	3.89562	4.47173	5.01644	5.59619	6.31424	7.19914	8.09865	9.64835	11.3805	13.8307	16.7663	20.1774	23.731	30.8577	77.6708
0.350791	0.649359	0.97027	1.24023	1.50881	1.8427	2.2186	2.5538	2.98688	3.3738	3.89562	4.47173	5.01644	5.59619	6.31424	7.20601	8.11003	9.64835	11.4102	13.8374	16.7684	20.1774	23.7362	30.8627	77.7056
0.350791	0.650673	0.971083	1.24023	1.50881	1.84445	2.2186	2.5538	2.98688	3.3738	3.89562	4.47173	5.01644	5.59619	6.32109	7.20917	8.11003	9.65154	11.4129	13.8418	16.7739	20.1877	23.7413	30.8876	77.7531
0.350791	0.651074	0.972832	1.24023	1.50881	1.84645	2.2186	2.5538	2.98688	3.3738	3.92117	4.47173	5.01644	5.59907	6.32336	7.21045	8.11967	9.65154	11.4129	13.8418	16.7739	20.1896	23.7426	30.8955	78.2921
0.350791	0.651373	0.97545	1.24023	1.50881	1.84645	2.2186	2.5538	2.98688	3.3738	3.92197	4.47173	5.01644	5.6021	6.32398	7.21045	8.12519	9.65154	11.4187	13.8418	16.7867	20.1908	23.7493	30.9502
0.350791	0.651419	0.976992	1.24023	1.51212	1.84645	2.2186	2.55513	2.98688	3.3738	3.92197	4.47201	5.02257	5.611	6.32398	7.21045	8.12519	9.65154	11.4206	13.8574	16.7886	20.2002	23.7498	30.9592
0.350791	0.652256	0.978354	1.24023	1.5139	1.84645	2.2186	2.56711	2.98688	3.37525	3.92197	4.47201	5.02257	5.61266	6.32398	7.21045	8.12561	9.6611	11.4209	13.8574	16.8179	20.2002	23.7517	30.9781
0.350791	0.652819	0.979342	1.24023	1.5139	1.84645	2.2186	2.56787	2.98688	3.37525	3.92197	4.47201	5.02257	5.61266	6.32398	7.21045	8.13201	9.6611	11.4209	13.8662	16.8416	20.2367	23.7517	31.0059
0.350791	0.652819	0.979699	1.24023	1.51564	1.84906	2.2186	2.57923	2.98688	3.37833	3.92197	4.47666	5.02257	5.61266	6.32398	7.21045	8.13654	9.67383	11.4209	13.8773	16.8526	20.2398	23.7672	31.0059
0.350791	0.652819	0.979865	1.24023	1.51564	1.85222	2.2186	2.57923	2.98688	3.38381	3.92197	4.47843	5.02257	5.61493	6.32398	7.21278	8.1592	9.67701	11.4291	13.884	16.869	20.2443	23.7828	31.0693
0.350791	0.652819	0.979951	1.24023	1.51564	1.85421	2.2186	2.58969	2.98688	3.38843	3.92197	4.48113	5.02257	5.62109	6.32398	7.21529	8.18179	9.69359	11.4344	13.9017	16.8909	20.299	23.7841	31.094
0.350791	0.652819	0.980226	1.24023	1.51564	1.86674	2.2186	2.58969	2.98688	3.39368	3.92197	4.48552	5.02702	5.62361	6.32398	7.22323	8.18179	9.7216	11.4351	13.9017	16.9291	20.305	23.8035	31.1395
0.350791	0.652819	0.98547	1.24023	1.52441	1.86686	2.2186	2.58969	2.98688	3.39368	3.92197	4.48594	5.03611	5.62361	6.32398	7.22973	8.18179	9.72375	11.4452	13.9105	16.9327	20.3368	23.8371	31.1405
0.350791	0.652819	0.985882	1.24023	1.52465	1.86866	2.2186	2.58969	2.98688	3.3937	3.92197	4.4871	5.04509	5.62361	6.32398	7.23175	8.18179	9.72458	11.4452	13.9105	16.9436	20.3386	23.8383	31.1524
0.350791	0.653834	0.987088	1.24023	1.5293	1.87161	2.2186	2.58969	2.98688	3.41062	3.92197	4.49057	5.04569	5.62361	6.32438	7.23175	8.18555	9.72458	11.4478	13.9105	16.969	20.3398	23.8564	31.1825
0.350791	0.655572	0.98768	1.24023	1.5293	1.87161	2.2186	2.58969	2.98688	3.41809	3.92197	4.49232	5.05116	5.62361	6.32438	7.23175	8.18555	9.72458	11.4532	13.9459	16.969	20.3414	23.8564	31.1917
0.350791	0.657868	0.990241	1.24023	1.52969	1.87161	2.2186	2.58969	2.98688	3.41961	3.92197	4.49232	5.05918	5.62361	6.33424	7.23175	8.1893	9.72774	11.4666	13.9459	17.0143	20.3459	23.8564	31.2519
0.350791	0.658914	0.991048	1.24023	1.53137	1.87299	2.2186	2.58969	2.98688	3.41961	3.92197	4.49232	5.05918	5.62776	6.339	7.23175	8.1893	9.7467	11.4774	13.9459	17.0143	20.364	23.8757	31.2539
0.350791	0.66076	0.991405	1.24023	1.53269	1.87439	2.2186	2.58969	2.98688	3.41987	3.92197	4.49232	5.05918	5.63399	6.34137	7.23175	8.1893	9.75301	11.4774	13.9459	17.0161	20.3942	23.8858	31.2697
0.350791	0.662048	0.992188	1.24023	1.53269	1.87439	2.2186	2.58969	2.98688	3.42207	3.92197	4.49232	5.05918	5.6394	6.34407	7.23175	8.1893	9.75301	11.4774	13.9479	17.0161	20.3942	23.8912	31.2756
0.350791	0.665317	0.992188	1.24023	1.54283	1.87439	2.2186	2.59167	2.98688	3.43064	3.92954	4.50012	5.05918	5.65449	6.34555	7.23175	8.1893	9.76219	11.4774	13.9657	17.0215	20.4123	23.9079	31.306
0.350791	0.667869	0.992188	1.24023	1.54283	1.87632	2.2186	2.59532	2.98688	3.43446	3.93412	4.50444	5.05918	5.65634	6.3531	7.23221	8.1893	9.77191	11.4908	13.9789	17.036	20.4138	23.9079	31.3257
0.350791	0.669052	0.992188	1.24023	1.54298	1.87992	2.21944	2.5993	2.98688	3.43816	3.93808	4.50444	5.07233	5.65634	6.35794	7.23557	8.1893	9.7845	11.4908	13.9899	17.0576	20.4334	23.9273	31.3532
0.350791	0.669368	0.992188	1.24023	1.54315	1.87992	2.22928	2.5993	2.98688	3.44254	3.93808	4.50444	5.07514	5.65634	6.35794	7.24083	8.1893	9.7845	11.4908	13.9899	17.0865	20.4364	23.9529	31.4316
0.350791	0.670538	0.992188	1.24023	1.55131	1.87992	2.23242	2.5993	2.98688	3.44598	3.9538	4.51236	5.0817	5.65634	6.35854	7.2445	8.1893	9.7845	11.5068	13.9987	17.0865	20.4545	23.9529	31.4404
0.350791	0.671229	0.992188	1.24023	1.5529	1.87992	2.23242	2.60093	2.9874	3.44598	3.95432	4.51366	5.08489	5.65634	6.37727	7.2445	8.1893	9.7845	11.5095	14.0492	17.0905	20.4609	23.9529	31.455
0.350791	0.671296	0.992188	1.24023	1.5529	1.88907	2.23242	2.60141	2.98829	3.44598	3.95914	4.51611	5.08642	5.65634	6.37727	7.25193	8.20057	9.7845	11.5308	14.0514	17.1008	20.4905	23.9683	31.5137
0.350791	0.671626	0.992188	1.24023	1.5529	1.88907	2.23242	2.60974	2.99396	3.44598	3.96087	4.52643	5.0895	5.66178	6.38796	7.25391	8.21093	9.78764	11.5308	14.0879	17.1008	20.522	24.0042	31.5176
0.350791	0.671925	0.992188	1.24023	1.5529	1.88907	2.23242	2.61127	2.99716	3.44598	3.96875	4.52643	5.0895	5.66178	6.39941	7.26146	8.21556	9.81275	11.5388	14.0932	17.1888	20.552	24.0106	31.5254
0.350791	0.674255	0.992188	1.24023	1.5529	1.88907	2.23242	2.61127	2.99716	3.45489	3.96875	4.52762	5.0895	5.66178	6.40134	7.26146	8.21556	9.81275	11.5388	14.0951	17.1924	20.5565	24.0106	31.5371
0.350791	0.67506	0.992188	1.24023	1.55346	1.88907	2.23242	2.62471	2.99716	3.45489	3.96875	4.54955	5.093	5.66178	6.40134	7.27225	8.21556	9.81275	11.5415	14.0951	17.1941	20.558	24.0106	31.5498
0.350791	0.675231	0.992188	1.24023	1.55485	1.88907	2.23242	2.62749	2.99716	3.45489	3.96875	4.5515	5.09718	5.66721	6.40134	7.29528	8.21556	9.81984	11.5628	14.1016	17.2031	20.558	24.0298	31.5576
0.350791	0.677085	0.992188	1.24023	1.55625	1.88907	2.23242	2.63257	2.99716	3.45489	3.97513	4.55347	5.09766	5.66721	6.40134	7.29528	8.21556	9.82143	11.5628	14.1038	17.2084	20.5622	24.0488	31.5995
0.350791	0.678293	0.992188	1.24023	1.55625	1.88907	2.23242	2.63677	2.99716	3.45489	3.97649	4.55354	5.09766	5.66909	6.40176	7.29528	8.2193	9.82842	11.5628	14.1038	17.221	20.5894	24.0601	31.6024
0.350791	0.678296	0.992188	1.24023	1.55625	1.88907	2.23242	2.63677	2.99716	3.45489	3.97649	4.55354	5.09766	5.67024	6.40279	7.29528	8.21972	9.82842	11.5628	14.1038	17.221	20.5939	24.0618	31.6312
0.350791	0.678556	0.992188	1.24023	1.55625	1.88907	2.23242	2.63677	2.99716	3.45655	3.97649	4.55354	5.09766	5.67649	6.40487	7.29528	8.23621	9.82842	11.5708	14.1038	17.2459	20.6118	24.1014	31.6423
0.350791	0.678883	0.992188	1.24023	1.55625	1.88907	2.23242	2.63677	2.99716	3.46191	3.97748	4.55354	5.09868	5.68017	6.40786	7.29739	8.24546	9.82842	11.5754	14.1387	17.2459	20.6439	24.1639	31.6534
0.350791	0.679767	0.992188	1.24023	1.55625	1.88907	2.23242	2.63677	2.99744	3.46341	3.97773	4.55354	5.10045	5.68165	6.40919	7.29949	8.24546	9.84046	11.5761	14.1408	17.2745	20.6476	24.1881	31.685
0.350791	0.680169	0.992188	1.24023	1.55723	1.88907	2.23242	2.63677	3.00399	3.46477	3.9789	4.55948	5.10173	5.69128	6.41103	7.29949	8.24546	9.86367	11.5974	14.1408	17.2745	20.6476	24.2071	31.7005
0.350791	0.680489	0.992188	1.24023	1.55884	1.88907	2.23242	2.63677	3.00595	3.46641	3.98055	4.56029	5.10173	5.70213	6.4266	7.29949	8.24546	9.87526	11.6133	14.1408	17.294	20.6759	24.2135	31.75
0.350791	0.680906	0.992188	1.24023	1.55936	1.88907	2.23586	2.63677	3.00626	3.4724	3.9814	4.56029	5.10173	5.70508	6.42999	7.30778	8.24546	9.87526	11.6186	14.1408	17.3083	20.6833	24.2389	31.751
0.350791	0.682642	0.992188	1.24023	1.55958	1.88907	2.23601	2.63677	3.00863	3.4724	3.98631	4.56029	5.10173	5.70508	6.43256	7.30865	8.24546	9.87837	11.6186	14.1408	17.3083	20.7086	24.2592	31.7703
0.350791	0.683036	0.992188	1.24023	1.55958	1.88907	2.23617	2.63677	3.01329	3.4724	3.98851	4.56029	5.10239	5.70713	6.43489	7.31918	8.24546	9.87837	11.6186	14.1582	17.3083	20.7086	24.3162	31.7887
0.350791	0.683922	0.992188	1.24023	1.55958	1.88907	2.23624	2.63677	3.01364	3.4724	3.98922	4.56029	5.1076	5.70844	6.43489	7.32474	8.24546	9.90325	11.6244	14.1734	17.3278	20.7234	24.3288	31.8371
0.350791	0.683922	0.992188	1.24023	1.55984	1.88907	2.24011	2.63677	3.01762	3.4724	3.99703	4.56029	5.1076	5.70937	6.43489	7.3251	8.24546	9.91257	11.6265	14.1886	17.3278	20.7294	24.3288	31.8525
0.350791	0.683922	0.992188	1.24023	1.55989	1.88907	2.24084	2.64	3.01762	3.4724	3.99855	4.56029	5.1076	5.71047	6.43489	7.32783	8.24546	9.91257	11.6284	14.1886	17.3314	20.7442	24.3541	31.867
0.350791	0.683922	0.992188	1.24023	1.56139	1.88907	2.24109	2.64489	3.01762	3.4724	3.99964	4.56029	5.11362	5.71047	6.43489	7.32894	8.26037	9.92188	11.6608	14.1886	17.3711	20.7486	24.3683	31.867
0.350791	0.683922	0.992188	1.24023	1.56313	1.88907	2.24297	2.64564	3.01762	3.4724	3.99964	4.56029	5.11362	5.71047	6.43489	7.32894	8.27724	9.92188	11.6819	14.1995	17.3792	20.7546	24.3857	31.8863
0.350791	0.683922	0.992188	1.24023	1.56724	1.88907	2.24297	2.64881	3.01762	3.47266	3.99964	4.56029	5.11362	5.71047	6.43489	7.32894	8.29951	9.92242	11.6819	14.2071	17.4075	20.7724	24.3857	31.8892
0.350791	0.683922	0.992188	1.24023	1.5687	1.88907	2.24528	2.65078	3.01762	3.47266	3.99964	4.56029	5.11362	5.71047	6.43967	7.32894	8.30985	9.92807	11.6819	14.2081	17.4075	20.7768	24.3958	31.8989
0.350791	0.683922	0.992188	1.24023	1.56879	1.88907	2.24616	2.65078	3.01762	3.47987	3.99964	4.57376	5.11362	5.71047	6.43967	7.34571	8.31605	9.94974	11.6898	14.2168	17.4164	20.7901	24.3958	31.9297
0.350791	0.685474	0.992188	1.24023	1.56879	1.88907	2.24616	2.65078	3.01762	3.48133	3.99964	4.57376	5.11362	5.71047	6.43967	7.34571	8.31975	9.9647	11.7003	14.2168	17.4199	20.7901	24.4008	31.9393
0.350791	0.685584	0.992188	1.24023	1.56879	1.88907	2.24616	2.65248	3.01762	3.4815	3.99964	4.57376	5.11362	5.71302	6.44106	7.34571	8.31975	9.97048	11.7528	14.2341	17.4199	20.802	24.4159	31.9702
0.350791	0.685624	0.992188	1.24023	1.56879	1.88907	2.24616	2.65394	3.01762	3.4815	3.99964	4.57376	5.11362	5.7211	6.44435	7.34571	8.31975	9.97136	11.7528	14.2341	17.4217	20.8034	24.4273	32.0221
0.350791	0.685785	0.992188	1.24023	1.56879	1.88907	2.24616	2.65681	3.01762	3.4815	3.99964	4.57376	5.11362	5.72438	6.44922	7.34571	8.33452	9.98678	11.7633	14.2341	17.5062	20.8374	24.5516	32.0777
0.350791	0.685813	0.992188	1.24023	1.56879	1.88907	2.24616	2.65861	3.01762	3.4815	3.99964	4.57376	5.11362	5.72476	6.44922	7.36244	8.33452	9.98678	11.7633	14.2341	17.5062	20.8389	24.5516	32.0979
0.350791	0.686237	0.992188	1.24023	1.56879	1.88907	2.24616	2.65861	3.01762	3.4815	4.00612	4.57376	5.11362	5.72661	6.44922	7.36244	8.34029	9.98678	11.7659	14.26	17.515	20.8492	24.5779	32.1049
0.350791	0.686287	0.992188	1.24023	1.56879	1.88907	2.24616	2.65861	3.02366	3.4815	4.00612	4.57376	5.11362	5.72661	6.44922	7.36662	8.36449	9.99909	11.7776	14.26	17.5536	20.8492	24.5954	32.1142
0.350791	0.686571	0.992188	1.24023	1.56879	1.88907	2.24616	2.6618	3.02598	3.4815	4.00612	4.57376	5.11362	5.72661	6.44922	7.36662	8.36768	9.99909	11.7777	14.2734	17.5623	20.8492	24.6179	32.1142
0.350791	0.687706	0.992188	1.24023	1.56879	1.88907	2.24616	2.66364	3.02614	3.4815	4.00732	4.57376	5.11677	5.72661	6.45211	7.36662	8.36768	9.99909	11.7842	14.2772	17.5694	20.8492	24.6379	32.1362
0.350791	0.688054	0.992188	1.24023	1.56879	1.88999	2.24616	2.66567	3.02614	3.4815	4.00732	4.57376	5.11902	5.72661	6.45399	7.37496	8.36768	9.99909	11.7842	14.2772	17.6166	20.8787	24.6816	32.1362
0.350791	0.692141	0.992188	1.24023	1.56879	1.89173	2.24616	2.6662	3.02614	3.4815	4.00732	4.57535	5.13423	5.74567	6.45399	7.37496	8.36768	10.0114	11.7842	14.2945	17.6166	20.8787	24.7502	32.1601
0.350791	0.69275	0.992188	1.24023	1.56879	1.89644	2.24616	2.67155	3.0278	3.4815	4.00732	4.58222	5.13423	5.7534	6.45399	7.38379	8.38251	10.0329	11.7868	14.2945	17.6166	20.9214	24.7575	32.1601
0.350791	0.69554	0.992188	1.24023	1.56879	1.89644	2.24616	2.67155	3.0278	3.48281	4.00732	4.58587	5.13423	5.7534	6.45399	7.39775	8.41098	10.0329	11.7868	14.3117	17.6166	20.9302	24.7612	32.1859
0.350791	0.696737	0.992188	1.24023	1.56879	1.89644	2.24616	2.67155	3.0278	3.48407	4.00732	4.59664	5.13423	5.7534	6.45399	7.39995	8.42038	10.0359	11.792	14.3375	17.6166	20.9667	24.801	32.2547
0.350791	0.698033	0.992188	1.24023	1.56879	1.89983	2.24616	2.67155	3.0278	3.48435	4.00732	4.59904	5.13423	5.7534	6.45635	7.39995	8.42209	10.0433	11.8155	14.3717	17.627	20.9963	24.8369	32.2747
0.350791	0.700133	0.992188	1.24023	1.56879	1.90092	2.24616	2.67155	3.0278	3.49031	4.0093	4.60033	5.13496	5.7551	6.46327	7.39995	8.42423	10.0433	11.8191	14.3824	17.627	21.008	24.9083	32.2814
0.350791	0.701229	0.992188	1.24023	1.56879	1.90464	2.24616	2.67155	3.0278	3.49122	4.01649	4.61387	5.13808	5.75788	6.4665	7.39995	8.4263	10.0451	11.8336	14.3928	17.627	21.0153	24.9099	32.289
0.350791	0.701326	0.992188	1.24023	1.56879	1.91553	2.24616	2.67155	3.0278	3.49183	4.01752	4.61387	5.14344	5.76942	6.46827	7.39995	8.43359	10.0451	11.8337	14.3995	17.6458	21.027	24.9136	32.3414
0.350791	0.701583	0.992188	1.24023	1.56879	1.91657	2.24616	2.67155	3.0278	3.49564	4.02215	4.61394	5.15448	5.76942	6.46827	7.39995	8.43359	10.0451	11.8337	14.4316	17.7158	21.027	24.9284	32.4117
0.350791	0.701583	0.992188	1.24023	1.56879	1.91721	2.24616	2.67155	3.0278	3.50012	4.03791	4.61394	5.16152	5.76942	6.46827	7.39995	8.43724	10.0722	11.8337	14.4316	17.7488	21.0665	24.9654	32.4449
0.350791	0.701583	0.992188	1.24023	1.56879	1.9181	2.25222	2.67155	3.0278	3.50369	4.03791	4.61394	5.16152	5.77324	6.46827	7.39995	8.43724	10.0727	11.8467	14.4316	17.7505	21.084	25.0269	32.4487
0.350791	0.701583	0.992188	1.24023	1.56879	1.91981	2.25222	2.67155	3.0278	3.50402	4.03791	4.61612	5.16249	5.7854	6.46827	7.39995	8.43724	10.0727	11.8571	14.4359	17.7575	21.0971	25.0417	32.46
0.350791	0.701583	0.992188	1.24023	1.56879	1.92247	2.25222	2.67155	3.0278	3.50791	4.03791	4.61931	5.16824	5.7854	6.46827	7.40041	8.43724	10.0727	11.8654	14.4465	17.7575	21.1073	25.0871	32.4875
0.350791	0.701583	0.992188	1.24023	1.56879	1.92365	2.26037	2.67155	3.0278	3.50791	4.03791	4.6195	5.1742	5.7854	6.46827	7.4008	8.43724	10.0743	11.87	14.4486	17.7852	21.1248	25.1116	32.4894
0.350791	0.701583	0.992188	1.24023	1.56879	1.92365	2.26373	2.67155	3.0278	3.50791	4.03791	4.62287	5.17937	5.7854	6.46827	7.41109	8.44817	10.0971	11.87	14.4507	17.8266	21.1888	25.2594	32.4941
0.350791	0.701583	0.992188	1.24023	1.56879	1.92365	2.26538	2.67615	3.0278	3.50791	4.03791	4.62469	5.17937	5.7854	6.46827	7.41109	8.46636	10.1001	11.8881	14.4507	17.8266	21.2151	25.2594	32.5027
0.350791	0.701583	0.992188	1.24023	1.56879	1.92389	2.27974	2.67622	3.0278	3.50791	4.03791	4.6339	5.17937	5.78633	6.48143	7.41881	8.46636	10.1184	11.8881	14.4773	17.8611	21.2294	25.2813	32.5027
0.350791	0.701583	0.992188	1.24023	1.56879	1.92946	2.27974	2.68197	3.0278	3.50791	4.03791	4.6339	5.17937	5.79071	6.48372	7.42977	8.46636	10.1214	11.9166	14.4911	17.8663	21.2294	25.3071	32.5197
0.350791	0.701583	0.992188	1.24031	1.56879	1.93442	2.27974	2.68197	3.0278	3.50791	4.03791	4.6339	5.17937	5.79071	6.48528	7.44124	8.47725	10.1214	11.9192	14.5017	17.8663	21.241	25.3214	32.5567
0.350791	0.701583	0.992188	1.24031	1.56879	1.93442	2.27974	2.68304	3.0278	3.50791	4.03791	4.6339	5.17937	5.79071	6.49201	7.44124	8.47725	10.1214	11.9269	14.5017	17.8869	21.2672	25.3312	32.6764
0.350791	0.701583	0.992188	1.24031	1.56879	1.93442	2.27974	2.68304	3.02785	3.50791	4.03791	4.6339	5.19061	5.79071	6.49201	7.44124	8.482	10.1214	11.9269	14.5017	17.8869	21.2931	25.336	32.6792
0.350791	0.701583	0.992188	1.24031	1.56879	1.93442	2.27974	2.68304	3.03128	3.50791	4.03791	4.6339	5.19617	5.79071	6.49201	7.44141	8.48451	10.1244	11.9269	14.5335	17.9041	21.3378	25.3961	32.6989
0.350791	0.701583	0.992188	1.24031	1.56879	1.93731	2.27974	2.68304	3.03128	3.50791	4.03791	4.6339	5.19785	5.79071	6.49201	7.44141	8.48451	10.1244	11.9269	14.5356	17.9213	21.3407	25.3991	32.7046
0.350791	0.701583	0.992188	1.24031	1.56879	1.93731	2.2843	2.68304	3.03128	3.50791	4.03791	4.6339	5.19889	5.79969	6.49201	7.44141	8.48451	10.1244	11.9442	14.5526	17.9213	21.3551	25.4148	32.713
0.350791	0.701583	0.992188	1.24031	1.56879	1.93731	2.28688	2.68304	3.04023	3.50791	4.03791	4.6339	5.2004	5.80054	6.504	7.44141	8.48603	10.1432	11.9707	14.5526	17.9436	21.3551	25.4221	32.7159
0.350791	0.701583	0.992188	1.24108	1.56879	1.93731	2.28688	2.68304	3.05859	3.50791	4.04742	4.6339	5.20189	5.80327	6.51094	7.44188	8.50517	10.1514	11.9707	14.5526	17.9453	21.3713	25.4499	32.7262
0.350791	0.701583	0.992188	1.24224	1.56879	1.93731	2.28688	2.68304	3.05859	3.50791	4.04742	4.6339	5.20392	5.80663	6.51094	7.44554	8.51531	10.1699	11.9707	14.5589	17.9693	21.4098	25.462	32.7431
0.350791	0.701583	0.992188	1.24326	1.56879	1.93731	2.28688	2.68304	3.05859	3.50791	4.04771	4.65428	5.2055	5.81074	6.51094	7.44554	8.52374	10.1699	11.9809	14.5589	17.9693	21.4184	25.4753	32.7431
0.350791	0.701583	0.992188	1.2445	1.56879	1.93731	2.28688	2.68304	3.05859	3.50791	4.04793	4.65862	5.20898	5.81192	6.52022	7.44554	8.5243	10.1699	12.0092	14.5589	17.971	21.4198	25.538	32.7431
0.350791	0.701583	0.992188	1.24661	1.56879	1.93731	2.28688	2.68304	3.05859	3.50791	4.05951	4.66038	5.20898	5.81192	6.52509	7.44554	8.53512	10.1729	12.0092	14.6032	17.983	21.4313	25.55	32.8107
0.350791	0.701583	0.992188	1.25297	1.56879	1.93731	2.28688	2.68304	3.05859	3.50791	4.06827	4.66038	5.21489	5.81192	6.52509	7.44554	8.53512	10.1729	12.0424	14.62	17.9984	21.4327	25.5697	32.8707
0.350791	0.701583	0.992188	1.25409	1.56879	1.93731	2.28688	2.68304	3.06029	3.50791	4.06827	4.66038	5.21489	5.81192	6.54863	7.44554	8.53534	10.1729	12.0424	14.6432	18.012	21.4327	25.627	32.9258
0.350791	0.701583	0.992188	1.25781	1.56879	1.93731	2.28688	2.68304	3.06538	3.50814	4.06827	4.6634	5.21489	5.82195	6.55108	7.4477	8.53921	10.179	12.0807	14.6432	18.0581	21.4758	25.6594	32.9529
0.350791	0.701583	0.992188	1.25865	1.58274	1.93731	2.28688	2.68304	3.06538	3.50814	4.06827	4.67768	5.2173	5.83252	6.55307	7.45792	8.551	10.182	12.0887	14.6537	18.1074	21.4829	25.6941	32.9818
0.350791	0.701583	0.992188	1.26109	1.58274	1.93731	2.28688	2.68304	3.06538	3.50814	4.06827	4.68014	5.22255	5.83364	6.55332	7.45792	8.55312	10.1971	12.0924	14.6579	18.1346	21.4929	25.7213	32.9818
0.350791	0.701583	0.992188	1.26109	1.58602	1.93731	2.28688	2.68304	3.06538	3.50814	4.06827	4.68014	5.22255	5.83833	6.56739	7.45792	8.55312	10.1971	12.0934	14.6851	18.1346	21.5387	25.7577	33.0042
0.350791	0.701583	0.992188	1.26467	1.58827	1.93731	2.28688	2.68304	3.06817	3.52541	4.06906	4.68014	5.22454	5.83833	6.56739	7.45792	8.56391	10.2062	12.0934	14.6914	18.1346	21.5801	25.8076	33.0126
0.350791	0.701583	0.992188	1.2648	1.58827	1.93731	2.28688	2.68304	3.06817	3.52541	4.06995	4.68014	5.23255	5.83957	6.56739	7.45792	8.57052	10.2062	12.1036	14.6914	18.1346	21.6157	25.8076	33.0135
0.350791	0.701583	0.992188	1.2648	1.58827	1.93731	2.28688	2.68304	3.06817	3.52541	4.07812	4.69027	5.23255	5.8421	6.56916	7.45792	8.58749	10.2097	12.1045	14.7249	18.1346	21.6583	25.8197	33.0359
0.350791	0.701583	0.992188	1.2648	1.58827	1.93731	2.28688	2.68304	3.06817	3.52541	4.07812	4.69427	5.23255	5.84344	6.56961	7.45792	8.61048	10.2152	12.1112	14.7499	18.1685	21.6598	25.8267	33.0452
0.350791	0.701583	0.992188	1.2648	1.58827	1.93731	2.28688	2.68843	3.06817	3.52541	4.07813	4.69427	5.23255	5.85243	6.57506	7.45792	8.61048	10.2182	12.1137	14.7687	18.1685	21.6697	25.8267	33.0806
0.350791	0.701583	0.992188	1.2648	1.58827	1.93731	2.28688	2.69054	3.06817	3.52541	4.0794	4.69427	5.23255	5.85412	6.58144	7.46205	8.62454	10.2198	12.1137	14.7874	18.1685	21.6711	25.8314	33.1391
0.350791	0.701583	0.992188	1.2648	1.58827	1.93731	2.28688	2.69164	3.08229	3.52541	4.08322	4.69427	5.23547	5.85412	6.59077	7.46205	8.62454	10.2272	12.1138	14.7999	18.1685	21.7448	25.8398	33.1938
0.350791	0.701583	0.992188	1.2648	1.58827	1.93731	2.28688	2.69166	3.08566	3.52541	4.08322	4.70024	5.2432	5.85412	6.60476	7.46205	8.62454	10.2272	12.1239	14.7999	18.204	21.7448	25.8398	33.1994
0.350791	0.701583	0.992188	1.2648	1.58827	1.93731	2.28688	2.69514	3.08566	3.52697	4.08322	4.70636	5.24836	5.85412	6.60952	7.47072	8.62454	10.2279	12.1251	14.8041	18.2091	21.7519	25.8552	33.2087
0.350791	0.701583	0.992188	1.2648	1.58827	1.93731	2.28688	2.69736	3.08566	3.52991	4.08322	4.70636	5.25602	5.85863	6.61	7.47852	8.62454	10.2453	12.131	14.8041	18.2158	21.7519	25.8731	33.2281
0.350791	0.701583	0.992188	1.2648	1.58827	1.93731	2.28688	2.69935	3.08566	3.53745	4.0847	4.70636	5.25602	5.87094	6.61872	7.47852	8.62454	10.2453	12.134	14.8373	18.2158	21.7519	25.9057	33.234
0.350791	0.701583	0.992188	1.2648	1.58827	1.93731	2.28688	2.70985	3.08566	3.53911	4.09089	4.70636	5.25602	5.88033	6.61872	7.47852	8.63901	10.2453	12.1406	14.8435	18.2445	21.7943	25.9159	33.3123
0.350791	0.701583	0.992188	1.2648	1.58827	1.93731	2.28688	2.71088	3.09529	3.55149	4.09089	4.70636	5.25602	5.88078	6.61872	7.47852	8.65101	10.2543	12.1568	14.8601	18.2445	21.7943	25.921	33.3252
0.350791	0.701583	0.992188	1.2648	1.58827	1.93731	2.28688	2.72045	3.09575	3.55149	4.09089	4.70636	5.25602	5.88246	6.61872	7.49137	8.6639	10.2543	12.1568	14.8601	18.2546	21.8112	26.0685	33.3381
0.350791	0.701583	0.992188	1.2648	1.58827	1.93731	2.28688	2.72852	3.09931	3.55149	4.09934	4.71128	5.25602	5.88509	6.61872	7.49754	8.6639	10.2782	12.1644	14.8828	18.2715	21.8144	26.1072	33.3529
0.350791	0.701583	0.992188	1.2648	1.58827	1.93731	2.28688	2.72852	3.10581	3.55149	4.10353	4.71289	5.26187	5.88509	6.63578	7.49906	8.6639	10.2782	12.1644	14.8911	18.3034	21.8464	26.1072	33.3713
0.350791	0.701583	0.992188	1.2648	1.58827	1.93731	2.28688	2.72852	3.10748	3.55149	4.10591	4.71289	5.26187	5.88509	6.63782	7.49906	8.68164	10.2782	12.1644	14.9179	18.3102	21.8577	26.1121	33.3989
0.350791	0.701583	0.992188	1.2648	1.58827	1.93731	2.28688	2.72852	3.10802	3.55149	4.10591	4.71941	5.26187	5.88509	6.64313	7.49906	8.68164	10.2782	12.1644	14.9344	18.3253	21.9013	26.1216	33.4744
0.350791	0.701583	0.992188	1.2648	1.58827	1.93955	2.28688	2.72852	3.10802	3.55149	4.10591	4.71941	5.26187	5.88958	6.64498	7.50726	8.6958	10.2782	12.1644	14.9344	18.33	21.9252	26.1298	33.4863
0.350791	0.701583	0.992188	1.2648	1.58827	1.93979	2.28688	2.72852	3.10802	3.55149	4.10591	4.71941	5.26187	5.89601	6.6558	7.50726	8.6958	10.2782	12.1644	14.9344	18.3504	21.9252	26.1404	33.5231
0.350791	0.701583	0.992188	1.2648	1.58827	1.93979	2.28688	2.72852	3.10802	3.55149	4.10591	4.71941	5.26187	5.89601	6.6558	7.50726	8.70994	10.2902	12.1662	14.9365	18.3823	21.942	26.1534	33.5368
0.350791	0.701583	0.992188	1.2648	1.58827	1.94024	2.28688	2.72852	3.10802	3.55149	4.10591	4.71941	5.2622	5.89601	6.6558	7.50726	8.72578	10.3094	12.1696	14.9365	18.3823	21.942	26.1638	33.6065
0.350791	0.701583	0.992321	1.2648	1.58827	1.94079	2.28688	2.72852	3.10802	3.55149	4.10591	4.72957	5.2671	5.89601	6.67165	7.52838	8.73815	10.3171	12.1771	14.9591	18.3823	21.9588	26.1722	33.6584
0.350791	0.701583	0.992939	1.2648	1.58827	1.94254	2.28688	2.72852	3.11249	3.55149	4.10591	4.73665	5.27355	5.90599	6.67426	7.53181	8.73815	10.3171	12.1947	14.9858	18.3823	21.9686	26.2121	33.6659
0.350791	0.701583	0.999909	1.2648	1.58827	1.94781	2.28688	2.73569	3.11249	3.55441	4.10986	4.73893	5.28468	5.90955	6.67887	7.53181	8.74228	10.3171	12.2149	14.9858	18.3973	21.9742	26.2367	33.7216
0.350791	0.701583	1.00182	1.2648	1.58827	1.94781	2.28688	2.73569	3.11249	3.56107	4.12375	4.73893	5.29235	5.9168	6.67887	7.53896	8.75111	10.3171	12.2149	14.9858	18.4174	21.9868	26.2801	33.7417
0.350791	0.701583	1.00269	1.2648	1.58827	1.94836	2.28688	2.73977	3.11616	3.56107	4.12501	4.73893	5.29371	5.91684	6.67887	7.54405	8.76517	10.323	12.2149	14.9981	18.4307	21.998	26.2976	33.7508
0.350791	0.701583	1.00381	1.2648	1.58827	1.95066	2.28688	2.73977	3.12013	3.56255	4.12832	4.73893	5.29371	5.91684	6.67887	7.54405	8.76546	10.325	12.2174	15.0166	18.4357	22.019	26.3096	33.7636
0.350791	0.701583	1.00412	1.2648	1.58827	1.9519	2.28688	2.73977	3.12083	3.56836	4.12832	4.73893	5.29676	5.91684	6.67887	7.54405	8.76627	10.3437	12.2415	15.033	18.4374	22.019	26.3467	33.7654
0.350791	0.701583	1.00412	1.2648	1.58827	1.95846	2.28688	2.73977	3.12158	3.56836	4.12879	4.73893	5.30156	5.91684	6.67929	7.54405	8.76627	10.3498	12.2497	15.0411	18.4374	22.0412	26.3934	33.7654
0.350791	0.701583	1.00412	1.2648	1.58827	1.95846	2.28688	2.73977	3.12159	3.57203	4.12879	4.73893	5.30156	5.93569	6.67929	7.54576	8.76627	10.3547	12.2551	15.0636	18.4374	22.0523	26.412	33.7827
0.350791	0.701583	1.00412	1.2648	1.58827	1.95846	2.28688	2.73977	3.12924	3.5758	4.12879	4.73893	5.30264	5.93766	6.68554	7.55627	8.76978	10.3587	12.2727	15.0677	18.4374	22.0817	26.4586	33.8227
0.350791	0.701583	1.00583	1.2648	1.58827	1.95922	2.28688	2.73977	3.1336	3.57738	4.12879	4.73893	5.30264	5.93834	6.69583	7.55627	8.76978	10.3647	12.2777	15.082	18.4624	22.0887	26.4803	33.8745
0.350791	0.701583	1.00899	1.2648	1.58827	1.96111	2.28688	2.73977	3.13589	3.57738	4.1362	4.73893	5.30264	5.94234	6.69727	7.56035	8.76978	10.3647	12.2777	15.082	18.4624	22.0887	26.4803	33.8845
0.350791	0.701583	1.00905	1.2648	1.58827	1.96904	2.28688	2.73977	3.13757	3.57738	4.14286	4.74274	5.30843	5.9441	6.69727	7.57181	8.76978	10.3854	12.2827	15.082	18.4624	22.0887	26.5132	33.889
0.350791	0.701583	1.00928	1.2648	1.58827	1.96904	2.28688	2.73977	3.13757	3.57738	4.15802	4.74342	5.30843	5.95312	6.70186	7.57254	8.76978	10.3854	12.2977	15.0881	18.4624	22.0998	26.5143	33.8963
0.350791	0.701583	1.0104	1.2648	1.58827	1.97695	2.28688	2.73977	3.13757	3.57738	4.15802	4.75587	5.30843	5.95312	6.70186	7.57254	8.77679	10.3854	12.3152	15.0881	18.4624	22.111	26.5271	33.9281
0.350791	0.701583	1.01172	1.2648	1.58827	1.97744	2.28688	2.73977	3.13757	3.57738	4.15802	4.75587	5.30843	5.95619	6.70186	7.58878	8.77679	10.3854	12.3152	15.0901	18.5306	22.1152	26.6105	33.9562
0.350791	0.701583	1.0133	1.2648	1.58827	1.97776	2.28688	2.73977	3.13757	3.57738	4.15802	4.76482	5.30843	5.95829	6.70186	7.59049	8.7908	10.3884	12.322	15.0901	18.5373	22.1221	26.6431	33.9679
0.350791	0.701583	1.01828	1.2648	1.58827	1.97957	2.28688	2.73977	3.13757	3.57738	4.15889	4.76482	5.31327	5.95829	6.70186	7.59283	8.7978	10.3884	12.3227	15.1064	18.5522	22.1263	26.644	33.9906
0.350791	0.701583	1.01847	1.2648	1.58827	1.98135	2.28688	2.73977	3.13757	3.58362	4.15931	4.76482	5.31776	5.95829	6.70186	7.60902	8.80828	10.3884	12.3227	15.1125	18.5522	22.1276	26.7155	34.0621
0.350791	0.701583	1.01953	1.2648	1.58827	1.98412	2.28688	2.73977	3.13757	3.58824	4.18132	4.76482	5.32352	5.96183	6.71561	7.60902	8.85357	10.4172	12.3385	15.139	18.5522	22.143	26.749	34.0972
0.350791	0.701583	1.01953	1.2648	1.58827	1.98438	2.28688	2.73977	3.13757	3.59159	4.18148	4.76482	5.32579	5.96345	6.71561	7.60902	8.86399	10.4209	12.3403	15.139	18.5654	22.1929	26.749	34.1152
0.350791	0.701583	1.01953	1.2648	1.58827	1.98438	2.29111	2.73977	3.13757	3.59554	4.18734	4.76482	5.33674	5.96345	6.71561	7.60902	8.86888	10.4209	12.3576	15.139	18.5754	22.1985	26.8584	34.1152
0.350791	0.701583	1.01953	1.2648	1.58827	1.98438	2.29343	2.73977	3.1386	3.59908	4.18879	4.76482	5.34258	5.96345	6.72059	7.61311	8.87439	10.4209	12.3645	15.1491	18.5903	22.2095	26.8625	34.1623
0.350791	0.701583	1.01953	1.2648	1.58827	1.98438	2.295	2.74328	3.14075	3.61147	4.19125	4.76482	5.34309	5.96345	6.73585	7.61311	8.88133	10.4298	12.3787	15.1491	18.6035	22.2151	27.0382	34.2156
0.350791	0.701583	1.01953	1.2648	1.58827	1.98438	2.29786	2.74328	3.14736	3.61162	4.19388	4.76482	5.34309	5.96345	6.73848	7.62743	8.89171	10.4327	12.385	15.1776	18.6035	22.2441	27.0473	34.2332
0.350791	0.701583	1.01953	1.2648	1.58827	1.98438	2.29959	2.74328	3.15582	3.61162	4.19843	4.76482	5.34797	5.97216	6.73848	7.64129	8.89171	10.4445	12.385	15.1857	18.6101	22.2483	27.128	34.2938
0.350791	0.701583	1.01953	1.2648	1.58827	1.98438	2.30017	2.74328	3.15712	3.61162	4.19992	4.76482	5.35211	5.97376	6.73848	7.64129	8.90554	10.4563	12.385	15.1978	18.6101	22.2759	27.1371	34.3928
0.350791	0.701583	1.01953	1.2648	1.58827	1.98438	2.30694	2.74517	3.15712	3.61162	4.20364	4.76578	5.3546	5.97376	6.73848	7.64129	8.92969	10.4563	12.385	15.2039	18.6101	22.2759	27.1869	34.408
0.350791	0.701583	1.01953	1.2648	1.58827	1.98438	2.31082	2.74732	3.15712	3.61904	4.20364	4.77128	5.3546	5.97376	6.73848	7.64129	8.93313	10.4651	12.4023	15.218	18.6184	22.2815	27.1914	34.4524
0.350791	0.701583	1.01953	1.2648	1.58827	1.98438	2.31144	2.74852	3.15712	3.62516	4.20817	4.77128	5.3546	5.97376	6.7476	7.64129	8.94346	10.4915	12.4023	15.2302	18.6184	22.2925	27.2378	34.4821
0.350791	0.701583	1.01953	1.2648	1.58827	1.98438	2.31367	2.74998	3.15712	3.63045	4.2095	4.77128	5.35837	5.97376	6.7476	7.64129	8.94346	10.512	12.4048	15.2371	18.6366	22.3104	27.2682	34.4919
0.350791	0.701583	1.01953	1.2648	1.58903	1.98438	2.31477	2.75385	3.15712	3.63903	4.21105	4.77128	5.35868	5.97376	6.7476	7.64309	8.96064	10.512	12.4132	15.2765	18.6481	22.3448	27.2852	34.4919
0.350791	0.701583	1.01953	1.2648	1.59236	1.98438	2.31512	2.75462	3.1596	3.64331	4.21136	4.77128	5.36394	5.97376	6.75058	7.64713	8.96064	10.5152	12.4246	15.2765	18.663	22.3463	27.2908	34.4928
0.350791	0.701583	1.01953	1.2648	1.59256	1.98438	2.31648	2.76237	3.171	3.64759	4.21475	4.77128	5.36607	5.97947	6.75358	7.65738	8.96064	10.5237	12.4246	15.2826	18.6745	22.3476	27.3133	34.5406
0.350791	0.701583	1.01953	1.2648	1.59256	1.98438	2.32489	2.76967	3.17204	3.64759	4.2168	4.77128	5.36607	5.98569	6.75534	7.65738	8.96064	10.5237	12.4539	15.2826	18.6761	22.3586	27.3212	34.5705
0.350791	0.701583	1.01953	1.2648	1.59256	1.98438	2.32489	2.77162	3.17416	3.65072	4.2168	4.77128	5.36607	5.99432	6.76134	7.65738	8.96407	10.5267	12.4543	15.2846	18.6761	22.3738	27.365	34.6556
0.350791	0.701583	1.01953	1.2648	1.59256	1.98438	2.32489	2.77312	3.17531	3.65209	4.2168	4.79058	5.36932	5.99432	6.77036	7.65738	8.96407	10.5267	12.4642	15.3052	18.7107	22.3765	27.4078	34.724
0.350791	0.701583	1.01953	1.2648	1.59256	1.98438	2.32489	2.77325	3.17531	3.66028	4.2168	4.79058	5.37707	5.99432	6.7749	7.66407	8.98464	10.5296	12.4642	15.3409	18.7107	22.3784	27.4437	34.7443
0.350791	0.701583	1.01953	1.2648	1.59256	1.98438	2.32489	2.77325	3.17655	3.66237	4.2168	4.80063	5.38328	5.99432	6.7749	7.66516	8.98464	10.5296	12.4642	15.3409	18.7156	22.3861	27.4974	34.8415
0.350791	0.701583	1.01953	1.2648	1.5942	1.98438	2.32489	2.77325	3.17655	3.66237	4.2168	4.80176	5.38677	5.99432	6.79696	7.66928	8.99149	10.5296	12.4642	15.3869	18.7485	22.3861	27.5187	34.8715
0.350791	0.701583	1.01953	1.2648	1.59582	1.98438	2.32577	2.77325	3.17655	3.66237	4.2168	4.81236	5.38765	5.99706	6.79795	7.67836	8.99149	10.5383	12.4642	15.3969	18.7485	22.3875	27.5377	34.9755
0.350791	0.701583	1.01953	1.26827	1.59582	1.98438	2.32936	2.77325	3.17655	3.66237	4.2168	4.8162	5.39841	5.99945	6.80571	7.68049	8.99722	10.5471	12.4839	15.4209	18.7485	22.4122	27.5645	34.9896
0.350791	0.701583	1.01953	1.27012	1.60121	1.98438	2.32976	2.77325	3.17655	3.66237	4.2168	4.8162	5.40734	5.99945	6.80802	7.68945	9.00195	10.5529	12.4913	15.4209	18.7501	22.4163	27.5734	35.0309
0.350791	0.701583	1.01953	1.27279	1.60183	1.98438	2.33104	2.77325	3.17655	3.6632	4.22279	4.8162	5.41427	5.99945	6.80921	7.69345	9.00731	10.5529	12.4913	15.4229	18.7632	22.4199	27.5734	35.0528
0.350791	0.701583	1.01953	1.27294	1.60514	1.98534	2.34007	2.77325	3.17655	3.66333	4.22368	4.8162	5.41743	5.99945	6.81113	7.69345	9.0154	10.5529	12.4914	15.4388	18.7682	22.4301	27.5823	35.0835
0.350791	0.701929	1.02079	1.27415	1.60792	1.9873	2.34007	2.77325	3.17655	3.67031	4.22409	4.8162	5.41743	5.99945	6.81113	7.69345	9.01882	10.5609	12.5135	15.4388	18.7682	22.4534	27.6146	35.1711
0.350791	0.705115	1.02226	1.27447	1.61053	1.98982	2.34007	2.77325	3.17655	3.67597	4.22409	4.8162	5.41743	5.99945	6.82467	7.70134	9.01882	10.5617	12.5208	15.4448	18.7682	22.4534	27.6447	35.179
0.350791	0.705884	1.02272	1.27517	1.61202	1.99662	2.34007	2.77325	3.17655	3.67597	4.22409	4.8162	5.41743	6.00053	6.82467	7.70145	9.02904	10.5617	12.5233	15.4508	18.7747	22.4586	27.6625	35.2235
0.350791	0.707409	1.02272	1.27713	1.61202	1.99982	2.34007	2.77325	3.17655	3.67597	4.22409	4.82196	5.42655	6.00458	6.82467	7.70145	9.02904	10.5762	12.5356	15.4508	18.8662	22.4616	27.6836	35.2541
0.350791	0.707433	1.02272	1.27747	1.61202	1.99982	2.34007	2.77325	3.17655	3.68001	4.22409	4.83364	5.43245	6.00458	6.83922	7.70145	9.02904	10.5762	12.5402	15.4706	18.8662	22.4753	27.7168	35.2724
0.350791	0.707687	1.02272	1.27747	1.61202	1.99982	2.34007	2.77325	3.17655	3.68299	4.22409	4.84266	5.44009	6.02283	6.84268	7.70145	9.02904	10.5815	12.5429	15.4766	18.8662	22.4753	27.7361	35.2977
0.350791	0.708709	1.02272	1.27747	1.61202	1.99982	2.34007	2.77325	3.17655	3.68748	4.22409	4.84381	5.44009	6.02443	6.84268	7.70769	9.02962	10.5913	12.5601	15.4846	18.8662	22.478	27.7391	35.3911
0.350791	0.712693	1.02272	1.27747	1.61202	1.99982	2.34007	2.77325	3.17655	3.68748	4.22409	4.8468	5.44009	6.03524	6.86064	7.71487	9.04981	10.5966	12.5748	15.4985	18.8907	22.5011	27.7513	35.4638
0.350791	0.713213	1.02272	1.28052	1.61448	1.99982	2.34007	2.77325	3.1775	3.68748	4.22409	4.8468	5.44009	6.03524	6.86064	7.71741	9.05286	10.6169	12.5748	15.5039	18.9427	22.5122	27.7746	35.495
0.350791	0.713672	1.02272	1.28429	1.61765	1.99982	2.34007	2.77325	3.18512	3.68748	4.22409	4.87335	5.44009	6.03852	6.86064	7.71741	9.05286	10.6516	12.5748	15.5342	18.9556	22.5341	27.7824	35.5954
0.350791	0.713672	1.02272	1.28762	1.61799	1.99982	2.34007	2.77325	3.18732	3.68748	4.22409	4.87335	5.44009	6.04079	6.86064	7.72233	9.07201	10.6545	12.5779	15.5401	18.9719	22.543	27.799	35.6791
0.350791	0.713672	1.02272	1.28962	1.618	1.99982	2.34007	2.77325	3.18757	3.68748	4.22409	4.87335	5.44009	6.04937	6.86064	7.72538	9.07605	10.6545	12.6017	15.548	18.9833	22.5445	27.8034	35.7188
0.350791	0.713672	1.02272	1.28962	1.62251	1.99982	2.34007	2.77325	3.18948	3.68748	4.22409	4.87335	5.44009	6.05462	6.86064	7.72538	9.08301	10.6689	12.6101	15.5777	18.9946	22.5517	27.8708	35.736
0.350791	0.713672	1.02272	1.28962	1.62419	1.99982	2.34007	2.77325	3.19063	3.68748	4.22409	4.87335	5.4409	6.0556	6.86064	7.72538	9.08339	10.6689	12.6285	15.5777	19.0238	22.572	27.8885	35.7738
0.350791	0.713672	1.02272	1.28962	1.62803	1.99982	2.34007	2.77325	3.19164	3.68748	4.22409	4.87523	5.44574	6.0556	6.86375	7.74923	9.09693	10.6689	12.6411	15.5777	19.0238	22.5886	27.9149	35.8144
0.350791	0.713672	1.02272	1.29322	1.62966	1.99982	2.34007	2.77325	3.19327	3.68748	4.23111	4.87726	5.44618	6.0556	6.87349	7.74923	9.09693	10.6689	12.648	15.6076	19.0609	22.5927	27.9314	35.8331
0.350791	0.713672	1.02272	1.29331	1.63102	1.99982	2.34007	2.77325	3.1963	3.68748	4.23277	4.88596	5.44649	6.08094	6.87859	7.7532	9.10031	10.6689	12.648	15.6112	19.0803	22.6172	27.9828	35.8357
0.350791	0.713672	1.02272	1.29765	1.63125	1.99982	2.34007	2.77325	3.20074	3.68748	4.23863	4.88596	5.45703	6.08094	6.87863	7.7532	9.10031	10.6775	12.6504	15.6348	19.0851	22.6322	28.0029	35.8537
0.350791	0.713672	1.02272	1.29765	1.63125	1.99982	2.34007	2.77325	3.2121	3.68748	4.23863	4.88596	5.45703	6.08311	6.89195	7.76404	9.12057	10.6775	12.6504	15.6348	19.0851	22.6376	28.0216	35.864
0.350791	0.715197	1.02272	1.29765	1.63125	1.99982	2.34007	2.77342	3.2192	3.68748	4.24301	4.88596	5.45703	6.09155	6.89642	7.76906	9.14752	10.6862	12.6528	15.6427	19.0916	22.6376	28.0469	35.9677
0.350791	0.716879	1.02272	1.2977	1.63314	1.99982	2.34007	2.77342	3.22345	3.68748	4.24301	4.88985	5.46131	6.10115	6.91869	7.76906	9.14752	10.6862	12.6528	15.6447	19.1012	22.643	28.0633	35.9745
0.350791	0.719334	1.02272	1.29948	1.63443	1.99982	2.34007	2.77647	3.22358	3.68748	4.24301	4.89225	5.46267	6.10115	6.91869	7.77601	9.14752	10.6862	12.6601	15.6447	19.1061	22.6593	28.083	35.9805
0.350791	0.720917	1.02272	1.30109	1.63443	1.99982	2.34147	2.78238	3.22384	3.68748	4.24588	4.89225	5.46267	6.10449	6.92089	7.77856	9.15088	10.6862	12.6601	15.7075	19.1141	22.6593	28.0984	36.036
0.350791	0.720917	1.02272	1.30436	1.63443	1.99982	2.34491	2.78278	3.22404	3.68748	4.24588	4.89225	5.46267	6.11719	6.93281	7.77889	9.15701	10.6919	12.6601	15.7583	19.1189	22.6625	28.1213	36.0898
0.350791	0.720917	1.02272	1.30564	1.64354	1.99982	2.34492	2.78278	3.22404	3.68748	4.24588	4.89225	5.46267	6.11857	6.93581	7.78488	9.17773	10.6973	12.6601	15.7583	19.1189	22.6771	28.1705	36.1655
0.350791	0.720917	1.02272	1.30564	1.64367	1.99982	2.34714	2.78449	3.22461	3.68748	4.24588	4.89225	5.46267	6.12058	6.94974	7.78883	9.17773	10.6988	12.6601	15.7992	19.1254	22.6919	28.2076	36.2361
0.350791	0.720917	1.02272	1.30564	1.64383	1.99982	2.34714	2.79051	3.22461	3.68748	4.24588	4.90224	5.46267	6.12631	6.94974	7.78883	9.18109	10.7006	12.6601	15.7992	19.1398	22.6919	28.2127	36.3014
0.350791	0.720917	1.02272	1.30564	1.64394	1.99982	2.34714	2.79057	3.22461	3.68748	4.24588	4.90436	5.46267	6.12631	6.94974	7.78883	9.18109	10.7006	12.6771	15.7992	19.1495	22.7027	28.2382	36.337
0.350791	0.720917	1.02272	1.30564	1.64394	1.99982	2.35318	2.79665	3.22461	3.68748	4.24588	4.90964	5.46269	6.12631	6.94974	7.78883	9.20785	10.7092	12.6915	15.8226	19.1575	22.7609	28.2392	36.3886
0.350791	0.720917	1.02272	1.30564	1.64394	1.99982	2.35318	2.79958	3.22461	3.68748	4.24833	4.91071	5.47084	6.12631	6.94982	7.82565	9.21787	10.7172	12.6932	15.8478	19.1575	22.7663	28.2436	36.3987
0.350791	0.720917	1.02272	1.30564	1.64394	1.99982	2.35318	2.80536	3.22461	3.68748	4.25104	4.91071	5.47953	6.12631	6.95131	7.83216	9.22788	10.7279	12.728	15.8478	19.1687	22.8014	28.249	36.4595
0.350791	0.720917	1.02272	1.30564	1.64394	1.99982	2.35318	2.80633	3.22461	3.68748	4.25959	4.91108	5.47953	6.12631	6.95975	7.84393	9.25698	10.7317	12.7497	15.8634	19.1832	22.8014	28.2817	36.462
0.350791	0.720917	1.02272	1.30564	1.64394	1.99982	2.35318	2.80633	3.22461	3.68748	4.26541	4.91108	5.47953	6.13634	6.96301	7.84393	9.26115	10.7321	12.7569	15.8827	19.1912	22.8014	28.2871	36.484
0.350791	0.720917	1.02272	1.30564	1.64394	1.99982	2.35318	2.80633	3.22461	3.68748	4.26756	4.91108	5.47953	6.13634	6.96301	7.85304	9.26115	10.735	12.7569	15.906	19.2024	22.8014	28.2947	36.5042
0.350791	0.720917	1.02272	1.30564	1.64394	1.99982	2.35318	2.80633	3.22461	3.6929	4.26756	4.91108	5.48415	6.13634	6.96301	7.8544	9.29762	10.735	12.769	15.962	19.2296	22.8099	28.3045	36.5404
0.350791	0.720917	1.02272	1.30564	1.64394	1.99982	2.35318	2.80633	3.22461	3.6929	4.26756	4.91972	5.48908	6.13975	6.96301	7.87089	9.29762	10.735	12.7858	15.9697	19.2935	22.8122	28.3219	36.543
0.350791	0.720917	1.02272	1.3059	1.64394	1.99982	2.35318	2.80633	3.22461	3.6929	4.26756	4.92023	5.49034	6.14135	6.97648	7.87881	9.29762	10.7448	12.8027	15.9697	19.2983	22.8217	28.3349	36.5472
0.350791	0.721583	1.02272	1.30967	1.64409	1.99982	2.35318	2.80633	3.22461	3.69431	4.26756	4.92359	5.49075	6.15996	6.98038	7.87915	9.29762	10.7465	12.8147	15.9697	19.3047	22.828	28.336	36.5842
0.350791	0.721862	1.02272	1.31001	1.64588	1.99982	2.35318	2.80633	3.22461	3.6974	4.26756	4.92359	5.49365	6.16136	6.98419	7.88678	9.31085	10.7693	12.8147	15.9851	19.3063	22.8486	28.3851	36.5901
0.350791	0.722856	1.02272	1.31106	1.64688	1.99982	2.35318	2.80633	3.22461	3.70312	4.26756	4.92359	5.4975	6.16136	6.98441	7.89265	9.32076	10.7693	12.8173	15.9881	19.3222	22.8647	28.4026	36.6388
0.350791	0.724173	1.02272	1.31919	1.6471	1.99982	2.35318	2.80729	3.22461	3.70953	4.26756	4.93605	5.50753	6.16552	6.98506	7.89475	9.32076	10.7693	12.8526	15.9928	19.3302	22.9185	28.4141	36.6682
0.350791	0.72427	1.02272	1.32415	1.64842	1.99982	2.35318	2.81931	3.22461	3.71115	4.26756	4.94175	5.50753	6.1717	6.98506	7.89475	9.33397	10.7693	12.865	15.9985	19.3445	22.9815	28.4163	36.6782
0.350791	0.728985	1.02272	1.32539	1.6528	1.99982	2.35318	2.81936	3.22461	3.71115	4.28195	4.9423	5.50753	6.18425	6.98506	7.89475	9.33616	10.7693	12.865	15.9985	19.3492	22.9815	28.4163	36.6917
0.350791	0.729613	1.02272	1.32539	1.65473	1.99982	2.35318	2.82647	3.22461	3.7207	4.28195	4.9423	5.50753	6.20117	6.98506	7.89475	9.33724	10.7808	12.865	16.0024	19.3492	22.9829	28.4336	36.8348
0.350791	0.731111	1.02272	1.32539	1.65473	1.99982	2.35318	2.82817	3.22461	3.7207	4.28195	4.9423	5.50753	6.20117	6.98506	7.90222	9.33724	10.8064	12.865	16.0848	19.3731	23.019	28.4336	36.916
0.350791	0.733214	1.02272	1.32539	1.657	1.99982	2.35318	2.82817	3.22461	3.7207	4.30141	4.9423	5.50753	6.20117	6.98947	7.90383	9.34054	10.8064	12.8698	16.0848	19.3747	23.019	28.5211	36.9457
0.350791	0.734871	1.02272	1.32539	1.65968	1.99982	2.35318	2.82817	3.22461	3.7207	4.30141	4.9423	5.50753	6.20117	6.99996	7.91032	9.34054	10.809	12.8698	16.0982	19.4048	23.0261	28.5254	37.0396
0.350791	0.735194	1.02272	1.3272	1.65968	1.99982	2.35318	2.82817	3.22461	3.7207	4.30262	4.9423	5.50753	6.20117	7.00266	7.91032	9.35041	10.815	12.8698	16.1078	19.4207	23.0495	28.5351	37.1009
0.350791	0.735194	1.02272	1.32931	1.66395	1.99982	2.35318	2.82817	3.22461	3.7207	4.30915	4.954	5.50753	6.20117	7.00266	7.91032	9.35634	10.815	12.8722	16.123	19.4207	23.0617	28.5556	37.1988
0.350791	0.735194	1.02272	1.32931	1.66395	1.99982	2.35318	2.82817	3.22461	3.7207	4.31529	4.95832	5.50924	6.20117	7.00266	7.91421	9.35808	10.849	12.8793	16.1402	19.4586	23.0775	28.59	37.2103
0.350791	0.735194	1.02272	1.32931	1.66395	1.99982	2.35318	2.82817	3.22461	3.7207	4.3255	4.96094	5.50924	6.20117	7.00486	7.91421	9.36028	10.849	12.8865	16.1516	19.4697	23.083	28.6029	37.2203
0.350791	0.735194	1.02272	1.32931	1.66395	1.99982	2.35318	2.82817	3.22461	3.7207	4.3255	4.96094	5.51159	6.20613	7.01447	7.92586	9.3767	10.8717	12.8984	16.1707	19.4697	23.083	28.604	37.2896
0.350791	0.735194	1.02272	1.32931	1.66395	1.99982	2.35318	2.82817	3.22461	3.7207	4.3255	4.96094	5.52055	6.20613	7.01583	7.92586	9.38981	10.8745	12.9199	16.1707	19.4887	23.0897	28.6191	37.3102
0.350791	0.735194	1.02272	1.32931	1.66395	1.99982	2.35318	2.82817	3.22461	3.7207	4.32921	4.96094	5.52558	6.20613	7.01583	7.92586	9.38981	10.8802	12.9413	16.1707	19.506	23.1057	28.6298	37.3177
0.350791	0.735194	1.02272	1.33038	1.66395	1.99982	2.35318	2.82817	3.22461	3.72094	4.33195	4.96094	5.53935	6.20613	7.01583	7.92586	9.38981	10.8971	12.9484	16.1973	19.5076	23.1256	28.633	37.3505
0.350791	0.735194	1.02272	1.33389	1.66395	1.99982	2.35318	2.82817	3.22461	3.72896	4.33195	4.96094	5.5465	6.20613	7.01583	7.92586	9.38981	10.9056	12.9719	16.1973	19.5287	23.1336	28.633	37.3597
0.350791	0.735194	1.02272	1.33577	1.66395	1.99982	2.35318	2.82817	3.23414	3.72896	4.33195	4.96125	5.5465	6.21604	7.02021	7.94137	9.41189	10.9056	12.984	16.1973	19.5391	23.1416	28.6749	37.3599
0.350791	0.735194	1.02272	1.33577	1.66395	1.99982	2.35377	2.82817	3.23414	3.72896	4.33195	4.96274	5.5465	6.21604	7.02021	7.94137	9.42904	10.9141	13.0053	16.2314	19.5391	23.1472	28.7156	37.3772
0.350791	0.735194	1.02272	1.33577	1.66395	1.99982	2.35958	2.82817	3.23414	3.72896	4.33195	4.96544	5.5465	6.21844	7.0213	7.94137	9.42904	10.9141	13.0171	16.2598	19.5792	23.1629	28.7217	37.3836
0.350791	0.735194	1.02272	1.33577	1.66395	1.99982	2.36226	2.82817	3.23414	3.72896	4.33195	4.96713	5.5465	6.21941	7.02459	7.94137	9.42904	10.9169	13.0171	16.2731	19.602	23.1629	28.7435	37.4091
0.350791	0.735194	1.02272	1.33577	1.66395	1.99982	2.36351	2.82817	3.23414	3.72896	4.33195	4.96713	5.5465	6.22012	7.02459	7.94296	9.42904	10.9169	13.0219	16.3127	19.6098	23.1672	28.7777	37.4214
0.350791	0.735194	1.02272	1.33577	1.66395	2.00228	2.36479	2.82817	3.23414	3.72896	4.33195	4.96713	5.5465	6.22098	7.02459	7.94435	9.42904	10.9169	13.0219	16.3205	19.6098	23.1907	28.7841	37.4921
0.350791	0.735194	1.02272	1.33577	1.66395	2.00457	2.36479	2.82817	3.23414	3.72896	4.33195	4.96713	5.5465	6.22098	7.03107	7.95234	9.43493	10.918	13.0549	16.3354	19.6145	23.1947	28.7841	37.5586
0.350791	0.736979	1.02272	1.33577	1.66395	2.00824	2.37234	2.82817	3.23414	3.72896	4.33195	4.97436	5.55153	6.22098	7.03994	7.95299	9.43883	10.9394	13.06	16.3354	19.6349	23.1974	28.7873	37.6149
0.350791	0.739887	1.02272	1.33577	1.66395	2.00824	2.37794	2.82817	3.23414	3.72896	4.33195	4.97532	5.56276	6.22098	7.04371	7.98773	9.43883	10.9506	13.063	16.3579	19.6349	23.2013	28.8224	37.6509
0.350791	0.74223	1.02272	1.33577	1.66395	2.00824	2.37855	2.82817	3.23414	3.72896	4.33195	4.97799	5.56329	6.22098	7.05082	7.98773	9.44534	10.9546	13.0714	16.373	19.6474	23.2066	28.8258	38.0936
0.350791	0.74223	1.02272	1.33577	1.66395	2.01083	2.38666	2.82817	3.23414	3.72896	4.33511	4.97903	5.56398	6.22098	7.05518	7.98773	9.44534	10.9647	13.0714	16.3786	19.6474	23.2186	28.8354	38.2097
0.350791	0.74223	1.02272	1.33577	1.66395	2.01261	2.38666	2.82817	3.23414	3.72896	4.33905	4.98192	5.57416	6.22098	7.05518	7.98773	9.44534	10.9647	13.0902	16.3805	19.6568	23.2225	28.8354	38.3992
0.350791	0.74223	1.02272	1.33577	1.66395	2.01746	2.38884	2.82817	3.23414	3.7297	4.33905	4.98409	5.57416	6.22098	7.05518	7.99613	9.44534	10.9647	13.0902	16.388	19.66	23.253	28.8626	38.4673
0.350791	0.74223	1.02272	1.33577	1.66395	2.01823	2.38884	2.82817	3.23414	3.74047	4.33905	4.98429	5.57416	6.24566	7.07087	7.99927	9.45511	10.9843	13.1348	16.418	19.6959	23.2578	28.8929	38.8453
0.350791	0.74223	1.02272	1.33577	1.66395	2.02338	2.38986	2.82817	3.23414	3.74322	4.34607	4.98568	5.57416	6.24566	7.07822	7.99927	9.45511	10.9843	13.1465	16.4386	19.7225	23.2644	28.8972	39.0829
0.350791	0.74223	1.02272	1.33577	1.66395	2.02371	2.39342	2.83276	3.23414	3.74877	4.36024	4.98568	5.57416	6.24566	7.07822	7.99927	9.47136	10.9871	13.1488	16.4386	19.7225	23.2702	28.9202	39.1419
0.350791	0.74223	1.02272	1.33577	1.66395	2.02371	2.39465	2.83276	3.23414	3.74922	4.36378	4.98568	5.57416	6.24691	7.08964	7.99985	9.47786	10.9871	13.1488	16.4423	19.7505	23.2712	28.927	39.2275
0.350791	0.74223	1.02272	1.33577	1.66395	2.02407	2.39969	2.84009	3.23414	3.751	4.37057	4.98568	5.57416	6.24847	7.09431	8.00696	9.47786	10.9958	13.1558	16.4423	19.7567	23.3019	28.9408	39.2988
0.350791	0.74223	1.02272	1.33577	1.66395	2.0282	2.40157	2.84038	3.23414	3.75298	4.37306	4.99185	5.59619	6.24939	7.09662	8.00696	9.47786	11.0095	13.1652	16.448	19.7884	23.3283	28.9493	39.2988
0.350791	0.74223	1.02272	1.33577	1.66395	2.0314	2.40618	2.84298	3.23414	3.75363	4.37582	4.99185	5.59619	6.26042	7.09804	8.01464	9.49255	11.0151	13.1815	16.448	19.7972	23.3441	28.9536	39.4215
0.350791	0.74223	1.02272	1.33577	1.66395	2.03459	2.40618	2.84683	3.23414	3.75363	4.37924	4.99185	5.59619	6.26042	7.09895	8.01464	9.49407	11.0151	13.1815	16.4629	19.7989	23.3533	28.9621	40.3547
0.350791	0.74223	1.02272	1.33577	1.66395	2.03608	2.40669	2.84958	3.23414	3.75363	4.3884	4.99185	5.60146	6.26042	7.10298	8.01464	9.49407	11.034	13.1839	16.4704	19.8267	23.3546	29.0215	40.4438
0.350791	0.74223	1.02272	1.33577	1.66395	2.03702	2.41035	2.86196	3.23414	3.75363	4.3884	4.99185	5.60633	6.26977	7.10298	8.01743	9.49407	11.0513	13.2025	16.4723	19.8453	23.377	29.0331	41.3354
0.350791	0.74223	1.02272	1.33577	1.66395	2.03883	2.4234	2.86983	3.2399	3.75609	4.3884	4.99185	5.6083	6.27009	7.10298	8.01743	9.49731	11.0513	13.2095	16.4909	19.8577	23.4028	29.0808	41.8788
0.350791	0.74223	1.02272	1.33577	1.66395	2.03906	2.42341	2.86992	3.24443	3.75985	4.3884	4.99185	5.61266	6.27248	7.10298	8.02062	9.50703	11.0513	13.2095	16.4909	19.8685	23.4073	29.086	42.1008
0.350791	0.74223	1.02272	1.33577	1.66395	2.03906	2.43196	2.87103	3.2625	3.77208	4.3884	4.99229	5.61266	6.27514	7.10731	8.04241	9.50703	11.0513	13.2118	16.4909	19.8825	23.4086	29.1019	42.5977
0.350791	0.743971	1.02272	1.33577	1.66395	2.03906	2.43196	2.88367	3.26255	3.77364	4.3884	4.99882	5.61363	6.27514	7.10731	8.0459	9.51174	11.0513	13.2118	16.5133	19.8995	23.4232	29.1178	43.3174
0.350791	0.744141	1.02272	1.33577	1.66518	2.03906	2.43196	2.88367	3.26255	3.77388	4.3884	5.00281	5.61637	6.27846	7.12214	8.04911	9.54255	11.0624	13.2374	16.5207	19.9046	23.4506	29.1241	43.7583
0.350791	0.744141	1.02272	1.33577	1.66931	2.03906	2.43196	2.88367	3.26255	3.77814	4.38983	5.00403	5.61792	6.28005	7.13028	8.04911	9.54255	11.0624	13.2374	16.5207	19.9134	23.4705	29.1495	44.0379
0.350791	0.744141	1.02272	1.33577	1.67151	2.03906	2.43609	2.88547	3.26255	3.77814	4.3954	5.00429	5.6197	6.2815	7.14185	8.04911	9.54255	11.0624	13.249	16.5226	19.9161	23.4755	29.1495	44.8636
0.350791	0.744141	1.02272	1.33577	1.67216	2.03906	2.43725	2.8927	3.26255	3.77814	4.3954	5.00516	5.62361	6.28389	7.14185	8.0548	9.54255	11.0624	13.249	16.5226	19.9196	23.4912	29.1811	45.0606
0.350791	0.744141	1.02272	1.33577	1.67216	2.03906	2.43904	2.8927	3.26255	3.77814	4.3954	5.00553	5.62361	6.30215	7.14185	8.0682	9.54255	11.0624	13.2555	16.53	19.9427	23.5226	29.1832	45.8773
0.350791	0.744141	1.02272	1.33577	1.67356	2.03906	2.44298	2.8927	3.26255	3.77814	4.3954	5.00659	5.62361	6.30323	7.14838	8.07582	9.54255	11.0736	13.2676	16.5319	19.9458	23.5266	29.1832	46.204
0.350791	0.744141	1.02272	1.33577	1.67489	2.04086	2.44298	2.8927	3.26255	3.77814	4.3954	5.01304	5.63695	6.308	7.15477	8.07582	9.54578	11.0763	13.2792	16.5468	19.9951	23.5271	29.1842	46.4808
0.350791	0.744141	1.02272	1.33577	1.67616	2.04161	2.44298	2.8927	3.26255	3.77927	4.40247	5.01311	5.63893	6.31207	7.1549	8.07963	9.57152	11.0847	13.2792	16.5802	19.9982	23.5318	29.1853	46.9196
0.350791	0.744141	1.02272	1.33577	1.67642	2.04251	2.44298	2.8927	3.26255	3.78627	4.40291	5.01498	5.65449	6.31605	7.15906	8.07963	9.57474	11.0847	13.2954	16.6043	19.9982	23.5318	29.2411	47.2052
0.350791	0.744141	1.02272	1.33577	1.68145	2.04545	2.44298	2.8927	3.26255	3.78627	4.41001	5.01644	5.65634	6.31899	7.15906	8.07963	9.57474	11.093	13.2954	16.621	19.9982	23.5383	29.2706	47.2677
0.350791	0.744141	1.02272	1.33577	1.68145	2.04545	2.44298	2.8927	3.26255	3.78627	4.41117	5.01644	5.65634	6.32109	7.19336	8.09865	9.57474	11.093	13.2954	16.6358	19.9995	23.5488	29.2706	47.848
0.350791	0.744141	1.02272	1.33577	1.68145	2.04545	2.44298	2.8927	3.26407	3.78627	4.41117	5.01644	5.65634	6.32398	7.19336	8.09865	9.57474	11.093	13.2954	16.6487	20.0658	23.5684	29.2916	48.1512
0.350791	0.744141	1.02272	1.33577	1.68145	2.04545	2.44298	2.8927	3.26409	3.78627	4.41635	5.01644	5.65634	6.32398	7.19336	8.10355	9.57474	11.093	13.2954	16.6487	20.0658	23.5958	29.2916	48.2401
0.350791	0.744141	1.02272	1.33577	1.68145	2.04545	2.44298	2.8927	3.26887	3.78627	4.41635	5.02257	5.65634	6.32398	7.19336	8.11003	9.57474	11.093	13.2954	16.6487	20.0719	23.5971	29.2958	48.3305
0.350791	0.744141	1.02272	1.33577	1.68145	2.04545	2.44298	2.8927	3.26887	3.78627	4.41635	5.02257	5.65634	6.32398	7.19336	8.11003	9.58116	11.093	13.2954	16.6487	20.0811	23.5971	29.3168	48.3327
0.350791	0.744141	1.02272	1.33577	1.68264	2.04545	2.44298	2.8927	3.26887	3.78627	4.41635	5.02257	5.65634	6.32398	7.19763	8.1171	9.58116	11.093	13.3301	16.6654	20.129	23.5971	29.3168	48.3391
0.350791	0.744141	1.02272	1.33577	1.68604	2.04545	2.44298	2.8927	3.26887	3.78627	4.41635	5.02257	5.65634	6.32398	7.19763	8.11857	9.5916	11.093	13.3347	16.669	20.13	23.6166	29.3262	48.516
0.350791	0.744141	1.02272	1.33577	1.68721	2.04545	2.44298	2.8927	3.27451	3.78627	4.41635	5.02257	5.65634	6.32398	7.20917	8.12519	9.59443	11.093	13.3347	16.6709	20.1591	23.6374	29.3462	48.9719
0.350791	0.744141	1.02462	1.33577	1.68762	2.04545	2.44298	2.8927	3.28314	3.79023	4.41635	5.02257	5.65634	6.32398	7.21045	8.12519	9.59931	11.093	13.3347	16.6709	20.1667	23.6739	29.3462	49.3489
0.350791	0.744141	1.02462	1.33577	1.68762	2.04545	2.44298	2.8927	3.28355	3.79439	4.42003	5.02257	5.65634	6.32398	7.21045	8.12519	9.60959	11.093	13.3508	16.6856	20.1896	23.6791	29.4017	49.5173
0.350791	0.744141	1.02462	1.33577	1.69026	2.04545	2.44298	2.8927	3.28429	3.79439	4.42425	5.02257	5.65634	6.32398	7.21045	8.12519	9.65154	11.093	13.3577	16.6856	20.1939	23.6907	29.4435	50.3368
0.350791	0.744141	1.02524	1.33577	1.69324	2.04545	2.44298	2.89805	3.28634	3.79439	4.42499	5.02257	5.65634	6.32398	7.21045	8.132	9.65154	11.093	13.3945	16.7078	20.1941	23.705	29.4686	50.7339
0.350791	0.744141	1.02933	1.33577	1.69398	2.04545	2.44298	2.89805	3.2869	3.79439	4.42921	5.02257	5.65761	6.32398	7.21045	8.13654	9.65154	11.1069	13.3945	16.7096	20.1941	23.728	29.4706	50.9757
0.350791	0.744141	1.0319	1.33577	1.69501	2.04545	2.44298	2.90331	3.28789	3.79439	4.4372	5.02536	5.66178	6.32438	7.21045	8.13654	9.67383	11.1069	13.4037	16.7225	20.2322	23.7362	29.4853	51.6137
0.350791	0.744141	1.03254	1.33577	1.69684	2.04545	2.44298	2.90331	3.2908	3.80928	4.4372	5.03434	5.66178	6.33424	7.21045	8.15813	9.67383	11.1179	13.4037	16.7372	20.2398	23.7369	29.5186	52.2491
0.350791	0.744141	1.03278	1.34098	1.69684	2.04545	2.44298	2.90331	3.30175	3.82147	4.44023	5.03535	5.66178	6.33598	7.21045	8.17784	9.68654	11.1255	13.4098	16.7519	20.2626	23.74	29.5186	52.3436
0.350791	0.744141	1.0333	1.34254	1.69684	2.04545	2.44298	2.90331	3.30196	3.82154	4.45169	5.03611	5.664	6.33856	7.21045	8.18179	9.68654	11.14	13.4152	16.7519	20.2762	23.74	29.5186	52.3853
0.350791	0.744141	1.03352	1.3451	1.69732	2.04545	2.44298	2.90331	3.30837	3.82784	4.45703	5.04051	5.66721	6.33856	7.21062	8.18179	9.68654	11.1483	13.4244	16.7739	20.3368	23.7487	29.527	52.7077
0.350791	0.744141	1.03729	1.34665	1.69996	2.04545	2.44298	2.90331	3.30936	3.83105	4.45921	5.04264	5.66721	6.33886	7.22076	8.18555	9.68654	11.1483	13.4266	16.7977	20.3489	23.7556	29.527	52.9391
0.350791	0.744141	1.03734	1.34768	1.70142	2.04545	2.44487	2.90331	3.30936	3.83105	4.46086	5.04848	5.66721	6.34282	7.22323	8.1893	9.69328	11.1621	13.4266	16.8453	20.3489	23.758	29.5873	52.9607
0.350791	0.744141	1.0381	1.34864	1.70556	2.04545	2.44687	2.90331	3.30936	3.83195	4.46484	5.05918	5.68274	6.3435	7.23175	8.1893	9.70241	11.1649	13.445	16.8526	20.3942	23.7597	29.6003	52.9862
0.350791	0.744141	1.03811	1.35137	1.70656	2.04545	2.45294	2.90331	3.30936	3.83783	4.46484	5.05918	5.68443	6.35062	7.23175	8.21556	9.72458	11.1869	13.445	16.8617	20.4253	23.7828	29.659	53.0192
0.350791	0.744141	1.03972	1.35592	1.70905	2.04545	2.45329	2.90331	3.30936	3.84175	4.46484	5.06963	5.68749	6.3531	7.23175	8.21556	9.7467	11.1869	13.445	16.8672	20.4304	23.8383	29.6714	53.1836
0.350791	0.744141	1.03972	1.35788	1.70905	2.04545	2.45379	2.90331	3.30936	3.8473	4.46484	5.07969	5.70508	6.3531	7.23175	8.2193	9.75301	11.1969	13.445	16.869	20.4334	23.8538	29.718	53.2555
0.350791	0.744141	1.03972	1.36022	1.70905	2.04545	2.45536	2.90331	3.30936	3.8473	4.46484	5.08047	5.70508	6.3531	7.23175	8.2193	9.75301	11.2061	13.445	16.8708	20.4334	23.8564	29.7294	53.28
0.350791	0.744141	1.03972	1.36512	1.71005	2.04545	2.45536	2.90557	3.31367	3.85072	4.46969	5.0895	5.70508	6.35794	7.2445	8.21972	9.76246	11.2061	13.4518	16.8745	20.48	23.8641	29.7667	53.3635
0.350791	0.744141	1.03972	1.36784	1.71399	2.04923	2.45536	2.9097	3.31492	3.85072	4.47173	5.0895	5.70508	6.35833	7.24513	8.22352	9.76246	11.2061	13.5066	16.8963	20.4905	23.8757	29.8255	53.3635
0.350791	0.744141	1.03972	1.36784	1.716	2.04923	2.45536	2.91455	3.31935	3.85072	4.47173	5.0895	5.70508	6.36514	7.26146	8.24546	9.76246	11.2148	13.5066	16.9127	20.4905	23.8757	29.8303	53.3989
0.350791	0.744141	1.03972	1.36784	1.72162	2.04923	2.45554	2.91593	3.31935	3.85072	4.47173	5.0895	5.71047	6.36624	7.26146	8.24546	9.76251	11.2171	13.5157	16.9291	20.522	23.877	29.8358	53.9947
0.350791	0.744141	1.03972	1.36784	1.72386	2.04923	2.45554	2.91949	3.31935	3.85072	4.47173	5.0976	5.71047	6.37727	7.26146	8.24546	9.77191	11.2171	13.5339	16.9291	20.528	23.877	29.8688	54.2598
0.350791	0.744141	1.03972	1.36784	1.72695	2.04923	2.45554	2.91949	3.32092	3.85072	4.47173	5.09766	5.71047	6.37727	7.27225	8.24546	9.77191	11.2171	13.5339	16.9726	20.5295	23.8934	29.9398	54.7195
0.350791	0.744141	1.03972	1.36784	1.72779	2.05177	2.45554	2.91949	3.32446	3.8539	4.47173	5.09766	5.71047	6.37727	7.27475	8.24546	9.7845	11.2308	13.5543	17.0215	20.5385	23.933	29.949	54.9867
0.350791	0.744141	1.03972	1.36784	1.72818	2.05891	2.45554	2.91949	3.3279	3.85414	4.47173	5.09766	5.71047	6.38693	7.28414	8.24546	9.7845	11.2308	13.5702	17.0305	20.5535	23.9362	29.949	55.3582
0.350791	0.744141	1.03972	1.36784	1.7302	2.06187	2.45554	2.91949	3.3279	3.85863	4.47173	5.09932	5.71047	6.39053	7.29528	8.25665	9.78726	11.2308	13.5974	17.036	20.5535	23.9465	29.9511	55.9907
0.350791	0.744141	1.03972	1.36784	1.7302	2.06187	2.45554	2.91952	3.3279	3.8587	4.47173	5.10173	5.71047	6.40134	7.29528	8.2802	9.78764	11.2308	13.5974	17.0576	20.5535	23.9782	29.9644	56.4986
0.351652	0.744141	1.04162	1.36784	1.7332	2.06439	2.45554	2.92324	3.3279	3.8587	4.47173	5.10288	5.71047	6.42608	7.29528	8.31975	9.81275	11.239	13.5974	17.0576	20.5819	23.9857	29.9839	56.7343
0.352588	0.744141	1.04308	1.36784	1.7332	2.06439	2.45554	2.92717	3.3279	3.8587	4.47173	5.1076	5.71217	6.43489	7.29528	8.31975	9.81275	11.2745	13.6223	17.0648	20.6118	23.9978	29.9932	57.2893
0.352906	0.744141	1.04381	1.3686	1.7332	2.06688	2.45554	2.93702	3.3279	3.8587	4.47173	5.1076	5.71302	6.43598	7.29528	8.31975	9.81348	11.2805	13.6244	17.0847	20.6252	24.0272	29.9973	57.646
0.352918	0.744141	1.04394	1.37164	1.7332	2.06884	2.45554	2.94078	3.3279	3.8587	4.47173	5.1076	5.71302	6.43598	7.29949	8.33401	9.82216	11.2827	13.6426	17.0847	20.6297	24.0298	30.0137	57.8779
0.353252	0.744141	1.0445	1.37164	1.7362	2.07156	2.46328	2.94078	3.3279	3.86075	4.47173	5.1076	5.71847	6.43967	7.29949	8.33452	9.82842	11.2827	13.6448	17.1008	20.6416	24.0298	30.0178	57.9969
0.353325	0.744141	1.04736	1.37303	1.7362	2.0722	2.46592	2.94078	3.3279	3.86757	4.47173	5.1076	5.72003	6.43967	7.30087	8.33821	9.82842	11.2963	13.6448	17.1062	20.661	24.0311	30.0639	58.0069
0.356358	0.744141	1.04967	1.38433	1.7362	2.07321	2.46802	2.948	3.3279	3.86847	4.47173	5.10928	5.72661	6.44922	7.31264	8.33821	9.82842	11.3127	13.6516	17.1278	20.6833	24.0439	30.0792	58.4728
0.356765	0.744141	1.04967	1.38662	1.7362	2.07347	2.47537	2.95272	3.3279	3.86885	4.47201	5.11344	5.72661	6.44922	7.32077	8.33821	9.8378	11.3127	13.6543	17.1314	20.6837	24.0618	30.0915	58.4841
0.357421	0.744141	1.04967	1.38671	1.7362	2.07463	2.47558	2.95663	3.3279	3.87462	4.47201	5.11362	5.72661	6.45399	7.32187	8.33821	9.8378	11.3154	13.6629	17.1314	20.7086	24.0644	30.1364	58.5501
0.35746	0.744141	1.04967	1.38671	1.73633	2.07769	2.47755	2.95968	3.3279	3.87462	4.47307	5.11362	5.72661	6.45399	7.32474	8.33821	9.84718	11.3205	13.6629	17.144	20.7086	24.0721	30.1374	58.5989
0.360961	0.744141	1.0497	1.38671	1.73633	2.07944	2.48047	2.95988	3.33342	3.87462	4.48727	5.11362	5.72661	6.45399	7.34571	8.39928	9.87526	11.3236	13.6678	17.144	20.7086	24.0759	30.1584	58.7929
0.361206	0.744141	1.05237	1.38671	1.73633	2.07944	2.48047	2.96036	3.33713	3.87462	4.49057	5.11362	5.72661	6.45399	7.35336	8.41076	9.87526	11.3236	13.6696	17.1798	20.7086	24.0759	30.1701	59.9228
0.361458	0.744141	1.05237	1.38671	1.73633	2.07944	2.48047	2.96366	3.33713	3.87462	4.49057	5.11362	5.74567	6.45399	7.3618	8.42209	9.87526	11.3236	13.6696	17.2031	20.7442	24.0925	30.2139	61.1355
0.363061	0.744141	1.05237	1.38849	1.73633	2.07944	2.48047	2.96366	3.33713	3.87462	4.49057	5.11362	5.7534	6.46827	7.36193	8.42264	9.87526	11.3236	13.6809	17.2031	20.7724	24.0963	30.2251	62.4769
0.363943	0.744141	1.05237	1.39076	1.73633	2.08378	2.48047	2.9684	3.33713	3.87462	4.49057	5.11362	5.7534	6.46827	7.36244	8.42264	9.87837	11.3236	13.6854	17.2031	20.7798	24.1104	30.2627	62.778
0.366457	0.744141	1.05237	1.39618	1.73633	2.0919	2.48047	2.96892	3.33713	3.87462	4.49232	5.11362	5.7534	6.46827	7.36244	8.4263	9.87837	11.3371	13.6966	17.2031	20.802	24.1269	30.278	63.5733
0.367597	0.744141	1.05237	1.398	1.73633	2.0919	2.48047	2.9694	3.33713	3.87462	4.49232	5.11362	5.7534	6.46827	7.36347	8.4263	9.87837	11.3615	13.6966	17.221	20.8204	24.1333	30.2871	64.5417
0.367597	0.744141	1.05237	1.40317	1.73633	2.0919	2.48047	2.972	3.33713	3.87462	4.49232	5.11362	5.7534	6.46827	7.36662	8.43359	9.8846	11.3624	13.6988	17.221	20.8374	24.1333	30.3115	65.2312
0.367597	0.744141	1.05237	1.40317	1.73633	2.09582	2.48047	2.97656	3.33713	3.87462	4.49232	5.11362	5.75652	6.46827	7.36662	8.43359	9.89103	11.383	13.6988	17.2299	20.8374	24.1639	30.3267	65.8579
0.367597	0.744141	1.05237	1.40317	1.73633	2.09864	2.48047	2.97656	3.33713	3.87556	4.50318	5.11362	5.7599	6.46827	7.36662	8.43724	9.92188	11.386	13.6988	17.2299	20.8633	24.1919	30.3267	66.7658
0.367597	0.744141	1.05237	1.40317	1.73633	2.09934	2.48047	2.97656	3.33713	3.87685	4.50444	5.11362	5.76734	6.47117	7.36918	8.43724	9.92188	11.394	13.7213	17.2299	20.8728	24.2046	30.3358	67.5007
0.367597	0.744141	1.05237	1.40317	1.73633	2.09934	2.48047	2.97656	3.33713	3.87958	4.51403	5.11362	5.76842	6.48024	7.37065	8.4418	9.92512	11.4102	13.7213	17.2459	20.8728	24.2148	30.348	67.5061
0.367597	0.744141	1.05237	1.40317	1.73633	2.09934	2.48047	2.97656	3.33713	3.87958	4.52443	5.11362	5.76942	6.48154	7.37496	8.44817	9.94974	11.4102	13.7213	17.2459	20.8787	24.2325	30.3551	68.6781
0.367597	0.744141	1.05237	1.40317	1.73633	2.09934	2.48047	2.97656	3.33713	3.88226	4.52643	5.11362	5.76942	6.48539	7.37505	8.44817	9.97735	11.4129	13.7213	17.2566	20.8787	24.2478	30.3642	70.1249
0.367597	0.744141	1.05237	1.40317	1.73633	2.10182	2.48047	2.97656	3.33713	3.88255	4.52643	5.11362	5.76942	6.48986	7.38048	8.46636	9.97753	11.4189	13.7235	17.2602	20.889	24.2478	30.3683	71.5618
0.367597	0.744141	1.05237	1.40317	1.73633	2.10182	2.48047	2.97656	3.33713	3.88255	4.52643	5.11512	5.76942	6.49201	7.38123	8.46636	9.98369	11.4209	13.7259	17.2727	20.8905	24.2744	30.3733	73.2448
0.367597	0.744141	1.05237	1.40317	1.73633	2.10182	2.48047	2.97656	3.33713	3.88255	4.52643	5.11662	5.76942	6.49201	7.38861	8.47725	9.98369	11.4209	13.7571	17.2745	20.8905	24.3086	30.4007	74.4554
0.367597	0.744141	1.05237	1.40317	1.73633	2.10316	2.48047	2.97656	3.33713	3.88531	4.52643	5.1246	5.76942	6.49201	7.39995	8.48451	9.98678	11.4263	13.7772	17.2745	20.9082	24.3099	30.429	75.4262
0.367597	0.744141	1.05237	1.40317	1.73633	2.10475	2.48047	2.97656	3.33713	3.88603	4.52643	5.12785	5.77324	6.49201	7.39995	8.48451	9.99909	11.4263	13.786	17.294	20.914	24.3162	30.4586	75.906
0.367597	0.744141	1.05237	1.40317	1.73633	2.10475	2.48047	2.97656	3.33713	3.89116	4.52643	5.13423	5.77438	6.49201	7.39995	8.49176	9.99909	11.4263	13.7861	17.3278	20.9214	24.3288	30.4815	76.1508
0.367597	0.744141	1.05237	1.40317	1.73633	2.10475	2.48047	2.97785	3.33713	3.89562	4.52643	5.13423	5.7854	6.49201	7.39995	8.49176	9.99909	11.4344	13.7928	17.3278	20.9611	24.3512	30.4926	76.4085
0.367597	0.744141	1.05237	1.40317	1.73633	2.10475	2.48047	2.98058	3.33713	3.89562	4.52643	5.13423	5.7854	6.49201	7.41538	8.49176	9.99909	11.4369	13.8196	17.3367	20.9669	24.3614	30.5108	76.7912
0.367597	0.744141	1.05237	1.40317	1.73633	2.10475	2.48047	2.98195	3.34124	3.89562	4.52643	5.13423	5.7854	6.49201	7.42174	8.5243	9.99909	11.4369	13.8418	17.3367	20.9684	24.3857	30.5138	76.8585
0.367597	0.744141	1.05237	1.40317	1.73633	2.10475	2.48047	2.98463	3.34431	3.89943	4.52745	5.13423	5.7854	6.49623	7.42693	8.5243	10.0114	11.4452	13.8418	17.3651	20.9845	24.3958	30.5188	76.9269
0.367597	0.744141	1.05237	1.40317	1.73633	2.10475	2.48047	2.98598	3.34431	3.90229	4.52745	5.13423	5.78543	6.49666	7.42977	8.5243	10.0114	11.4532	13.8418	17.3651	21.0153	24.3958	30.5209	76.9729
0.367597	0.744141	1.05237	1.40317	1.73633	2.10475	2.48047	2.98688	3.35782	3.90449	4.53334	5.14471	5.78566	6.51094	7.44141	8.53512	10.0246	11.4693	13.843	17.3704	21.0153	24.4008	30.5531
0.367597	0.744141	1.05237	1.40317	1.74018	2.10475	2.48047	2.98688	3.36291	3.92197	4.54029	5.14487	5.79071	6.51094	7.44141	8.53962	10.0272	11.4841	13.8662	17.3704	21.0241	24.4096	30.5742
0.367597	0.744141	1.05237	1.40317	1.7402	2.10475	2.48047	2.98688	3.36997	3.92197	4.54235	5.14636	5.79071	6.51094	7.44141	8.54233	10.0329	11.4908	13.8662	17.3721	21.027	24.4109	30.5913
0.367597	0.744141	1.05237	1.40317	1.74218	2.10475	2.48047	2.98688	3.37212	3.92197	4.54255	5.14636	5.79071	6.51094	7.44141	8.54233	10.0451	11.4955	13.8662	17.3721	21.0504	24.4562	30.6265
0.367597	0.744141	1.05237	1.41125	1.74218	2.10645	2.48047	2.98688	3.3738	3.92197	4.55354	5.14636	5.79071	6.51094	7.44141	8.54233	10.0451	11.5095	13.8662	17.4075	21.084	24.4575	30.6315
0.367597	0.744141	1.05237	1.41176	1.74218	2.10652	2.48047	2.98688	3.3738	3.92197	4.55354	5.14994	5.79071	6.51094	7.44554	8.55312	10.0451	11.5099	13.884	17.4075	21.084	24.4575	30.6995
0.367597	0.744141	1.05237	1.41229	1.74218	2.11536	2.48063	2.98688	3.3738	3.92197	4.55354	5.15426	5.79071	6.51735	7.44554	8.55312	10.0451	11.5175	13.8995	17.4164	21.0972	24.4914	30.7188
0.367597	0.744141	1.05237	1.41431	1.74218	2.11931	2.48063	2.98688	3.3738	3.92197	4.55354	5.16152	5.79071	6.52509	7.44554	8.55615	10.066	11.5225	13.9017	17.4164	21.0992	24.5383	30.7188
0.367597	0.744141	1.05237	1.41431	1.74218	2.11931	2.48063	2.98688	3.3738	3.92197	4.55354	5.16249	5.79071	6.52509	7.44554	8.56391	10.072	11.5415	13.9105	17.4199	21.1073	24.5516	30.7278
0.367597	0.744141	1.05237	1.41571	1.74218	2.11931	2.48286	2.98688	3.3738	3.92197	4.55354	5.16249	5.80663	6.52509	7.4477	8.56391	10.0727	11.5415	13.9105	17.4218	21.1073	24.5617	30.7518
0.367597	0.744141	1.05237	1.41638	1.74218	2.11931	2.48357	2.98688	3.3738	3.92197	4.55354	5.16249	5.80663	6.52509	7.45316	8.56391	10.0727	11.5522	13.9128	17.4269	21.1611	24.5617	30.7578
0.367597	0.744141	1.05237	1.42004	1.74516	2.11931	2.48371	2.98688	3.3738	3.92197	4.55745	5.17364	5.80838	6.52509	7.45348	8.56391	10.0727	11.5628	13.926	17.4287	21.1772	24.6716	30.7738
0.367597	0.744141	1.05237	1.42004	1.7455	2.11931	2.48726	2.98688	3.3738	3.92197	4.55935	5.17642	5.81192	6.52716	7.45792	8.56391	10.0727	11.5628	13.9459	17.4287	21.1902	24.6816	30.7738
0.367597	0.744141	1.05237	1.42004	1.74865	2.11931	2.48848	2.98688	3.3738	3.92197	4.56029	5.17701	5.81192	6.52857	7.46205	8.5675	10.0727	11.5708	13.9459	17.4287	21.1902	24.7115	30.7788
0.367597	0.744141	1.05237	1.42004	1.75315	2.11931	2.48899	2.98688	3.3738	3.92197	4.56029	5.17937	5.81192	6.53095	7.46205	8.59228	10.0737	11.5761	13.9459	17.4287	21.2018	24.7861	30.8218
0.367597	0.744141	1.05237	1.42004	1.75315	2.11931	2.48899	2.98688	3.3738	3.92197	4.56029	5.17937	5.81192	6.53216	7.46205	8.59422	10.1001	11.6227	13.9657	17.4358	21.2221	24.8047	30.8267
0.367597	0.744141	1.05237	1.42105	1.75396	2.11931	2.49284	2.98688	3.3738	3.92197	4.56029	5.17937	5.81192	6.53491	7.46205	8.59618	10.1001	11.6238	13.9657	17.4358	21.2294	24.8158	30.8267
0.367597	0.744141	1.05237	1.42216	1.75396	2.11931	2.49284	2.98688	3.3738	3.92197	4.56029	5.17937	5.81192	6.53963	7.46205	8.59618	10.1014	11.6265	13.9811	17.471	21.2294	24.827	30.8347
0.367597	0.744141	1.05237	1.42458	1.75396	2.11931	2.49284	2.98688	3.3738	3.92197	4.56029	5.17937	5.8149	6.54129	7.4624	8.59618	10.1023	11.6265	13.9899	17.4763	21.2294	24.8465	30.8627
0.367597	0.744141	1.05237	1.42734	1.75396	2.11931	2.49284	2.98688	3.3738	3.92197	4.56029	5.17937	5.83186	6.54863	7.47007	8.59869	10.1184	11.643	14.0185	17.4763	21.2366	24.8505	30.8696
0.367597	0.744141	1.05237	1.42734	1.75396	2.11931	2.49284	2.98688	3.3738	3.92222	4.57376	5.17937	5.8323	6.54863	7.47455	8.59975	10.1214	11.6608	14.0404	17.4921	21.241	24.8604	30.9105
0.367597	0.744141	1.05237	1.42734	1.75396	2.11931	2.49284	2.98688	3.3738	3.92222	4.57376	5.17937	5.83833	6.54863	7.47852	8.59975	10.1214	11.6608	14.0426	17.4921	21.241	24.8802	30.9115
0.367851	0.744141	1.05237	1.42734	1.75396	2.11931	2.49284	2.98688	3.3738	3.93804	4.57376	5.17937	5.83833	6.54863	7.48089	8.61048	10.1214	11.6715	14.1016	17.5273	21.241	24.8894	30.9144
0.368553	0.744141	1.05237	1.42734	1.75396	2.11931	2.49284	2.98688	3.3738	3.95914	4.57376	5.17937	5.83833	6.54863	7.4853	8.62832	10.1214	11.6898	14.1038	17.5396	21.241	24.8895	30.9502
0.368747	0.744141	1.05237	1.42734	1.75396	2.11931	2.49284	2.98688	3.37525	3.95914	4.57376	5.19138	5.84052	6.54863	7.4853	8.62832	10.1214	11.7003	14.1104	17.5536	21.2481	24.9086	30.9592
0.369816	0.744141	1.05237	1.42811	1.75396	2.12032	2.49284	2.98688	3.37679	3.95914	4.57457	5.19171	5.85412	6.55307	7.49203	8.63901	10.1214	11.7003	14.1191	17.5553	21.2726	24.9284	30.9622
0.369899	0.744141	1.05302	1.43	1.75396	2.12151	2.49785	2.98688	3.37712	3.95914	4.60153	5.19861	5.85412	6.55332	7.49906	8.6639	10.1244	11.7082	14.1387	17.5816	21.2815	24.9592	31.0059
0.370094	0.744141	1.05324	1.43074	1.75396	2.12252	2.49941	2.98688	3.37778	3.95914	4.61119	5.20392	5.85412	6.55332	7.49906	8.6639	10.1244	11.7319	14.1408	17.5816	21.3032	24.9654	31.0059
0.37123	0.744141	1.05513	1.43098	1.75396	2.12347	2.50229	2.98688	3.37862	3.95914	4.61387	5.20898	5.86499	6.56074	7.50726	8.67815	10.1401	11.7319	14.1408	17.6069	21.3032	25.0146	31.0693
0.371269	0.744141	1.05544	1.43354	1.75396	2.12359	2.50386	2.98688	3.37926	3.96858	4.61394	5.20898	5.88033	6.56267	7.53181	8.68164	10.157	11.7319	14.1474	17.627	21.3089	25.0417	31.1049
0.371761	0.744141	1.05545	1.43424	1.75396	2.12884	2.5057	2.98688	3.38811	3.96875	4.61394	5.20898	5.88033	6.56484	7.53181	8.68219	10.1699	11.7528	14.1561	17.627	21.3219	25.0871	31.1128
0.37202	0.744141	1.05601	1.43508	1.75396	2.12884	2.5061	2.98688	3.39368	3.96875	4.61394	5.21325	5.88033	6.56739	7.54405	8.68518	10.1699	11.7528	14.1561	17.6532	21.3496	25.0937	31.1168
0.37207	0.744141	1.05607	1.43739	1.75396	2.13378	2.50772	2.98688	3.39368	3.96875	4.61394	5.21489	5.88033	6.56739	7.54405	8.68518	10.1699	11.7528	14.1561	17.6532	21.3551	25.1055	31.1524
0.37207	0.744141	1.05819	1.43759	1.75396	2.13378	2.51351	2.98688	3.39368	3.96875	4.61394	5.21489	5.89039	6.56739	7.54405	8.70994	10.1783	11.7528	14.1734	17.6741	21.3551	25.1496	31.1652
0.372858	0.744141	1.05935	1.44012	1.75396	2.13378	2.52218	2.99178	3.39368	3.96875	4.61394	5.21489	5.89601	6.56739	7.54405	8.71088	10.179	11.7528	14.1734	17.6967	21.3623	25.1752	31.2362
0.374376	0.744141	1.05966	1.44125	1.75396	2.13378	2.52218	2.99339	3.41961	3.97337	4.61394	5.21489	5.89601	6.56739	7.54729	8.71347	10.182	11.7607	14.1734	17.6967	21.3637	25.1814	31.2422
0.374414	0.744141	1.06314	1.44183	1.75396	2.13378	2.52424	2.99716	3.43931	3.97649	4.61394	5.21489	5.89601	6.56739	7.55049	8.71347	10.182	11.7607	14.1995	17.7158	21.3681	25.185	31.2756
0.374967	0.744141	1.06398	1.44183	1.75396	2.13378	2.52749	2.99716	3.44598	3.97649	4.61394	5.21489	5.89891	6.56739	7.55627	8.72406	10.182	11.7607	14.1995	17.7158	21.3983	25.2594	31.3149
0.37514	0.744141	1.06442	1.44183	1.75396	2.13378	2.52959	2.99716	3.44598	3.97649	4.61574	5.21489	5.91152	6.56961	7.55627	8.72406	10.182	11.7633	14.206	17.7246	21.4011	25.2667	31.3757
0.375506	0.744141	1.06442	1.44183	1.75396	2.13378	2.52959	2.99716	3.44598	3.97649	4.63341	5.21956	5.91328	6.59077	7.56035	8.73815	10.1971	11.7659	14.206	17.728	21.4026	25.2769	31.3767
0.37564	0.744141	1.06442	1.44183	1.75396	2.13378	2.52959	2.99716	3.44598	3.97649	4.6339	5.22834	5.9168	6.59175	7.56035	8.73815	10.1971	11.8259	14.2081	17.7367	21.4098	25.2789	31.3896
0.376687	0.744141	1.06442	1.44183	1.75396	2.13378	2.52959	2.99716	3.44598	3.97649	4.6339	5.23255	5.91684	6.59482	7.57254	8.73815	10.1971	11.8266	14.2146	17.7488	21.4313	25.2959	31.3963
[truncated: 22,110 more rows]
