# Supplementary material for: Long-term intravital imaging of the multicolor-coded tumor microenvironment during combination immunotherapy
Source: eLife. 2016 Nov 18;5:e14756. doi: 10.7554/eLife.14756 (PMC5173323; doi:10.7554/eLife.14756)
Supplement: Source code 3. — DOI: http://dx.doi.org/10.7554/eLife.14756.061 [file elife-14756-code3.m]

function varargout = CellTracking_GUI(varargin)
% CELLTRACKING_GUI M-file for CellTracking_GUI.fig
%      CELLTRACKING_GUI, by itself, creates a new CELLTRACKING_GUI or raises the existing
%      singleton*.
%
%      H = CELLTRACKING_GUI returns the handle to a new CELLTRACKING_GUI or the handle to
%      the existing singleton*.
%
%      CELLTRACKING_GUI('CALLBACK',hObject,eventData,handles,...) calls the local
%      function named CALLBACK in CELLTRACKING_GUI.M with the given input arguments.
%
%      CELLTRACKING_GUI('Property','Value',...) creates a new CELLTRACKING_GUI or raises the
%      existing singleton*.  Starting from the left, property value pairs are
%      applied to the GUI before CellTracking_GUI_OpeningFcn gets called.  An
%      unrecognized property name or invalid value makes property application
%      stop.  All inputs are passed to CellTracking_GUI_OpeningFcn via varargin.
%
%      *See GUI Options on GUIDE's Tools menu.  Choose "GUI allows only one
%      instance to run (singleton)".
%
% See also: GUIDE, GUIDATA, GUIHANDLES

% Edit the above text to modify the response to help CellTracking_GUI

% Last Modified by GUIDE v2.5 30-Aug-2012 10:48:01

% Begin initialization code - DO NOT EDIT
gui_Singleton = 1;
gui_State = struct('gui_Name',       mfilename, ...
                   'gui_Singleton',  gui_Singleton, ...
                   'gui_OpeningFcn', @CellTracking_GUI_OpeningFcn, ...
                   'gui_OutputFcn',  @CellTracking_GUI_OutputFcn, ...
                   'gui_LayoutFcn',  [] , ...
                   'gui_Callback',   []);
if nargin && ischar(varargin{1})
    gui_State.gui_Callback = str2func(varargin{1});
end

if nargout
    [varargout{1:nargout}] = gui_mainfcn(gui_State, varargin{:});
else
    gui_mainfcn(gui_State, varargin{:});
end
% End initialization code - DO NOT EDIT


% --- Executes just before CellTracking_GUI is made visible.
function CellTracking_GUI_OpeningFcn(hObject, eventdata, handles, varargin)
% This function has no output args, see OutputFcn.
% hObject    handle to figure
% eventdata  reserved - to be defined in a future version of MATLAB
% handles    structure with handles and user data (see GUIDATA)
% varargin   command line arguments to CellTracking_GUI (see VARARGIN)

% Choose default command line output for CellTracking_GUI
handles.output = hObject;

% pixel selection are set up 512¡Á512 on default
set(handles.pis,'Value',4);

% all the checkboxs are default 1
set(handles.trac,'Value',1);
set(handles.vmcrc,'Value',1);
set(handles.mdtc,'Value',1);
set(handles.mdstc,'Value',1);
set(handles.mottc,'Value',1);

% set the trajectory axes of NextPlot
set(handles.tra,'NextPlot','replace');

% set the range of trajectory slider¡¢the oral data and the change interval
set(handles.slidertra,'Max',3,'Min',1);
set(handles.slidertra,'Value',1);
set(handles.slidertra,'SliderStep',[1 1]);

% the path of oral data
set(handles.path,'String','C:\Users\vivi\Desktop');

% Update handles structure
guidata(hObject, handles);

% UIWAIT makes CellTracking_GUI wait for user response (see UIRESUME)
% uiwait(handles.CellTracking);


% --- Outputs from this function are returned to the command line.
function varargout = CellTracking_GUI_OutputFcn(hObject, eventdata, handles) 
% varargout  cell array for returning output args (see VARARGOUT);
% hObject    handle to figure
% eventdata  reserved - to be defined in a future version of MATLAB
% handles    structure with handles and user data (see GUIDATA)

% Get default command line output from handles structure
varargout{1} = handles.output;
javaFrame = get(gcf,'JavaFrame');
set(javaFrame,'Maximized',1);


% --- Executes when CellTrackingP is resized.
function CellTrackingP_ResizeFcn(hObject, eventdata, handles)
% hObject    handle to CellTrackingP (see GCBO)
% eventdata  reserved - to be defined in a future version of MATLAB
% handles    structure with handles and user data (see GUIDATA)


function path_Callback(hObject, eventdata, handles)
% hObject    handle to path (see GCBO)
% eventdata  reserved - to be defined in a future version of MATLAB
% handles    structure with handles and user data (see GUIDATA)

% Hints: get(hObject,'String') returns contents of path as text
%        str2double(get(hObject,'String')) returns contents of path as a double


% --- Executes during object creation, after setting all properties.
function path_CreateFcn(hObject, eventdata, handles)
% hObject    handle to path (see GCBO)
% eventdata  reserved - to be defined in a future version of MATLAB
% handles    empty - handles not created until after all CreateFcns called

% Hint: edit controls usually have a white background on Windows.
%       See ISPC and COMPUTER.
if ispc && isequal(get(hObject,'BackgroundColor'), get(0,'defaultUicontrolBackgroundColor'))
    set(hObject,'BackgroundColor','white');
end


function um_Callback(hObject, eventdata, handles)
% hObject    handle to um (see GCBO)
% eventdata  reserved - to be defined in a future version of MATLAB
% handles    structure with handles and user data (see GUIDATA)

% Hints: get(hObject,'String') returns contents of um as text
%        str2double(get(hObject,'String')) returns contents of um as a double
% to save image size (um)
um=str2num(get(hObject,'String'));
% when is none,display '636'
if (isempty(um))
    set(hObject,'String','636');
end
guidata(hObject,handles)

% --- Executes during object creation, after setting all properties.
function um_CreateFcn(hObject, eventdata, handles)
% hObject    handle to um (see GCBO)
% eventdata  reserved - to be defined in a future version of MATLAB
% handles    empty - handles not created until after all CreateFcns called

% Hint: edit controls usually have a white background on Windows.
%       See ISPC and COMPUTER.
if ispc && isequal(get(hObject,'BackgroundColor'), get(0,'defaultUicontrolBackgroundColor'))
    set(hObject,'BackgroundColor','white');
end


function pi_Callback(hObject, eventdata, handles)
% hObject    handle to pi (see GCBO)
% eventdata  reserved - to be defined in a future version of MATLAB
% handles    structure with handles and user data (see GUIDATA)

% Hints: get(hObject,'String') returns contents of pi as text
%        str2double(get(hObject,'String')) returns contents of pi as a double
% to save image size (pixel)
pi=str2num(get(hObject,'String'));
% whether none,when is none,display '512'
if (isempty(pi))
    set(hObject,'String','512 512');
end
guidata(hObject,handles)

% --- Executes during object creation, after setting all properties.
function pi_CreateFcn(hObject, eventdata, handles)
% hObject    handle to pi (see GCBO)
% eventdata  reserved - to be defined in a future version of MATLAB
% handles    empty - handles not created until after all CreateFcns called

% Hint: edit controls usually have a white background on Windows.
%       See ISPC and COMPUTER.
if ispc && isequal(get(hObject,'BackgroundColor'), get(0,'defaultUicontrolBackgroundColor'))
    set(hObject,'BackgroundColor','white');
end


% --- Executes on selection change in pis.
function pis_Callback(hObject, eventdata, handles)
% hObject    handle to pis (see GCBO)
% eventdata  reserved - to be defined in a future version of MATLAB
% handles    structure with handles and user data (see GUIDATA)

% Hints: contents = get(hObject,'String') returns pis contents as cell array
%        contents{get(hObject,'Value')} returns selected item from pis

index=get(hObject,'Value');
switch index
    case 1
        set(handles.pi,'String','240 396');
    case 2
        set(handles.pi,'String','256 256');
    case 3
        set(handles.pi,'String','400 400');
    case 4
        set(handles.pi,'String','512 512');
    case 5
        set(handles.pi,'String','1024 1024');
    case 6 
        set(handles.pi,'String','');
        warndlg('Please input the image size (pixel) into the box beside the pop-up menu!','Warning')
    otherwise
end

% --- Executes during object creation, after setting all properties.
function pis_CreateFcn(hObject, eventdata, handles)
% hObject    handle to pis (see GCBO)
% eventdata  reserved - to be defined in a future version of MATLAB
% handles    empty - handles not created until after all CreateFcns called

% Hint: popupmenu controls usually have a white background on Windows.
%       See ISPC and COMPUTER.
if ispc && isequal(get(hObject,'BackgroundColor'), get(0,'defaultUicontrolBackgroundColor'))
    set(hObject,'BackgroundColor','white');
end


function ti_Callback(hObject, eventdata, handles)
% hObject    handle to ti (see GCBO)
% eventdata  reserved - to be defined in a future version of MATLAB
% handles    structure with handles and user data (see GUIDATA)

% Hints: get(hObject,'String') returns contents of ti as text
%        str2double(get(hObject,'String')) returns contents of ti as a double
%to save time interval (s)
ti=str2num(get(hObject,'String'));
% whether none,none and display '5'
if (isempty(ti))
    set(hObject,'String','5');
end
guidata(hObject,handles)

% --- Executes during object creation, after setting all properties.
function ti_CreateFcn(hObject, eventdata, handles)
% hObject    handle to ti (see GCBO)
% eventdata  reserved - to be defined in a future version of MATLAB
% handles    empty - handles not created until after all CreateFcns called

% Hint: edit controls usually have a white background on Windows.
%       See ISPC and COMPUTER.
if ispc && isequal(get(hObject,'BackgroundColor'), get(0,'defaultUicontrolBackgroundColor'))
    set(hObject,'BackgroundColor','white');
end


function liml_Callback(hObject, eventdata, handles)
% hObject    handle to liml (see GCBO)
% eventdata  reserved - to be defined in a future version of MATLAB
% handles    structure with handles and user data (see GUIDATA)

% Hints: get(hObject,'String') returns contents of liml as text
%        str2double(get(hObject,'String')) returns contents of liml as a double
% save the lim left (um)
liml=str2num(get(hObject,'String'));
% whether none,when none display '-30'
if (isempty(liml))
    set(hObject,'String','-30');
end
guidata(hObject,handles)

% --- Executes during object creation, after setting all properties.
function liml_CreateFcn(hObject, eventdata, handles)
% hObject    handle to liml (see GCBO)
% eventdata  reserved - to be defined in a future version of MATLAB
% handles    empty - handles not created until after all CreateFcns called

% Hint: edit controls usually have a white background on Windows.
%       See ISPC and COMPUTER.
if ispc && isequal(get(hObject,'BackgroundColor'), get(0,'defaultUicontrolBackgroundColor'))
    set(hObject,'BackgroundColor','white');
end


function limr_Callback(hObject, eventdata, handles)
% hObject    handle to limr (see GCBO)
% eventdata  reserved - to be defined in a future version of MATLAB
% handles    structure with handles and user data (see GUIDATA)

% Hints: get(hObject,'String') returns contents of limr as text
%        str2double(get(hObject,'String')) returns contents of limr as a double
% to save the lim right (um)
limr=str2num(get(hObject,'String'));
% whether none,when none ,display '30'
if (isempty(limr))
    set(hObject,'String','30');
end
guidata(hObject,handles)

% --- Executes during object creation, after setting all properties.
function limr_CreateFcn(hObject, eventdata, handles)
% hObject    handle to limr (see GCBO)
% eventdata  reserved - to be defined in a future version of MATLAB
% handles    empty - handles not created until after all CreateFcns called

% Hint: edit controls usually have a white background on Windows.
%       See ISPC and COMPUTER.
if ispc && isequal(get(hObject,'BackgroundColor'), get(0,'defaultUicontrolBackgroundColor'))
    set(hObject,'BackgroundColor','white');
end


% --- Executes on button press in trac.
function trac_Callback(hObject, eventdata, handles)
% hObject    handle to trac (see GCBO)
% eventdata  reserved - to be defined in a future version of MATLAB
% handles    structure with handles and user data (see GUIDATA)

% Hint: get(hObject,'Value') returns toggle state of trac


% --- Executes on button press in vmcrc.
function vmcrc_Callback(hObject, eventdata, handles)
% hObject    handle to vmcrc (see GCBO)
% eventdata  reserved - to be defined in a future version of MATLAB
% handles    structure with handles and user data (see GUIDATA)

% Hint: get(hObject,'Value') returns toggle state of vmcrc


% --- Executes on button press in mdtc.
function mdtc_Callback(hObject, eventdata, handles)
% hObject    handle to mdtc (see GCBO)
% eventdata  reserved - to be defined in a future version of MATLAB
% handles    structure with handles and user data (see GUIDATA)

% Hint: get(hObject,'Value') returns toggle state of mdtc


% --- Executes on button press in mdstc.
function mdstc_Callback(hObject, eventdata, handles)
% hObject    handle to mdstc (see GCBO)
% eventdata  reserved - to be defined in a future version of MATLAB
% handles    structure with handles and user data (see GUIDATA)

% Hint: get(hObject,'Value') returns toggle state of mdstc


% --- Executes on button press in mottc.
function mottc_Callback(hObject, eventdata, handles)
% hObject    handle to mottc (see GCBO)
% eventdata  reserved - to be defined in a future version of MATLAB
% handles    structure with handles and user data (see GUIDATA)

% Hint: get(hObject,'Value') returns toggle state of mottc


% --- Executes during object creation, after setting all properties.
function tra_CreateFcn(hObject, eventdata, handles)
% hObject    handle to tra (see GCBO)
% eventdata  reserved - to be defined in a future version of MATLAB
% handles    empty - handles not created until after all CreateFcns called

% Hint: place code in OpeningFcn to populate tra


% --- Executes on button press in Run.
function Run_Callback(hObject, eventdata, handles)
% hObject    handle to Run (see GCBO)
% eventdata  reserved - to be defined in a future version of MATLAB
% handles    structure with handles and user data (see GUIDATA)

global ss;% 
p=get(handles.path,'String');
p=[p,'\'];% the path of oral data
filename=dir([p '*.xlsx']);% the name of oral data

if(isempty(struct2cell(filename)))==1
   %when  the path is wrong ,giving a warning
   warndlg('There is no raw data!  Maybe the path is incorrect!','Warning')
else 
    
lf=length(filename);% the  nunmer of sample 
% to get the name of sample
dname=cell(1,lf);
for i=1:lf
  dname(i)=cellstr(filename(i).name(1:(length(filename(i).name)-5)));
end
% the sample choose£ºvv=0 resprent no or choose the cancel; vv=1 means yes£¬and choosed ok
[ss,vv]=listdlg('PromptString','Select samples:',...
                'SelectionMode','multiple',...
                'ListString',dname); 
if vv==1
% parameters:
% um: image size(um); pi: image size(pixel)
% ti: Time interval between adjacent frames (s)
% lim: xlim and ylim for trajectory 
um=str2num(get(handles.um,'String'));
pi=str2num(get(handles.pi,'String'));
ti=str2double(get(handles.ti,'String'));
liml=str2double(get(handles.liml,'String'));
limr=str2double(get(handles.limr,'String'));
lim=[liml limr];
    
%the color
c=240/255;
cl=[c c c];
ct=220/255;
ctl=[ct ct ct];% the color of the trajectory's background

mkdir(p,'data');% set up the folder of data£¬to save the results and figures
pn=[p,'data\'];% the path

% 
lfs=length(ss); % the  number
m=zeros(1,lfs); % the all line
Ts=m; %the number of cell of each sample
fs=Ts; % the frames of each sample

for i=1:lfs 
% data, da: only num, txt: only string, raw: num+string 
[dao,txt,raw]=xlsread([p filename(ss(i)).name],'Sheet1');
[m(i) Ts(i)]=size(raw);
Ts(i)=Ts(i)-1;% T: the number of trajectory or cell

% Parameters (f: frame)
% Distance(f-1);Acc.Dist(f);X Coord(f);Y Coord(f);Angle(f-1)
% Or.Dist(f);Velocity(f-1);Area(polygon)(f);Aspect(f)
% m-2=3*(f-1)+6*f
fs(i)=round((m(i)+1)/9);
end

% md: Mean displacement; msd: Mean squared displacement; mot: Motility coefficient
% t: time corresponding to each frame
% vm: Mean velocity; ac: Arrest coefficient; cr: Confinement ratio
xcn=NaN(max(fs),sum(Ts)); 
ycn=xcn;
col=0; 
msd=NaN(sum((fs-1).*Ts),(max(fs)-1)); % the Mean squared displacement of oral data £¬each row means one interval
colmsd=0; 
mdm=NaN(max(fs)-1,lfs); % each row means a result£¬each line means a interval
mds=mdm;
msdm=mdm;
msds=mdm;
motm=mdm;
mots=mdm;
t=mdm;
vm=NaN(max(Ts),lfs); % each row means a sample's result and each point means a cell
ac=vm;
cr=vm;
traname=cell(1,sum(Ts)); 

for i=1:lfs 
lgname{i}=dname{ss(i)};% legend for figures

% data, da: only num, txt: only string, raw: num+string 
[dao,txt,raw]=xlsread([p filename(ss(i)).name],'Sheet1');
da=NaN(m(i),Ts(i));
[da1 da2]=size(dao);
da(1:da1,1:da2)=dao;

% Trajectory (pixel); Mean displacement (um); Motility coefficient (um^2/min)
x=da((2+2*fs(i)):(3*fs(i)+1),:);% X Coord
y=da((2+3*fs(i)):(4*fs(i)+1),:);% Y Coord

set(handles.slidertra,'Max',(lfs));% to set the max number of trajectory slider

if(get(handles.trac,'Value')==1)
   axes(handles.tra);
   [X Y]=trajectory(x,y,Ts(i),um(1),pi(1),lim); 
   text(0,limr,lgname{i},'FontSize',12);
   set(handles.slidertra,'Value',i);
   % save the trajectory figure
   tra=figure(i);
   plot(X,Y,'LineWidth',0.5);
   axis equal 
   set(gca,'ydir','reverse','xaxislocation','top');
   box off
   xlabel('um');
   ylabel('um');
   xlim(lim);
   ylim(lim);
   saveas(tra, [pn [lgname{i},'_flp.fig']]);
   set(tra,'Visible','off');
   
   % Trajectory coord
   xcn(1:fs(i),(col+1):(col+Ts(i)))=X; % X Coord
   ycn(1:fs(i),(col+1):(col+Ts(i)))=Y; % Y Coord
   traname{col+1}=lgname{i}; 
 
   col=sum(Ts(1:i)); 
else
   cla(handles.tra)
   set(handles.tra,'XColor',ctl,'YColor',ctl);
   set(handles.slidertra,'Value',1);%  trajectory slider the real number is 1
end

% measure Mean displacement and Motility coefficient(mean,sd)
[msd((colmsd+1):(colmsd+(fs(i)-1)*Ts(i)),1:(fs(i)-1)) mdm(1:(fs(i)-1),i) mds(1:(fs(i)-1),i) msdm(1:(fs(i)-1),i) msds(1:(fs(i)-1),i) motm(1:(fs(i)-1),i) mots(1:(fs(i)-1),i) t(1:(fs(i)-1),i)]=dmean_motcoe(x,y,um(1),pi(1),ti);
colmsd=sum((fs(1:i)-1).*Ts(1:i)); 

% Velocity (pixel/min); Mean velocity (um/min); Arrest coefficient
v=da((1+6*fs(i)):(7*fs(i)-1),:);
[vm(1:Ts(i),i) ac(1:Ts(i),i)]=vmean_arrcoe(v,um(1),pi(1));

% Confinement ratio (Or.Dist/Acc.Dist)
od=da((1+5*fs(i)):(6*fs(i)),:);
ad=da((2+fs(i)):(1+2*fs(i)),:);
cr(1:Ts(i),i)=conrat(od,ad);

end

% Save cell origin normalized trajectory£¬um
xlswrite([pn 'data.xlsx'],traname,'Normalized X coord (um)','A1');
xlswrite([pn 'data.xlsx'],traname,'Normalized Y coord (um)','A1');
xlswrite([pn 'data.xlsx'],xcn,'Normalized X coord (um)','A2');
xlswrite([pn 'data.xlsx'],ycn,'Normalized Y coord (um)','A2');

% Mean velocity; Arrest coefficient and save
xlswrite([pn 'data.xlsx'],lgname,'Vmean','A1');
xlswrite([pn 'data.xlsx'],lgname,'Arrest coe','A1');
xlswrite([pn 'data.xlsx'],vm,'Vmean','A2');
xlswrite([pn 'data.xlsx'],ac,'Arrest coe','A2');

% Mean velocity & Confinement ratio
if(get(handles.vmcrc,'Value')==1)
   xlswrite([pn 'data.xlsx'],lgname,'Con rat','A1');
   xlswrite([pn 'data.xlsx'],cr,'Con rat','A2');% save data
   
   % plot and save figure
   vmcr=figure((lfs+1));
   plot(cr,vm,'o','MarkerSize',4,'LineWidth',1);
   box off
   xlabel('Confinement ratio');
   ylabel('Vmean (um/min)');
   legend(lgname);
   saveas(vmcr, [pn 'Vmean_Con rat.fig']);
   set(vmcr,'Visible','off');
   
   % to display the figure to GUI
   axes(handles.vmcr);
   plot(cr,vm,'o','MarkerSize',4,'LineWidth',1);
   box off
   xlabel('Confinement ratio');
   ylabel('Vmean (um/min)');
   legend(lgname);
else
   cla(handles.vmcr)
   set(handles.vmcr,'XColor',cl,'YColor',cl);
   delete(legend(handles.vmcr));
end

%  save the Mean squared displacement of oral data£¬and intergrate the
%  mulpitle samples£¬each row relate to one interval
msd=sort(msd);
xlswrite([pn 'data.xlsx'],msd,'MSD (um2)');

% Mean displacement and Mean squared displacement(mean,sem) and save
if((get(handles.mdtc,'Value')==1)||(get(handles.mdstc,'Value')==1))
   xlswrite([pn 'data.xlsx'],lgname,'MDmean','A1');
   xlswrite([pn 'data.xlsx'],mdm,'MDmean','A2');
   xlswrite([pn 'data.xlsx'],lgname,'MDsem','A1');
   xlswrite([pn 'data.xlsx'],mds,'MDsem','A2');
   xlswrite([pn 'data.xlsx'],lgname,'MSDmean','A1');
   xlswrite([pn 'data.xlsx'],msdm,'MSDmean','A2');
   xlswrite([pn 'data.xlsx'],lgname,'MSDsem','A1');
   xlswrite([pn 'data.xlsx'],msds,'MSDsem','A2');
end

% sampling to t,mdm,mds,motm,mots£¬get the data to plot the errorbar
% Mean displacement & time
% Mean displacement & square root of time
% Motility coefficient & time
[te mdme mdse motme motse ts tes]=mdmot_eb(t,lfs,mdm,mds,motm,mots);

% Mean displacement & time
if(get(handles.mdtc,'Value')==1)
   % figure 
   mdt=figure(lfs+2);
   plot(t,mdm,'-','LineWidth',2);
   hold on
   errorbar(te,mdme,mdse,'.','LineWidth',1);
   hold off
   box off
   xlabel('Time (min)');
   ylabel('Mean displacement (um)');
   legend(lgname);
   saveas(mdt, [pn 'MD_t.fig']);
   set(mdt,'Visible','off');

   % display the figure to GUI  
   axes(handles.mdt);
   plot(t,mdm,'-','LineWidth',2);
   hold on
   errorbar(te,mdme,mdse,'.','LineWidth',1);
   hold off
   box off
   xlabel('Time (min)');
   ylabel('Mean displacement (um)');
   legend(lgname);
else
   cla(handles.mdt)
   set(handles.mdt,'XColor',cl,'YColor',cl);
   delete(legend(handles.mdt));
end

% Mean displacement & square root of time
if(get(handles.mdstc,'Value')==1)
   % figure     
   mdts=figure(lfs+3);
   plot(ts,mdm,'-','LineWidth',2);
   hold on
   errorbar(tes,mdme,mdse,'.','LineWidth',1);
   hold off
   box off
   xlabel('Square root of time (min1/2)');
   ylabel('Mean displacement (um)');
   legend(lgname);
   saveas(mdts, [pn 'MD_ts.fig']);
   set(mdts,'Visible','off');

   % display the figure to GUI 
   axes(handles.mdts);
   plot(ts,mdm,'-','LineWidth',2);
   hold on
   errorbar(tes,mdme,mdse,'.','LineWidth',1);
   hold off
   box off
   xlabel('Square root of time (min1/2)');
   ylabel('Mean displacement (um)');
   legend(lgname);
else
   cla(handles.mdts)
   set(handles.mdts,'XColor',cl,'YColor',cl);
   delete(legend(handles.mdts));
end

% Motility coefficient & time
if(get(handles.mottc,'Value')==1)
   %save data
   xlswrite([pn 'data.xlsx'],lgname,'Motmean','A');
   xlswrite([pn 'data.xlsx'],motm,'Motmean','A2');
   xlswrite([pn 'data.xlsx'],lgname,'Motsem','A1');
   xlswrite([pn 'data.xlsx'],mots,'Motsem','A2');
   
   % figure
   mott=figure(lfs+4);
   plot(t,motm,'-','LineWidth',2);
   hold on
   errorbar(te,motme,motse,'.','LineWidth',1);
   hold off
   box off
   xlabel('Time (min)');
   ylabel('Motility coefficient (um2/min)');
   legend(lgname);
   saveas(mott, [pn 'Mot_t.fig']);
   set(mott,'Visible','off');

   % display the figure to GUI  
   axes(handles.mott);
   plot(t,motm,'-','LineWidth',2);
   hold on
   errorbar(te,motme,motse,'.','LineWidth',1);
   hold off
   box off
   xlabel('Time (min)');
   ylabel('Motility coefficient (um2/min)');
   legend(lgname);
else
   cla(handles.mott)
   set(handles.mott,'XColor',cl,'YColor',cl);
   delete(legend(handles.mott));
end

end

end

% Update handles structure
guidata(hObject, handles);


% --- Executes on button press in showda.
function showda_Callback(hObject, eventdata, handles)
% hObject    handle to showda (see GCBO)
% eventdata  reserved - to be defined in a future version of MATLAB
% handles    structure with handles and user data (see GUIDATA)

p=get(handles.path,'String');
p=[p,'\'];% the path of oral data
pn=[p,'data\'];% the  path to save data

if(exist([pn 'data.xlsx'],'file'))==0
   %when you no click Run analysis and save the data.xlsx£¬display a warning
   warndlg('The excel file does not be created yet or the path is incorrect!','Warning');
else
   winopen([pn 'data.xlsx']);% 
end

% Update handles structure
guidata(hObject, handles);

% --- Executes during object creation, after setting all properties.
function showda_CreateFcn(hObject, eventdata, handles)
% hObject    handle to showda (see GCBO)
% eventdata  reserved - to be defined in a future version of MATLAB
% handles    empty - handles not created until after all CreateFcns called


% --------------------------------------------------------------------
function Open_ButtonDownFcn(hObject, eventdata, handles)
% hObject    handle to Open (see GCBO)
% eventdata  reserved - to be defined in a future version of MATLAB
% handles    structure with handles and user data (see GUIDATA)


% --- Executes on slider movement.
function slidertra_Callback(hObject, eventdata, handles)
% hObject    handle to slidertra (see GCBO)
% eventdata  reserved - to be defined in a future version of MATLAB
% handles    structure with handles and user data (see GUIDATA)

% Hints: get(hObject,'Value') returns position of slider
%        get(hObject,'Min') and get(hObject,'Max') to determine range of slider

global ss;% 

if(get(handles.trac,'Value')==1)
   p=get(handles.path,'String');
   p=[p,'\'];% the path of oral data
   pn=[p,'data\'];% the path to save data

   filename=dir([p '*.xlsx']);% the name of oral data
   if(isempty(struct2cell(filename)))==1
     %when choose the wrong data ,gaving a warning
     warndlg('The path is incorrect!','Warning')
   else
     % get the name of sample
     lf=length(filename);% the number
     dname=cell(1,lf);
     for i=1:lf
       dname(i)=cellstr(filename(i).name(1:(length(filename(i).name)-5)));
     end

     slide_value=round(get(hObject,'Value'));% 
     slfn=ss(slide_value);
     str=[pn,[dname{slfn},'_flp.fig']];% the name of flower plot.fig

     if(exist(str,'file'))==0
       % 
       warndlg('The flower plot figure does not exist!','Warning')
     else
       % 
 
       % parameters:
       % um: image size(um); pi: image size(pixel)
       % lim: xlim and ylim for trajectory 
       um=str2num(get(handles.um,'String'));
       pi=str2num(get(handles.pi,'String'));
       liml=str2double(get(handles.liml,'String'));
       limr=str2double(get(handles.limr,'String'));
       lim=[liml limr];

       % data, da: only num, txt: only string, raw: num+string 
       [da,txt,raw]=xlsread([p filename(slfn).name],'Sheet1');
       [m T]=size(raw);
       T=T-1;% T: the number of trajectory or cell

       % Parameters (f: frame)
       % Distance(f-1);Acc.Dist(f);X Coord(f);Y Coord(f);Angle(f-1)
       % Or.Dist(f);Velocity(f-1);Area(polygon)(f);Aspect(f)
       % m-2=3*(f-1)+6*f
       f=round((m+1)/9);

       % Trajectory (pixel); Mean displacement (um); Motility coefficient (um^2/min)
       x=da((2+2*f):(3*f+1),:);% X Coord
       y=da((2+3*f):(4*f+1),:);% Y Coord
       axes(handles.tra);
       trajectory(x,y,T,um(1),pi(1),lim);
       text(0,limr,dname{slfn},'FontSize',12);
     end

   end

else
  %when not choose trajectory£¬giving a warning
  warndlg('The flower plot figure does not be created yet!','Warning');  
end

% Update handles structure
guidata(hObject, handles);

% --- Executes during object creation, after setting all properties.
function slidertra_CreateFcn(hObject, eventdata, handles)
% hObject    handle to slidertra (see GCBO)
% eventdata  reserved - to be defined in a future version of MATLAB
% handles    empty - handles not created until after all CreateFcns called

% Hint: slider controls usually have a light gray background.
if isequal(get(hObject,'BackgroundColor'), get(0,'defaultUicontrolBackgroundColor'))
    set(hObject,'BackgroundColor',[.9 .9 .9]);
end


% --- Executes on button press in trae.
function trae_Callback(hObject, eventdata, handles)
% hObject    handle to trae (see GCBO)
% eventdata  reserved - to be defined in a future version of MATLAB
% handles    structure with handles and user data (see GUIDATA)

global ss;
if(get(handles.trac,'Value')==1)
   p=get(handles.path,'String');
   p=[p,'\'];% the path of oral data
   pn=[p,'data\'];% the path to save data

   filename=dir([p '*.xlsx']);% the name of oral data
   if(isempty(struct2cell(filename)))==1
     %when the path is wrong ,warning
     warndlg('The path is incorrect!','Warning')
   else
     % get the name of sample
     lf=length(filename);% the number
     dname=cell(1,lf);
     for i=1:lf
       dname(i)=cellstr(filename(i).name(1:(length(filename(i).name)-5)));
     end

     slide_value=round(get(handles.slidertra,'Value'));% 
     slfn=ss(slide_value);
     str=[pn,[dname{slfn},'_flp.fig']];

     if(exist(str,'file'))==0
      
       warndlg('You does not press Run analysis!','Warning');
     else
       openfig(str);
     end
   end

else
  %when no choose trajectory£¬giving a warning
 warndlg('The flower plot figure does not be created yet!','Warning');  
end

% Update handles structure
guidata(hObject, handles);


% --- Executes on button press in vmcre.
function vmcre_Callback(hObject, eventdata, handles)
% hObject    handle to vmcre (see GCBO)
% eventdata  reserved - to be defined in a future version of MATLAB
% handles    structure with handles and user data (see GUIDATA)

if(get(handles.vmcrc,'Value')==1)
   p=get(handles.path,'String');
   p=[p,'\'];% the path of oral data
   pn=[p,'data\'];% the path to save the data
   if(exist([pn 'Vmean_Con rat.fig'],'file'))==0
     
      warndlg('You does not press Run analysis or the path is incorrect!','Warning');    
   else
      openfig([pn 'Vmean_Con rat.fig']); 
   end
else
   %wehn not choose vmcr,giving a warning
   warndlg('The figure file does not be created yet!','Warning');  
end

% Update handles structure
guidata(hObject, handles);
       


% --- Executes on button press in mdte.
function mdte_Callback(hObject, eventdata, handles)
% hObject    handle to mdte (see GCBO)
% eventdata  reserved - to be defined in a future version of MATLAB
% handles    structure with handles and user data (see GUIDATA)

if(get(handles.mdtc,'Value')==1)
   p=get(handles.path,'String');
   p=[p,'\'];% the path of oral data
   pn=[p,'data\'];% the path of data
   if(exist([pn 'MD_t.fig'],'file'))==0
      %when not click Run analysis and save MD_t.fig or the path is
      %wrong£¬warning
      warndlg('You does not press Run analysis or the path is incorrect!','Warning');    
   else
      openfig([pn 'MD_t.fig']); 
   end
else
   %when  not choose mdt,warning
   warndlg('The figure file does not be created yet!','Warning');  
end

% Update handles structure
guidata(hObject, handles);


% --- Executes on button press in mdtse.
function mdtse_Callback(hObject, eventdata, handles)
% hObject    handle to mdtse (see GCBO)
% eventdata  reserved - to be defined in a future version of MATLAB
% handles    structure with handles and user data (see GUIDATA)

if(get(handles.mdstc,'Value')==1)
   p=get(handles.path,'String');
   p=[p,'\'];% the  path of oral data
   pn=[p,'data\'];% the path of data
   if(exist([pn 'MD_ts.fig'],'file'))==0
      %when not click Run analysis and save MD_ts.fig or the path is
      %wrong£¬warning
      warndlg('You does not press Run analysis or the path is incorrect!','Warning');    
   else
      openfig([pn 'MD_ts.fig']); 
   end
else
   %when  not choose mdst,warning
   warndlg('The figure file does not be created yet!','Warning');  
end

% Update handles structure
guidata(hObject, handles);


% --- Executes on button press in motte.
function motte_Callback(hObject, eventdata, handles)
% hObject    handle to motte (see GCBO)
% eventdata  reserved - to be defined in a future version of MATLAB
% handles    structure with handles and user data (see GUIDATA)

if(get(handles.mottc,'Value')==1)
   p=get(handles.path,'String');
   p=[p,'\'];% the path of oral data
   pn=[p,'data\'];%the path to save data
   if(exist([pn 'Mot_t.fig'],'file'))==0
      %when not click Run analysisand to save MD_ts.fig or the path is
      %wrong,warning
      warndlg('You does not press Run analysis or the path is incorrect!','Warning');    
   else
      openfig([pn 'Mot_t.fig']); 
   end
else
   %when not choose mott£¬warning
   warndlg('The figure file does not be created yet!','Warning');  
end

% Update handles structure
guidata(hObject, handles);


% --- Executes on button press in track.
function track_Callback(hObject, eventdata, handles)
% hObject    handle to track (see GCBO)
% eventdata  reserved - to be defined in a future version of MATLAB
% handles    structure with handles and user data (see GUIDATA)

p=get(handles.path,'String');
p=[p,'\'];% the path of oral data
filename=dir([p '*.xlsx']);% the name of oral data
if(isempty(struct2cell(filename)))==1
  %when the path is wrong ,warning
  warndlg('The path is incorrect!','Warning')
else
  CellTracking_GUI_Trajectory(handles.path,handles.ti,handles.pi);
end

% Update handles structure
guidata(hObject, handles);

% --- Executes during object creation, after setting all properties.
function track_CreateFcn(hObject, eventdata, handles)
% hObject    handle to track (see GCBO)
% eventdata  reserved - to be defined in a future version of MATLAB
% handles    empty - handles not created until after all CreateFcns called
