# Supplementary material for: Long-term intravital imaging of the multicolor-coded tumor microenvironment during combination immunotherapy
Source: eLife. 2016 Nov 18;5:e14756. doi: 10.7554/eLife.14756 (PMC5173323; doi:10.7554/eLife.14756)
Supplement: Source code 4. — DOI: http://dx.doi.org/10.7554/eLife.14756.062 [file elife-14756-code4.m]

function varargout = CellTracking_GUI_Trajectory(varargin)
% CELLTRACKING_GUI_TRAJECTORY M-file for CellTracking_GUI_Trajectory.fig
%      CELLTRACKING_GUI_TRAJECTORY, by itself, creates a new CELLTRACKING_GUI_TRAJECTORY or raises the existing
%      singleton*.
%
%      H = CELLTRACKING_GUI_TRAJECTORY returns the handle to a new CELLTRACKING_GUI_TRAJECTORY or the handle to
%      the existing singleton*.
%
%      CELLTRACKING_GUI_TRAJECTORY('CALLBACK',hObject,eventData,handles,...) calls the local
%      function named CALLBACK in CELLTRACKING_GUI_TRAJECTORY.M with the given input arguments.
%
%      CELLTRACKING_GUI_TRAJECTORY('Property','Value',...) creates a new CELLTRACKING_GUI_TRAJECTORY or raises the
%      existing singleton*.  Starting from the left, property value pairs are
%      applied to the GUI before CellTracking_GUI_Trajectory_OpeningFcn gets called.  An
%      unrecognized property name or invalid value makes property application
%      stop.  All inputs are passed to CellTracking_GUI_Trajectory_OpeningFcn via varargin.
%
%      *See GUI Options on GUIDE's Tools menu.  Choose "GUI allows only one
%      instance to run (singleton)".
%
% See also: GUIDE, GUIDATA, GUIHANDLES

% Edit the above text to modify the response to help CellTracking_GUI_Trajectory

% Last Modified by GUIDE v2.5 17-May-2012 17:33:29

% Begin initialization code - DO NOT EDIT
gui_Singleton = 1;
gui_State = struct('gui_Name',       mfilename, ...
                   'gui_Singleton',  gui_Singleton, ...
                   'gui_OpeningFcn', @CellTracking_GUI_Trajectory_OpeningFcn, ...
                   'gui_OutputFcn',  @CellTracking_GUI_Trajectory_OutputFcn, ...
                   'gui_LayoutFcn',  [] , ...
                   'gui_Callback',   []);
if nargin && ischar(varargin{1})
    gui_State.gui_Callback = str2func(varargin{1});
end

if nargout
    [varargout{1:nargout}] = gui_mainfcn(gui_State, varargin{:});
else
    gui_mainfcn(gui_State, varargin{:});
end
% End initialization code - DO NOT EDIT


% --- Executes just before CellTracking_GUI_Trajectory is made visible.
function CellTracking_GUI_Trajectory_OpeningFcn(hObject, eventdata, handles, varargin)
% This function has no opst args, see OutputFcn.
% hObject    handle to figure
% eventdata  reserved - to be defined in a future version of MATLAB
% handles    structure with handles and user data (see GUIDATA)
% varargin   command line arguments to CellTracking_GUI_Trajectory (see VARARGIN)

% Choose default command line output for CellTracking_GUI_Trajectory
handles.output = hObject;

handles.p=varargin{1};% path of the raw data
handles.ti=varargin{2};% Time interval between adjacent frames (s)
handles.pi=varargin{3};% image size(pixel)

p=get(handles.p,'String');
ti=str2double(get(handles.ti,'String'));

% frames
p=[p,'\'];% the oral data
filename=dir([p '*.xlsx']);% the name of oral name
% data, da: only num, txt: only string, raw: num+string 
[da,txt,raw]=xlsread([p filename(1).name],'Sheet1');
[m T]=size(raw);
% Parameters (f: frame)
% Distance(f-1);Acc.Dist(f);X Coord(f);Y Coord(f);Angle(f-1)
% Or.Dist(f);Velocity(f-1);Area(polygon)(f);Aspect(f)
% m-2=3*(f-1)+6*f
f=round((m+1)/9);
set(handles.f,'String',num2str(f));

% the normal state :frame range from first to the last
set(handles.frrg1,'String','1');
set(handles.frrg2,'String',num2str(f));

% marker
set(handles.shape,'Value',12);
set(handles.marsize,'Value',1);
set(handles.marcolor,'Value',1);
set(handles.linestyle,'Value',1);
set(handles.linewidth,'Value',2);
set(handles.linecolor,'Value',2);

% output style is set to movie
set(handles.opst,'Value',1);

% the oral frame rate is'30min-->30s'and display
set(handles.frc,'Value',1.0); 
frc=60/ti;
set(handles.fratec,'String',num2str(frc));

% image
set(handles.imformat,'Value',1);
set(handles.frnu,'String',num2str(f));

% Update handles structure
guidata(hObject, handles);

% UIWAIT makes CellTracking_GUI_Trajectory wait for user response (see UIRESUME)
% uiwait(handles.figure1);


% --- Outputs from this function are returned to the command line.
function varargout = CellTracking_GUI_Trajectory_OutputFcn(hObject, eventdata, handles) 
% varargout  cell array for returning opst args (see VARARGOUT);
% hObject    handle to figure
% eventdata  reserved - to be defined in a future version of MATLAB
% handles    structure with handles and user data (see GUIDATA)

% Get default command line opst from handles structure
varargout{1} = handles.opst;


% --- Executes on selection change in opst.
function opst_Callback(hObject, eventdata, handles)
% hObject    handle to opst (see GCBO)
% eventdata  reserved - to be defined in a future version of MATLAB
% handles    structure with handles and user data (see GUIDATA)

% Hints: contents = get(hObject,'String') returns opst contents as cell array
%        contents{get(hObject,'Value')} returns selected item from opst

% --- Executes during object creation, after setting all properties.
function opst_CreateFcn(hObject, eventdata, handles)
% hObject    handle to opst (see GCBO)
% eventdata  reserved - to be defined in a future version of MATLAB
% handles    empty - handles not created until after all CreateFcns called

% Hint: popupmenu controls usually have a white background on Windows.
%       See ISPC and COMPUTER.
if ispc && isequal(get(hObject,'BackgroundColor'), get(0,'defaultUicontrolBackgroundColor'))
    set(hObject,'BackgroundColor','white');
end


% --- Executes on button press in refresh.
function refresh_Callback(hObject, eventdata, handles)
% hObject    handle to refresh (see GCBO)
% eventdata  reserved - to be defined in a future version of MATLAB
% handles    structure with handles and user data (see GUIDATA)

p=get(handles.p,'String');
p=[p,'\'];% the place of oral data
filename=dir([p '*.xlsx']);% the name of oral data
if(isempty(struct2cell(filename)))==1
  %when the place is wrong,the excel isnot exist,giving a waring
  warndlg('The path is incorrect!','Warning')
else
  % data, da: only num, txt: only string, raw: num+string 
  [da,txt,raw]=xlsread([p filename(1).name],'Sheet1');
  [m T]=size(raw);
  % Parameters (f: frame)
  % Distance(f-1);Acc.Dist(f);X Coord(f);Y Coord(f);Angle(f-1)
  % Or.Dist(f);Velocity(f-1);Area(polygon)(f);Aspect(f)
  % m-2=3*(f-1)+6*f
  f=round((m+1)/9);
  set(handles.f,'String',num2str(f));% frames
  set(handles.frrg2,'String',num2str(f));% frame range from the first to the last
  set(handles.frnu,'String',num2str(f));% frame number is the  last frame
  end

% Update handles structure
guidata(hObject, handles);


% --- Executes on button press in trajectory.
function trajectory_Callback(hObject, eventdata, handles)
% hObject    handle to trajectory (see GCBO)
% eventdata  reserved - to be defined in a future version of MATLAB
% handles    structure with handles and user data (see GUIDATA)

% excel:the oral data should have the same name to the image name
p=get(handles.p,'String');
p=[p,'\'];% the oral data
filename=dir([p '*.xlsx']);% the name of oral data
if(isempty(struct2cell(filename)))==1
  %when the place is wrong,the excel isnot exist,giving a waring
  warndlg('The path is incorrect!','Warning')
else
  frrg1=str2num(get(handles.frrg1,'String'));% frame range 
  frrg2=str2num(get(handles.frrg2,'String'));
  frnu=str2num(get(handles.frnu,'String'));% frame number
  opst=get(handles.opst,'Value');% output style
  if opst<3
   js=frrg1;
   je=frrg2;
  else
   js=frnu;
   je=frnu;
   if (frnu<frrg1)||(frnu>frrg2)  
     % when output style is specific frame and the frame number is out of
     % the frame range��giving a waring
     warndlg('The frame number is out of frame range!','Warning');      
     return;    
   end
  end 
  % 
  if isdir([p,'data'])
    if isdir([p,'data\trajectory'])
      pn=[p,'data\'];% the data to save
      pt=[pn,'trajectory\'];% movie to save
    else
      pn=[p,'data\'];% the data place
      mkdir(pn,'trajectory');% set up the trajectory to save the movie 
      pt=[pn,'trajectory\'];% the movie's place
    end
  else 
    mkdir(p,'data');% set up the floder data to save the results and figures
    pn=[p,'data\'];% the data save path
    mkdir(pn,'trajectory');% set up the trajectory to save movie
    pt=[pn,'trajectory\'];% the path of movie
  end
  
  % parameters: pi- image marsize(pixel);lim- xlim and ylim for plotted raw trajectory 
  pi=str2num(get(handles.pi,'String'));
  limx=[1 pi(1)];
  limy=[1 pi(2)];
  
  lf=length(filename);% the number of sample

  % get the name of sample
  dname=cell(1,lf);
  for i=1:lf
    dname(i)=cellstr(filename(i).name(1:(length(filename(i).name)-5)));
  end
  % choose sample��v=0 represent no choose or cancel; v=1 means choose and ok
  [s,v]=listdlg('PromptString','Select samples:',...
                 'SelectionMode','multiple',...
                 'ListString',dname); 
  if v==1
    % 
    shv=get(handles.shape,'Value');%12 are none
    sh=get(handles.shape,'String');
    if shv==12           
      sh='';
    else
      sh=sh{shv}(1);   
    end
    msv=get(handles.marsize,'Value');
    ms=get(handles.marsize,'String');
    ms=str2num(ms{msv});
    mcv=get(handles.marcolor,'Value');%1 means random
    mc=get(handles.marcolor,'String');
    mc=mc{mcv}(1);   
    lsv=get(handles.linestyle,'Value');%5 means none
    ls=get(handles.linestyle,'String');
    if lsv==5           
      ls='';
    else
      ls=ls{lsv}(1:2);   
    end
    lwv=get(handles.linewidth,'Value');
    lw=get(handles.linewidth,'String');
    lw=str2num(lw{lwv});
    lcv=get(handles.linecolor,'Value');%1 means random
    lc=get(handles.linecolor,'String');
    if lcv==1           
      lc='';
    else
      lc=lc{lcv}(1);   
    end
    % plot property
    if ((isempty(ls))&&(isempty(sh)==0))
      prt1=[ls,lc,sh];
      prt2=[ls,lc,sh];
    else
      prt1=[lc,'.']; 
      prt2=[ls,lc,sh];
    end
    
    for i=1:length(s) 
      figure;
      if get(handles.mergedtra,'Value')==1.0
        if isdir([p,dname{s(i)}])
          pim=[p,dname{s(i)},'\'];
          filenameim=dir([pim '*.tif']);
        else
          close gcf;
          warndlg(['The raw images of sample ',dname{s(i)},' do not exist!'],'Warning');
          continue;
        end  
      end
      
      % data, da: only num, txt: only string, raw: num+string    
      [dao,txt,raw]=xlsread([p filename(s(i)).name],'Sheet1');
      [m T]=size(raw);
      da=NaN(m,(T-1));
      [da1 da2]=size(dao);
      da(1:da1,1:da2)=dao;

      % Parameters (f: frame)
      % Distance(f-1);Acc.Dist(f);X Coord(f);Y Coord(f);Angle(f-1)
      % Or.Dist(f);Velocity(f-1);Area(polygon)(f);Aspect(f)
      % m-2=3*(f-1)+6*f
      f=round((m+1)/9);

      % Trajectory (pixel); Mean displacement (um); Motility coefficient (um^2/min)
      x=da((2+2*f):(3*f+1),:);% X Coord
      y=da((2+3*f):(4*f+1),:);% Y Coord
      
      if je>f
         je=f;
      end
      
      for j=js:je   
        if opst<3
          if j==js
            prt=prt1;
          else
            prt=prt2;  
          end
          plot(x(js:j,:),y(js:j,:),prt,'LineWidth',lw,...
              'MarkerSize',ms,'MarkerEdgeColor',mc);
        else
          if j==1
            prt=prt1;
          else
            prt=prt2;  
          end
            plot(x(frrg1:j,:),y(frrg1:j,:),prt,'LineWidth',lw,...
                'MarkerSize',ms,'MarkerEdgeColor',mc);   
        end
        
        axis equal
        set(gca,'ydir','reverse','xaxislocation','top');
        set(gca, 'Color', [0 0 0]); %set the background to black
        set(gca,'xtick',[],'ytick',[]);
        set(gcf,'position',[20,20,pi(1),pi(2)]);
        set(gca,'Position',[0 0 1 1]);
        box off
        xlim(limx);
        ylim(limy); 
        mn=j-frrg1+1;
        M(mn)=getframe;
        [tr,map]=frame2im(M(mn)); % Return associated image data 
        if isempty(map)           % Truecolor system
          rtra=tr;
        else                      % Indexed system
          rtra=ind2rgb(tr,map);   % Convert image data
        end
        if get(handles.mergedtra,'Value')==1.0
          im=imread([pim filenameim(j).name]);
          mk=rgb2gray(rtra);
          mk=im2bw(mk,0);
          mk=~mk;
          for mei=1:3
            mk3(:,:,mei)=mk(:,:);
          end
          me=immultiply(im,mk3);
          me=imadd(me,rtra);
        else
          me=rtra;  
        end
        if opst==1
          M(mn)=im2frame(me);
        elseif opst==2
          mkdir(pt,[dname{s(i)},'_tra_image']);% set up floder to save the image   
          ptim=[pt,dname{s(i)},'_tra_image\'];
          imfv=get(handles.imformat,'Value');
          imf=get(handles.imformat,'String');
          imf=imf{imfv};
          imwrite(me,[ptim,num2str(j,'%4.4d'),'.',imf]);   
        else
          imfv=get(handles.imformat,'Value');
          imf=get(handles.imformat,'String');
          imf=imf{imfv}; 
          imwrite(me,[pt,dname{s(i)},num2str(j,'%4.4d'),'.',imf]);
        end 
      end
      if opst==1
        if get(handles.frc,'Value')==1
          fr=str2num(get(handles.fratec,'String'));
        else
          fr=str2num(get(handles.frateud,'String'));  
        end
        movie(M,1,fr);% movie avi
        movie2avi(M, [pt,dname{s(i)},'.avi'],'fps',fr,'compression','None','qyality',100); 
      else
        figure,imshow(me);  
      end
    end
  end
end

% Update handles structure
guidata(hObject, handles);


function f_Callback(hObject, eventdata, handles)
% hObject    handle to f (see GCBO)
% eventdata  reserved - to be defined in a future version of MATLAB
% handles    structure with handles and user data (see GUIDATA)

% Hints: get(hObject,'String') returns contents of f as text
%        str2double(get(hObject,'String')) returns contents of f as a double

% --- Executes during object creation, after setting all properties.
function f_CreateFcn(hObject, eventdata, handles)
% hObject    handle to f (see GCBO)
% eventdata  reserved - to be defined in a future version of MATLAB
% handles    empty - handles not created until after all CreateFcns called

% Hint: edit controls usually have a white background on Windows.
%       See ISPC and COMPUTER.
if ispc && isequal(get(hObject,'BackgroundColor'), get(0,'defaultUicontrolBackgroundColor'))
    set(hObject,'BackgroundColor','white');
end


function frrg1_Callback(hObject, eventdata, handles)
% hObject    handle to frrg1 (see GCBO)
% eventdata  reserved - to be defined in a future version of MATLAB
% handles    structure with handles and user data (see GUIDATA)

% Hints: get(hObject,'String') returns contents of frrg1 as text
%        str2double(get(hObject,'String')) returns contents of frrg1 as a double

% --- Executes during object creation, after setting all properties.
function frrg1_CreateFcn(hObject, eventdata, handles)
% hObject    handle to frrg1 (see GCBO)
% eventdata  reserved - to be defined in a future version of MATLAB
% handles    empty - handles not created until after all CreateFcns called

% Hint: edit controls usually have a white background on Windows.
%       See ISPC and COMPUTER.
if ispc && isequal(get(hObject,'BackgroundColor'), get(0,'defaultUicontrolBackgroundColor'))
    set(hObject,'BackgroundColor','white');
end


function frrg2_Callback(hObject, eventdata, handles)
% hObject    handle to frrg2 (see GCBO)
% eventdata  reserved - to be defined in a future version of MATLAB
% handles    structure with handles and user data (see GUIDATA)

% Hints: get(hObject,'String') returns contents of frrg2 as text
%        str2double(get(hObject,'String')) returns contents of frrg2 as a double

% --- Executes during object creation, after setting all properties.
function frrg2_CreateFcn(hObject, eventdata, handles)
% hObject    handle to frrg2 (see GCBO)
% eventdata  reserved - to be defined in a future version of MATLAB
% handles    empty - handles not created until after all CreateFcns called

% Hint: edit controls usually have a white background on Windows.
%       See ISPC and COMPUTER.
if ispc && isequal(get(hObject,'BackgroundColor'), get(0,'defaultUicontrolBackgroundColor'))
    set(hObject,'BackgroundColor','white');
end


% --- Executes on selection change in shape.
function shape_Callback(hObject, eventdata, handles)
% hObject    handle to shape (see GCBO)
% eventdata  reserved - to be defined in a future version of MATLAB
% handles    structure with handles and user data (see GUIDATA)

% Hints: contents = get(hObject,'String') returns shape contents as cell array
%        contents{get(hObject,'Value')} returns selected item from shape

% --- Executes during object creation, after setting all properties.
function shape_CreateFcn(hObject, eventdata, handles)
% hObject    handle to shape (see GCBO)
% eventdata  reserved - to be defined in a future version of MATLAB
% handles    empty - handles not created until after all CreateFcns called

% Hint: popupmenu controls usually have a white background on Windows.
%       See ISPC and COMPUTER.
if ispc && isequal(get(hObject,'BackgroundColor'), get(0,'defaultUicontrolBackgroundColor'))
    set(hObject,'BackgroundColor','white');
end


% --- Executes on selection change in marsize.
function marsize_Callback(hObject, eventdata, handles)
% hObject    handle to marsize (see GCBO)
% eventdata  reserved - to be defined in a future version of MATLAB
% handles    structure with handles and user data (see GUIDATA)

% Hints: contents = get(hObject,'String') returns marsize contents as cell array
%        contents{get(hObject,'Value')} returns selected item from marsize

% --- Executes during object creation, after setting all properties.
function marsize_CreateFcn(hObject, eventdata, handles)
% hObject    handle to marsize (see GCBO)
% eventdata  reserved - to be defined in a future version of MATLAB
% handles    empty - handles not created until after all CreateFcns called

% Hint: popupmenu controls usually have a white background on Windows.
%       See ISPC and COMPUTER.
if ispc && isequal(get(hObject,'BackgroundColor'), get(0,'defaultUicontrolBackgroundColor'))
    set(hObject,'BackgroundColor','white');
end


% --- Executes on selection change in marcolor.
function marcolor_Callback(hObject, eventdata, handles)
% hObject    handle to marcolor (see GCBO)
% eventdata  reserved - to be defined in a future version of MATLAB
% handles    structure with handles and user data (see GUIDATA)

% Hints: contents = get(hObject,'String') returns marcolor contents as cell array
%        contents{get(hObject,'Value')} returns selected item from marcolor

% --- Executes during object creation, after setting all properties.
function marcolor_CreateFcn(hObject, eventdata, handles)
% hObject    handle to marcolor (see GCBO)
% eventdata  reserved - to be defined in a future version of MATLAB
% handles    empty - handles not created until after all CreateFcns called

% Hint: popupmenu controls usually have a white background on Windows.
%       See ISPC and COMPUTER.
if ispc && isequal(get(hObject,'BackgroundColor'), get(0,'defaultUicontrolBackgroundColor'))
    set(hObject,'BackgroundColor','white');
end


% --- Executes on selection change in linestyle.
function linestyle_Callback(hObject, eventdata, handles)
% hObject    handle to linestyle (see GCBO)
% eventdata  reserved - to be defined in a future version of MATLAB
% handles    structure with handles and user data (see GUIDATA)

% Hints: contents = get(hObject,'String') returns linestyle contents as cell array
%        contents{get(hObject,'Value')} returns selected item from linestyle

% --- Executes during object creation, after setting all properties.
function linestyle_CreateFcn(hObject, eventdata, handles)
% hObject    handle to linestyle (see GCBO)
% eventdata  reserved - to be defined in a future version of MATLAB
% handles    empty - handles not created until after all CreateFcns called

% Hint: popupmenu controls usually have a white background on Windows.
%       See ISPC and COMPUTER.
if ispc && isequal(get(hObject,'BackgroundColor'), get(0,'defaultUicontrolBackgroundColor'))
    set(hObject,'BackgroundColor','white');
end


% --- Executes on selection change in linewidth.
function linewidth_Callback(hObject, eventdata, handles)
% hObject    handle to linewidth (see GCBO)
% eventdata  reserved - to be defined in a future version of MATLAB
% handles    structure with handles and user data (see GUIDATA)

% Hints: contents = get(hObject,'String') returns linewidth contents as cell array
%        contents{get(hObject,'Value')} returns selected item from linewidth

% --- Executes during object creation, after setting all properties.
function linewidth_CreateFcn(hObject, eventdata, handles)
% hObject    handle to linewidth (see GCBO)
% eventdata  reserved - to be defined in a future version of MATLAB
% handles    empty - handles not created until after all CreateFcns called

% Hint: popupmenu controls usually have a white background on Windows.
%       See ISPC and COMPUTER.
if ispc && isequal(get(hObject,'BackgroundColor'), get(0,'defaultUicontrolBackgroundColor'))
    set(hObject,'BackgroundColor','white');
end


% --- Executes on selection change in linecolor.
function linecolor_Callback(hObject, eventdata, handles)
% hObject    handle to linecolor (see GCBO)
% eventdata  reserved - to be defined in a future version of MATLAB
% handles    structure with handles and user data (see GUIDATA)

% Hints: contents = get(hObject,'String') returns linecolor contents as cell array
%        contents{get(hObject,'Value')} returns selected item from linecolor

% --- Executes during object creation, after setting all properties.
function linecolor_CreateFcn(hObject, eventdata, handles)
% hObject    handle to linecolor (see GCBO)
% eventdata  reserved - to be defined in a future version of MATLAB
% handles    empty - handles not created until after all CreateFcns called

% Hint: popupmenu controls usually have a white background on Windows.
%       See ISPC and COMPUTER.
if ispc && isequal(get(hObject,'BackgroundColor'), get(0,'defaultUicontrolBackgroundColor'))
    set(hObject,'BackgroundColor','white');
end


% --- Executes when selected object is changed in moviefr.
function moviefr_SelectionChangeFcn(hObject, eventdata, handles)
% hObject    handle to the selected object in moviefr 
% eventdata  structure with the following fields (see UIBUTTONGROUP)
%	EventName: string 'SelectionChanged' (read only)
%	OldValue: handle of the previously selected object or empty if none was selected
%	NewValue: handle of the currently selected object
% handles    structure with handles and user data (see GUIDATA)

switch get(hObject,'String')   % Get Tag of selected object
    case '30 min -->30s'
      set(handles.frateud,'String','');
      % the movie of real time 30min is played 30 s
      ti=str2double(get(handles.ti2,'String'));
      frc=60/ti;
      set(handles.fratec,'String',num2str(frc));
    case 'User-defined'
      set(handles.fratec,'String','');
      frateud=str2num(get(handles.frateud,'String'));
      % 
      if (isempty(frateud))
        % warndlg: input the frame rate
        warndlg('Please input the user-defined frame rate!','Warning');
      end
    otherwise
end

% Update handles structure
guidata(hObject, handles);


function fratec_Callback(hObject, eventdata, handles)
% hObject    handle to fratec (see GCBO)
% eventdata  reserved - to be defined in a future version of MATLAB
% handles    structure with handles and user data (see GUIDATA)

% Hints: get(hObject,'String') returns contents of fratec as text
%        str2double(get(hObject,'String')) returns contents of fratec as a double

% --- Executes during object creation, after setting all properties.
function fratec_CreateFcn(hObject, eventdata, handles)
% hObject    handle to fratec (see GCBO)
% eventdata  reserved - to be defined in a future version of MATLAB
% handles    empty - handles not created until after all CreateFcns called

% Hint: edit controls usually have a white background on Windows.
%       See ISPC and COMPUTER.
if ispc && isequal(get(hObject,'BackgroundColor'), get(0,'defaultUicontrolBackgroundColor'))
    set(hObject,'BackgroundColor','white');
end


function frateud_Callback(hObject, eventdata, handles)
% hObject    handle to frateud (see GCBO)
% eventdata  reserved - to be defined in a future version of MATLAB
% handles    structure with handles and user data (see GUIDATA)

% Hints: get(hObject,'String') returns contents of frateud as text
%        str2double(get(hObject,'String')) returns contents of frateud as a double

% --- Executes during object creation, after setting all properties.
function frateud_CreateFcn(hObject, eventdata, handles)
% hObject    handle to frateud (see GCBO)
% eventdata  reserved - to be defined in a future version of MATLAB
% handles    empty - handles not created until after all CreateFcns called

% Hint: edit controls usually have a white background on Windows.
%       See ISPC and COMPUTER.
if ispc && isequal(get(hObject,'BackgroundColor'), get(0,'defaultUicontrolBackgroundColor'))
    set(hObject,'BackgroundColor','white');
end


% --- Executes on selection change in imformat.
function imformat_Callback(hObject, eventdata, handles)
% hObject    handle to imformat (see GCBO)
% eventdata  reserved - to be defined in a future version of MATLAB
% handles    structure with handles and user data (see GUIDATA)

% Hints: contents = get(hObject,'String') returns imformat contents as cell array
%        contents{get(hObject,'Value')} returns selected item from imformat

% --- Executes during object creation, after setting all properties.
function imformat_CreateFcn(hObject, eventdata, handles)
% hObject    handle to imformat (see GCBO)
% eventdata  reserved - to be defined in a future version of MATLAB
% handles    empty - handles not created until after all CreateFcns called

% Hint: popupmenu controls usually have a white background on Windows.
%       See ISPC and COMPUTER.
if ispc && isequal(get(hObject,'BackgroundColor'), get(0,'defaultUicontrolBackgroundColor'))
    set(hObject,'BackgroundColor','white');
end


function frnu_Callback(hObject, eventdata, handles)
% hObject    handle to frnu (see GCBO)
% eventdata  reserved - to be defined in a future version of MATLAB
% handles    structure with handles and user data (see GUIDATA)

% Hints: get(hObject,'String') returns contents of frnu as text
%        str2double(get(hObject,'String')) returns contents of frnu as a double

% --- Executes during object creation, after setting all properties.
function frnu_CreateFcn(hObject, eventdata, handles)
% hObject    handle to frnu (see GCBO)
% eventdata  reserved - to be defined in a future version of MATLAB
% handles    empty - handles not created until after all CreateFcns called

% Hint: edit controls usually have a white background on Windows.
%       See ISPC and COMPUTER.
if ispc && isequal(get(hObject,'BackgroundColor'), get(0,'defaultUicontrolBackgroundColor'))
    set(hObject,'BackgroundColor','white');
end
