# Supplementary material for: Long-term intravital imaging of the multicolor-coded tumor microenvironment during combination immunotherapy
Source: eLife. 2016 Nov 18;5:e14756. doi: 10.7554/eLife.14756 (PMC5173323; doi:10.7554/eLife.14756)
Supplement: Source code 5. — DOI: http://dx.doi.org/10.7554/eLife.14756.063 [file elife-14756-code5.m]

function cr=conrat(od,ad)

% Output: Confinement ratio corresponding to each cell trajectory 
% Input: 
% od: Or.Dist; ad: Acc.Dist 

n=size(od,2); % the number of cell

cr=zeros(n,1);
for i=1:n
  inod=find(isnan(od(:,i))==0,1,'last'); 
  inad=find(isnan(ad(:,i))==0,1,'last'); 
  cr(i)=od(inod,i)/ad(inad,i); % measure Confinement ratio
end

end
