# Supplementary material for: Long-term intravital imaging of the multicolor-coded tumor microenvironment during combination immunotherapy
Source: eLife. 2016 Nov 18;5:e14756. doi: 10.7554/eLife.14756 (PMC5173323; doi:10.7554/eLife.14756)
Supplement: Source code 6. — DOI: http://dx.doi.org/10.7554/eLife.14756.064 [file elife-14756-code6.m]

function [msd mdm mds msdm msds motm mots t]=dmean_motcoe(x,y,um,pi,ti)

% Output: Mean displacement(md,um); Mean squared displacement(msd,um); Motility coefficient (mot,um^2/min)
%         mean (mdm,msdm,motm) and standard error of mean (mds,msds,mots)
%         t: time cprresponding to each frame
% Input:
% x: X coord; y: Y coord;
% um: image size(um); pi: image size(pixel); 
% ti: time interval between adjacent frames (s)

%£¨from pixel to um£©
x=x*um/pi;
y=y*um/pi;

% measure mean displacement (md) and mean squared displacement (msd)
[m,n]=size(x);
sd=NaN(m-1,n,m-1);  

for p=1:(m-1) % intervial
  for q=1:(m-p) 
    sd(q,:,p)=(x(q+p,:)-x(q,:)).^2+(y(q+p,:)-y(q,:)).^2; % Squared displacement    
  end
end

msd=reshape(sd,[],m-1); 
md=sqrt(msd);

[mdm mds]=mean_sem(md',2);% measure mean displacement's mean and msd
[msdm msds]=mean_sem(msd',2);% measure mean squared displacement's mean and msd
t=(ti:ti:(ti*(m-1)))/60;% min
tm=ones(size(msd,1),1)*t;

mot=msd./(4*tm);% measure motility coefficient and it's mean and msd
[motm mots]=mean_sem(mot',2);

t=t';
end
