# Supplementary material for: Long-term intravital imaging of the multicolor-coded tumor microenvironment during combination immunotherapy
Source: eLife. 2016 Nov 18;5:e14756. doi: 10.7554/eLife.14756 (PMC5173323; doi:10.7554/eLife.14756)
Supplement: Source code 7. — DOI: http://dx.doi.org/10.7554/eLife.14756.065 [file elife-14756-code7.m]

function [te mdme mdse motme motse ts tes]=mdmot_eb(t,lfs,mdm,mds,motm,mots)

% % A graph corresponding to each sample curve, marked only error bar in data points at intervals of 10s
% % Also, the location of different sample standard error bar is shifted to observe and compare

% Output:
% errorbar data (te mdme mdse motme motse ts tes) for figures: 
% Mean displacement & time; Mean displacement & square root of time
% Motility coefficient & time

% Input:
% t: time cprresponding to each frame£¬its size is [500,lfs};
% lfs: the number of samples selected; 
% Mean (mdm,motm) and standard error of mean (mds mots) of Mean displacement
% (md,um) and Motility coefficient (mot,um^2/min)
 

% initialize te,mdme,mdse,motme,motse
% sample to t,mdm,mds,motm,mots£¬and to plot the errorbar
te=NaN(12,lfs);%Spatial distribution of 12 elements, this value is less than the actual occupation
mdme=te;
mdse=te;
motme=te;
motse=te;

fm=size(t,1)-sum(isnan(t),1);% Taken of each sample (f-1) value(f: frame)
xii=ceil(max(fm)/(lfs*10));%¡¡errorbar Adjacent sample x coordinate data point intervals
xi=xii*lfs;% errorbar X-coordinate of the same sample data point intervals

for i=1:lfs
  xs=ceil(xii/2+xii*(i-1));
  n=floor((fm(i)-xs)/xi);
  xe=xs+xi*n;
  n=n+1;%The actual number of the i-th sample of the error bar
  te(1:n,i)=t(xs:xi:xe,i);
  mdme(1:n,i)=mdm(xs:xi:xe,i);
  mdse(1:n,i)=mds(xs:xi:xe,i);
  motme(1:n,i)=motm(xs:xi:xe,i);
  motse(1:n,i)=mots(xs:xi:xe,i);
end

ts=sqrt(t);
tes=sqrt(te);

end
