# Supplementary material for: Long-term intravital imaging of the multicolor-coded tumor microenvironment during combination immunotherapy
Source: eLife. 2016 Nov 18;5:e14756. doi: 10.7554/eLife.14756 (PMC5173323; doi:10.7554/eLife.14756)
Supplement: Source code 8. — DOI: http://dx.doi.org/10.7554/eLife.14756.066 [file elife-14756-code8.m]

function [ma se]=mean_sem(A,dim)

% Output: returns mean (ma) and standard error of mean (se) along different 
% dimensions (dim) of an array A. (** Ignore the NaNs.)
% Input:
% A: an array 
% dim: 1-treats the columns of A as vectors
%      2-treats the rows of A as vectors

if dim==1
  A=A';
end

[m n]=size(A);
A=sort(A,2);
l=n-sum(isnan(A),2);% 
ma=zeros(m,1);
se=ma;

for i=1:m
  ma(i)=mean(A(i,1:l(i))); % mean
  se(i)=std(A(i,1:l(i)))/sqrt(n); % sem
end

end
