# Supplementary material for: Long-term intravital imaging of the multicolor-coded tumor microenvironment during combination immunotherapy
Source: eLife. 2016 Nov 18;5:e14756. doi: 10.7554/eLife.14756 (PMC5173323; doi:10.7554/eLife.14756)
Supplement: Source code 10. — DOI: http://dx.doi.org/10.7554/eLife.14756.068 [file elife-14756-code10.m]

function [vm ac]=vmean_arrcoe(v,um,pi)

% Output: Mean velocity(um/min); Arrest coefficient (ac)
% Input
% v: Velocity; um: image size(um); pi: image size(pixel);


% (from pixel/min to um/min)
v=v'; 
v=v*um/pi;

% measure Mean velocity(um/min)
[vm vs]=mean_sem(v,2);

% the frames of instantaneous velocity < 2um/min��measure arrest coefficient
ac=sum(v<2,2)./(size(v,2)-sum(isnan(v),2));

end
